# Supplementary material for: Transcriptomes and expression profiling of deep-sea corals from the Red Sea provide insight into the biology of azooxanthellate corals
Source: Sci Rep. 2017 Jul 25;7:6442. doi: 10.1038/s41598-017-05572-x (PMC5526985; doi:10.1038/s41598-017-05572-x)
Supplement: Supplementary file 2 — Dataset S1 [file 41598_2017_5572_MOESM2_ESM.xls]

## Sheet: Dataset S1
Dataset S1. Genes of the deep-sea corals Dendrophylia sp. (n = 832), E. fistula (n = 750), and R. typus (n = 466) with average FPKM values >100.
Species	Gene ID	Average FPKM	Annotation	Species	E-value	GO annotation
Dendrophyllia sp.	comp53333	36204.7	sp|Q8TGM7;Putative uncharacterized protein ART2	Saccharomyces cerevisiae (strain ATCC 204508 /	1.66386e-17	GO:0003674;GO:0005575;GO:0008150;GO:0003674;GO:0008150;GO:0005575
Dendrophyllia sp.	comp55853	7474.48	-			-
Dendrophyllia sp.	comp41507	6989.11	sp|P42577;Soma ferritin	Lymnaea stagnalis	4.73595e-90	GO:0004322;GO:0005737;GO:0006826;GO:0006879;GO:0008199;GO:0016491;GO:0046872;GO:0055114;GO:0005737;GO:0008152;GO:0008199;GO:0055065;GO:0008150;GO:0044763;GO:0006810;GO:0016722;GO:0030001;GO:0044424;GO:0048878;GO:0046914;GO:0044699;GO:0055114;GO:0005575;GO:0016724;GO:0042592;GO:0055080;GO:0046872;GO:0004322;GO:0065008;GO:0000041;GO:0003824;GO:0005488;GO:0044765;GO:0005506;GO:0046916;GO:0044710;GO:…
Dendrophyllia sp.	comp54503	6706.12	sp|Q964E3;Actin, cytoplasmic	Biomphalaria alexandrina		GO:0000166;GO:0005524;GO:0005737;GO:0005856;GO:0043228;GO:1901363;GO:0032555;GO:0032553;GO:0001882;GO:0032549;GO:0005488;GO:0043168;GO:0032559;GO:0005856;GO:0043226;GO:0097367;GO:0032550;GO:0035639;GO:0003674;GO:0044464;GO:0043167;GO:0005737;GO:0044424;GO:0043232;GO:0030554;GO:0005575;GO:0001883;GO:0005524;GO:0017076;GO:0097159;GO:0000166;GO:1901265;GO:0043229;GO:0036094
Dendrophyllia sp.	comp56188	5181.91	-			-
Dendrophyllia sp.	comp37510	5064.11	sp|P53568;CCAAT/enhancer-binding protein gamma	Mus musculus	1.69696e-16	GO:0001889;GO:0001889;GO:0003677;GO:0003690;GO:0005515;GO:0005634;GO:0006337;GO:0006338;GO:0006351;GO:0006357;GO:0006955;GO:0008134;GO:0016071;GO:0030183;GO:0042267;GO:0042803;GO:0043353;GO:0043433;GO:0043565;GO:0045078;GO:0045739;GO:0046982;GO:0003700;GO:0006355;GO:0009891;GO:0043353;GO:0044237;GO:0008152;GO:0043566;GO:0001906;GO:0008150;GO:0003677;GO:0080090;GO:0051054;GO:0044763;GO:0016568;GO:…
Dendrophyllia sp.	comp37052	4026.39	tr|A7T3J6;Predicted protein (Fragment)	Nematostella vectensis	6.72126e-17	GO:0005509;GO:0016020;GO:0005509;GO:0016020;GO:0005575;GO:0046872;GO:0005488;GO:0003674;GO:0043169;GO:0043167
Dendrophyllia sp.	comp57065	3302.83	tr|A7RWT9;Predicted protein	Nematostella vectensis	5.63397e-21	-
Dendrophyllia sp.	comp19994	3128.72	sp|P53478;Actin, cytoplasmic type 5	Gallus gallus	2.06669e-147	GO:0000166;GO:0005524;GO:0005737;GO:0005856;GO:0005737;GO:0043228;GO:0044424;GO:1901363;GO:0043232;GO:0032555;GO:0032553;GO:0030554;GO:0001882;GO:0005575;GO:0032549;GO:0001883;GO:0005488;GO:0043168;GO:0032559;GO:0005524;GO:0005856;GO:0017076;GO:0043226;GO:0097367;GO:0097159;GO:0032550;GO:0035639;GO:0003674;GO:0000166;GO:1901265;GO:0044464;GO:0043229;GO:0043167;GO:0036094
Dendrophyllia sp.	comp44206	3092.88	sp|Q35101;Cytochrome c oxidase subunit 1	Metridium senile		GO:0004129;GO:0004129;GO:0005506;GO:0005507;GO:0005739;GO:0005743;GO:0005886;GO:0006119;GO:0006810;GO:0009055;GO:0009060;GO:0016020;GO:0016021;GO:0016491;GO:0020037;GO:0022900;GO:0046872;GO:0055114;GO:0070469;GO:1902600;GO:0044237;GO:0015078;GO:0022891;GO:0008152;GO:0006091;GO:0005743;GO:0008150;GO:0015075;GO:0044763;GO:0016676;GO:0005886;GO:0006810;GO:0070469;GO:0016310;GO:0034220;GO:0044424;GO:…
Dendrophyllia sp.	comp42808	2745.79	-			-
Dendrophyllia sp.	comp9151	2694.47	sp|P53457;Actin-3	Diphyllobothrium dendriticum	6.02049e-11	GO:0000166;GO:0005524;GO:0005737;GO:0005856;GO:0005737;GO:0043228;GO:0044424;GO:1901363;GO:0043232;GO:0032555;GO:0032553;GO:0030554;GO:0001882;GO:0005575;GO:0032549;GO:0001883;GO:0005488;GO:0043168;GO:0032559;GO:0005524;GO:0005856;GO:0017076;GO:0043226;GO:0097367;GO:0097159;GO:0032550;GO:0035639;GO:0003674;GO:0000166;GO:1901265;GO:0044464;GO:0043229;GO:0043167;GO:0036094
Dendrophyllia sp.	comp51304	2339.58	tr|C3YY60;Putative uncharacterized protein	Branchiostoma floridae	2.4427e-19	-
Dendrophyllia sp.	comp35905	2315.28	sp|P51424;60S ribosomal protein L39-1	Arabidopsis thaliana	2.66007e-24	GO:0003735;GO:0005622;GO:0005840;GO:0006412;GO:0022625;GO:0030529;GO:0044237;GO:0003735;GO:0043228;GO:0008152;GO:0008150;GO:0005840;GO:0044260;GO:0044424;GO:0043232;GO:0044446;GO:1901576;GO:0009058;GO:0044422;GO:0005575;GO:0005198;GO:0071704;GO:0044445;GO:0009059;GO:0044249;GO:0034645;GO:0005622;GO:0043170;GO:0019538;GO:0015934;GO:0030529;GO:0044267;GO:0022625;GO:0044238;GO:0043226;GO:0044444;GO:…
Dendrophyllia sp.	comp53376	2250.34	-			-
Dendrophyllia sp.	comp9155	2233.02	sp|Q964E3;Actin, cytoplasmic	Biomphalaria alexandrina	7.3152e-105	GO:0000166;GO:0005524;GO:0005737;GO:0005856;GO:0005737;GO:0043228;GO:0044424;GO:1901363;GO:0043232;GO:0032555;GO:0032553;GO:0030554;GO:0001882;GO:0005575;GO:0032549;GO:0001883;GO:0005488;GO:0043168;GO:0032559;GO:0005524;GO:0005856;GO:0017076;GO:0043226;GO:0097367;GO:0097159;GO:0032550;GO:0035639;GO:0003674;GO:0000166;GO:1901265;GO:0044464;GO:0043229;GO:0043167;GO:0036094
Dendrophyllia sp.	comp38741	2221.94	sp|Q4PM47;40S ribosomal protein S29	Ixodes scapularis	1.70643e-28	GO:0003735;GO:0005622;GO:0005840;GO:0006412;GO:0030529;GO:0046872;GO:0044237;GO:0003735;GO:0043228;GO:0008152;GO:0008150;GO:0005840;GO:0044260;GO:0044424;GO:0043232;GO:1901576;GO:0009058;GO:0005575;GO:0005198;GO:0071704;GO:0009059;GO:0044249;GO:0034645;GO:0046872;GO:0005622;GO:0005488;GO:0043170;GO:0019538;GO:0030529;GO:0044267;GO:0044238;GO:0043226;GO:0044444;GO:0032991;GO:0006412;GO:0003674;GO:…
Dendrophyllia sp.	comp36880	2206.73	sp|Q92005;Elongation factor 1-alpha	Danio rerio		GO:0000166;GO:0003746;GO:0003924;GO:0005525;GO:0005737;GO:0006184;GO:0006412;GO:0006414;GO:0005737;GO:0044237;GO:0008152;GO:0006184;GO:1901068;GO:0003924;GO:0019693;GO:0008150;GO:0044763;GO:0017111;GO:1901575;GO:0019439;GO:0008135;GO:0044260;GO:0009259;GO:0009203;GO:0044424;GO:1901363;GO:0044270;GO:0046483;GO:0006139;GO:0044248;GO:0034655;GO:0019001;GO:0016818;GO:0006414;GO:0009141;GO:1901576;GO:…
Dendrophyllia sp.	comp35858	2188.39	sp|Q90YP3;40S ribosomal protein S28	Ictalurus punctatus	1.54314e-24	GO:0003735;GO:0005622;GO:0005840;GO:0006412;GO:0030529;GO:0044237;GO:0003735;GO:0043228;GO:0008152;GO:0008150;GO:0005840;GO:0044260;GO:0044424;GO:0043232;GO:1901576;GO:0009058;GO:0005575;GO:0005198;GO:0071704;GO:0009059;GO:0044249;GO:0034645;GO:0005622;GO:0043170;GO:0019538;GO:0030529;GO:0044267;GO:0044238;GO:0043226;GO:0044444;GO:0032991;GO:0006412;GO:0003674;GO:0044464;GO:0009987;GO:0043229
Dendrophyllia sp.	comp20005	1968.65	sp|Q6NTY6;Early growth response protein 1-B	Xenopus laevis	4.01449e-51	GO:0003676;GO:0003677;GO:0003700;GO:0005634;GO:0006351;GO:0006355;GO:0046872;GO:0044237;GO:0008152;GO:0008150;GO:0003677;GO:0080090;GO:0044260;GO:2000112;GO:0044424;GO:1901363;GO:0046483;GO:0006139;GO:0009889;GO:1901576;GO:0009058;GO:2001141;GO:0043227;GO:0031326;GO:0005575;GO:0006351;GO:0003676;GO:0060255;GO:0003700;GO:0071704;GO:0001071;GO:0034641;GO:0009059;GO:0006355;GO:0044249;GO:0044271;GO:…
Dendrophyllia sp.	comp47733	1938.82	-			-
Dendrophyllia sp.	comp20004	1869.08	sp|P84175;40S ribosomal protein S12	Gallus gallus	6.72178e-68	GO:0003735;GO:0005622;GO:0005737;GO:0005840;GO:0006412;GO:0022627;GO:0030529;GO:0005737;GO:0044237;GO:0003735;GO:0043228;GO:0008152;GO:0008150;GO:0005840;GO:0044260;GO:0044424;GO:0043232;GO:0044446;GO:1901576;GO:0015935;GO:0009058;GO:0044422;GO:0005575;GO:0005198;GO:0071704;GO:0044445;GO:0009059;GO:0044249;GO:0034645;GO:0005622;GO:0043170;GO:0019538;GO:0030529;GO:0044267;GO:0044238;GO:0043226;GO:…
Dendrophyllia sp.	comp20002	1835	sp|P62268;40S ribosomal protein S23	Rattus norvegicus	1.31755e-93	GO:0003735;GO:0005622;GO:0005840;GO:0006412;GO:0006417;GO:0015935;GO:0030529;GO:0045182;GO:0010608;GO:0044237;GO:0003735;GO:0043228;GO:0008152;GO:0008150;GO:0005840;GO:0080090;GO:0044260;GO:2000112;GO:0044424;GO:0009889;GO:0043232;GO:0044446;GO:1901576;GO:0015935;GO:0009058;GO:0045182;GO:0044422;GO:0031326;GO:0005575;GO:0005198;GO:0060255;GO:0071704;GO:0009059;GO:0044249;GO:0034645;GO:0005622;GO:…
Dendrophyllia sp.	comp19993	1828.64	sp|O61462;60S ribosomal protein L37a	Cryptochiton stelleri	5.19165e-31	GO:0003735;GO:0005622;GO:0005840;GO:0006412;GO:0030529;GO:0046872;GO:0044237;GO:0003735;GO:0043228;GO:0008152;GO:0008150;GO:0005840;GO:0044260;GO:0044424;GO:0043232;GO:1901576;GO:0009058;GO:0005575;GO:0005198;GO:0071704;GO:0009059;GO:0044249;GO:0034645;GO:0046872;GO:0005622;GO:0005488;GO:0043170;GO:0019538;GO:0030529;GO:0044267;GO:0044238;GO:0043226;GO:0044444;GO:0032991;GO:0006412;GO:0003674;GO:…
Dendrophyllia sp.	comp40426	1810.45	sp|Q90YQ2;40S ribosomal protein S21	Ictalurus punctatus	6.71298e-34	GO:0003735;GO:0005622;GO:0005840;GO:0006412;GO:0030529;GO:0044237;GO:0003735;GO:0043228;GO:0008152;GO:0008150;GO:0005840;GO:0044260;GO:0044424;GO:0043232;GO:1901576;GO:0009058;GO:0005575;GO:0005198;GO:0071704;GO:0009059;GO:0044249;GO:0034645;GO:0005622;GO:0043170;GO:0019538;GO:0030529;GO:0044267;GO:0044238;GO:0043226;GO:0044444;GO:0032991;GO:0006412;GO:0003674;GO:0044464;GO:0009987;GO:0043229
Dendrophyllia sp.	comp56381	1803.89	sp|Q2HJ86;Tubulin alpha-1D chain	Bos taurus		GO:0000166;GO:0003924;GO:0005200;GO:0005525;GO:0005737;GO:0005856;GO:0005874;GO:0006184;GO:0007017;GO:0043234;GO:0051258;GO:0044237;GO:0043228;GO:0019693;GO:1901575;GO:0019439;GO:0009259;GO:0009203;GO:1901363;GO:0044270;GO:0046483;GO:0006139;GO:0044248;GO:0019001;GO:0009141;GO:0006163;GO:0009143;GO:0032555;GO:0006796;GO:0032553;GO:0001882;GO:0046434;GO:0009261;GO:0043933;GO:0032549;GO:1901565;GO:…
Dendrophyllia sp.	comp19987	1797.76	sp|P17078;60S ribosomal protein L35	Rattus norvegicus	1.2355e-38	GO:0003735;GO:0005622;GO:0005840;GO:0006412;GO:0030529;GO:0044237;GO:0003735;GO:0043228;GO:0008152;GO:0008150;GO:0005840;GO:0044260;GO:0044424;GO:0043232;GO:1901576;GO:0009058;GO:0005575;GO:0005198;GO:0071704;GO:0009059;GO:0044249;GO:0034645;GO:0005622;GO:0043170;GO:0019538;GO:0030529;GO:0044267;GO:0044238;GO:0043226;GO:0044444;GO:0032991;GO:0006412;GO:0003674;GO:0044464;GO:0009987;GO:0043229
Dendrophyllia sp.	comp40656	1752.58	sp|P23398;Polyubiquitin (Fragment)	Strongylocentrotus purpuratus	4.7491e-83	GO:0005634;GO:0005634;GO:0005737;GO:0005737;GO:0044424;GO:0043227;GO:0005575;GO:0043226;GO:0043231;GO:0044464;GO:0043229;GO:0005634
Dendrophyllia sp.	comp57167	1727.09	sp|P18101;Ubiquitin-60S ribosomal protein L40	Drosophila melanogaster	1.06183e-85	GO:0003735;GO:0003735;GO:0005634;GO:0005737;GO:0005829;GO:0005840;GO:0005875;GO:0006412;GO:0006464;GO:0006511;GO:0022625;GO:0030529;GO:0044237;GO:0043228;GO:1901575;GO:0044248;GO:0043412;GO:0043227;GO:0019941;GO:0044249;GO:0034645;GO:0043170;GO:0044430;GO:0006464;GO:0030529;GO:0044267;GO:0022625;GO:0043226;GO:0044444;GO:0006412;GO:0003674;GO:0006511;GO:0043231;GO:0044464;GO:0043632;GO:0005634;GO:…
Dendrophyllia sp.	comp44084	1671.28	-			-
Dendrophyllia sp.	comp31313	1668.5	sp|O46160;60S ribosomal protein L14	Lumbricus rubellus	1.49676e-38	GO:0003735;GO:0005622;GO:0005840;GO:0006412;GO:0030529;GO:0044237;GO:0003735;GO:0043228;GO:0008152;GO:0008150;GO:0005840;GO:0044260;GO:0044424;GO:0043232;GO:1901576;GO:0009058;GO:0005575;GO:0005198;GO:0071704;GO:0009059;GO:0044249;GO:0034645;GO:0005622;GO:0043170;GO:0019538;GO:0030529;GO:0044267;GO:0044238;GO:0043226;GO:0044444;GO:0032991;GO:0006412;GO:0003674;GO:0044464;GO:0009987;GO:0043229
Dendrophyllia sp.	comp35808	1630.19	sp|O65059;40S ribosomal protein S15	Picea mariana	3.54438e-54	GO:0003723;GO:0003735;GO:0005840;GO:0006412;GO:0015935;GO:0030529;GO:0044237;GO:0003735;GO:0043228;GO:0008152;GO:0008150;GO:0005840;GO:0044260;GO:0044424;GO:1901363;GO:0043232;GO:0044446;GO:1901576;GO:0015935;GO:0009058;GO:0044422;GO:0005575;GO:0003676;GO:0005198;GO:0071704;GO:0009059;GO:0044249;GO:0034645;GO:0005488;GO:0043170;GO:0019538;GO:0030529;GO:0044267;GO:0003723;GO:0044238;GO:0043226;GO:…
Dendrophyllia sp.	comp57166	1480.21	sp|P55833;40S ribosomal protein S27	Homarus americanus	2.69315e-34	GO:0003735;GO:0005622;GO:0005840;GO:0006412;GO:0030529;GO:0046872;GO:0044237;GO:0043228;GO:0044249;GO:0034645;GO:0046872;GO:0005488;GO:0043170;GO:0030529;GO:0044267;GO:0043226;GO:0044444;GO:0006412;GO:0003674;GO:0044464;GO:0043169;GO:0043167;GO:0003735;GO:0008152;GO:0008150;GO:0005840;GO:0044260;GO:0044424;GO:0043232;GO:1901576;GO:0009058;GO:0005575;GO:0005198;GO:0071704;GO:0009059;GO:0005622;GO:…
Dendrophyllia sp.	comp20048	1462.11	tr|G8HTB5;Putative uncharacterized protein	Acropora millepora	7.2058e-07	-
Dendrophyllia sp.	comp39016	1439.86	sp|Q90YS3;40S ribosomal protein S2	Ictalurus punctatus	7.89964e-151	GO:0003723;GO:0003735;GO:0005840;GO:0006412;GO:0015935;GO:0030529;GO:0044237;GO:0003735;GO:0043228;GO:0008152;GO:0008150;GO:0005840;GO:0044260;GO:0044424;GO:1901363;GO:0043232;GO:0044446;GO:1901576;GO:0015935;GO:0009058;GO:0044422;GO:0005575;GO:0003676;GO:0005198;GO:0071704;GO:0009059;GO:0044249;GO:0034645;GO:0005488;GO:0043170;GO:0019538;GO:0030529;GO:0044267;GO:0003723;GO:0044238;GO:0043226;GO:…
Dendrophyllia sp.	comp30776	1413.39	sp|Q08699;40S ribosomal protein S14	Podocoryne carnea	3.51621e-85	GO:0003735;GO:0005840;GO:0006412;GO:0030529;GO:0044237;GO:0003735;GO:0043228;GO:0008152;GO:0008150;GO:0005840;GO:0044260;GO:0044424;GO:0043232;GO:1901576;GO:0009058;GO:0005575;GO:0005198;GO:0071704;GO:0009059;GO:0044249;GO:0034645;GO:0043170;GO:0019538;GO:0030529;GO:0044267;GO:0044238;GO:0043226;GO:0044444;GO:0032991;GO:0006412;GO:0003674;GO:0044464;GO:0009987;GO:0043229
Dendrophyllia sp.	comp49125	1382.03	-			-
Dendrophyllia sp.	comp34518	1306.38	sp|P26351;Thymosin beta-11	Oncorhynchus mykiss	4.92127e-12	GO:0003779;GO:0003779;GO:0005737;GO:0005856;GO:0007010;GO:0030036;GO:0042989;GO:0005737;GO:0043228;GO:0008092;GO:0032535;GO:0051493;GO:0031333;GO:0008150;GO:0044763;GO:0044424;GO:0048519;GO:0043232;GO:0032970;GO:0006996;GO:0044699;GO:0032271;GO:0051494;GO:0005575;GO:0003779;GO:0016043;GO:0051235;GO:0045185;GO:0033043;GO:0032272;GO:0071840;GO:0065008;GO:0030832;GO:0030036;GO:0042989;GO:0005488;GO:…
Dendrophyllia sp.	comp42818	1266.44	sp|Q95VY2;Translationally-controlled tumor protein homolog	Branchiostoma belcheri	3.21775e-36	GO:0005737;GO:0005737;GO:0005737;GO:0044424;GO:0005575;GO:0044464
Dendrophyllia sp.	comp42398	1260.46	sp|Q8ISN9;40S ribosomal protein S25	Branchiostoma belcheri	4.70072e-36	GO:0005840;GO:0030529;GO:0043228;GO:0005840;GO:0044424;GO:0043232;GO:0005575;GO:0030529;GO:0043226;GO:0044444;GO:0032991;GO:0044464;GO:0043229
Dendrophyllia sp.	comp53091	1239.32	-			-
Dendrophyllia sp.	comp42358	1230.46	sp|P17702;60S ribosomal protein L28	Rattus norvegicus	5.75676e-27	GO:0003735;GO:0005622;GO:0005840;GO:0006412;GO:0030529;GO:0044237;GO:0003735;GO:0043228;GO:0008152;GO:0008150;GO:0005840;GO:0044260;GO:0044424;GO:0043232;GO:1901576;GO:0009058;GO:0005575;GO:0005198;GO:0071704;GO:0009059;GO:0044249;GO:0034645;GO:0005622;GO:0043170;GO:0019538;GO:0030529;GO:0044267;GO:0044238;GO:0043226;GO:0044444;GO:0032991;GO:0006412;GO:0003674;GO:0044464;GO:0009987;GO:0043229
Dendrophyllia sp.	comp40297	1229.04	sp|Q9D1R9;60S ribosomal protein L34	Mus musculus	1.86887e-33	GO:0003735;GO:0005622;GO:0005840;GO:0006412;GO:0030529;GO:0044237;GO:0003735;GO:0043228;GO:0008152;GO:0008150;GO:0005840;GO:0044260;GO:0044424;GO:0043232;GO:1901576;GO:0009058;GO:0005575;GO:0005198;GO:0071704;GO:0009059;GO:0044249;GO:0034645;GO:0005622;GO:0043170;GO:0019538;GO:0030529;GO:0044267;GO:0044238;GO:0043226;GO:0044444;GO:0032991;GO:0006412;GO:0003674;GO:0044464;GO:0009987;GO:0043229
Dendrophyllia sp.	comp42355	1227.32	sp|Q9VXX8;Probable 60S ribosomal protein L37-A	Drosophila melanogaster	5.20643e-43	GO:0003723;GO:0003735;GO:0005622;GO:0005840;GO:0006412;GO:0019843;GO:0030529;GO:0046872;GO:0044237;GO:0003735;GO:0043228;GO:0008152;GO:0008150;GO:0005840;GO:0044260;GO:0044424;GO:1901363;GO:0043232;GO:1901576;GO:0009058;GO:0005575;GO:0003676;GO:0005198;GO:0071704;GO:0009059;GO:0044249;GO:0034645;GO:0046872;GO:0005622;GO:0005488;GO:0043170;GO:0019538;GO:0030529;GO:0044267;GO:0003723;GO:0044238;GO:…
Dendrophyllia sp.	comp40383	1227.05	sp|Q98TR7;40S ribosomal protein S16	Heteropneustes fossilis	1.24594e-80	GO:0003735;GO:0005840;GO:0006412;GO:0030529;GO:0044237;GO:0003735;GO:0043228;GO:0008152;GO:0008150;GO:0005840;GO:0044260;GO:0044424;GO:0043232;GO:1901576;GO:0009058;GO:0005575;GO:0005198;GO:0071704;GO:0009059;GO:0044249;GO:0034645;GO:0043170;GO:0019538;GO:0030529;GO:0044267;GO:0044238;GO:0043226;GO:0044444;GO:0032991;GO:0006412;GO:0003674;GO:0044464;GO:0009987;GO:0043229
Dendrophyllia sp.	comp50615	1163.16	sp|P41116;60S ribosomal protein L8	Xenopus laevis	1.36032e-146	GO:0003723;GO:0003723;GO:0003735;GO:0005622;GO:0005737;GO:0005840;GO:0006412;GO:0015934;GO:0019843;GO:0030529;GO:0044237;GO:0043228;GO:1901363;GO:0003676;GO:0044249;GO:0034645;GO:0005488;GO:0043170;GO:0030529;GO:0044267;GO:0003723;GO:0019843;GO:0043226;GO:0044444;GO:0006412;GO:0003674;GO:0044464;GO:0005737;GO:0003735;GO:0008152;GO:0008150;GO:0005840;GO:0044260;GO:0044424;GO:0043232;GO:0044446;GO:…
Dendrophyllia sp.	comp44077	1155.36	sp|P58375;60S ribosomal protein L30	Spodoptera frugiperda	9.52388e-60	GO:0003735;GO:0005622;GO:0005840;GO:0006412;GO:0030529;GO:0044237;GO:0003735;GO:0043228;GO:0008152;GO:0008150;GO:0005840;GO:0044260;GO:0044424;GO:0043232;GO:1901576;GO:0009058;GO:0005575;GO:0005198;GO:0071704;GO:0009059;GO:0044249;GO:0034645;GO:0005622;GO:0043170;GO:0019538;GO:0030529;GO:0044267;GO:0044238;GO:0043226;GO:0044444;GO:0032991;GO:0006412;GO:0003674;GO:0044464;GO:0009987;GO:0043229
Dendrophyllia sp.	comp44070	1148.93	sp|Q6P823;Histone H3.3	Xenopus tropicalis	4.24983e-80	GO:0000786;GO:0000786;GO:0003677;GO:0005634;GO:0005694;GO:0006334;GO:0046982;GO:0043228;GO:0065003;GO:0044815;GO:0008150;GO:0003677;GO:0000786;GO:0034728;GO:0046983;GO:0044424;GO:1901363;GO:0043232;GO:0046982;GO:0044446;GO:0006996;GO:0044422;GO:0043227;GO:0071824;GO:0005575;GO:0003676;GO:0006325;GO:0016043;GO:0044427;GO:0005694;GO:0034622;GO:0043933;GO:0071840;GO:0006334;GO:0005488;GO:0065004;GO:…
Dendrophyllia sp.	comp55513	1146.87	tr|A7RH30;Predicted protein	Nematostella vectensis	3.9068e-08	-
Dendrophyllia sp.	comp34980	1144.33	sp|P61354;60S ribosomal protein L27	Rattus norvegicus	3.22331e-66	GO:0003735;GO:0005622;GO:0005840;GO:0006412;GO:0030529;GO:0044237;GO:0003735;GO:0043228;GO:0008152;GO:0008150;GO:0005840;GO:0044260;GO:0044424;GO:0043232;GO:1901576;GO:0009058;GO:0005575;GO:0005198;GO:0071704;GO:0009059;GO:0044249;GO:0034645;GO:0005622;GO:0043170;GO:0019538;GO:0030529;GO:0044267;GO:0044238;GO:0043226;GO:0044444;GO:0032991;GO:0006412;GO:0003674;GO:0044464;GO:0009987;GO:0043229
Dendrophyllia sp.	comp45889	1128.26	sp|O76756;40S ribosomal protein S8	Apis mellifera	1.202e-91	GO:0003735;GO:0005622;GO:0005840;GO:0006412;GO:0030529;GO:0044237;GO:0003735;GO:0043228;GO:0008152;GO:0008150;GO:0005840;GO:0044260;GO:0044424;GO:0043232;GO:1901576;GO:0009058;GO:0005575;GO:0005198;GO:0071704;GO:0009059;GO:0044249;GO:0034645;GO:0005622;GO:0043170;GO:0019538;GO:0030529;GO:0044267;GO:0044238;GO:0043226;GO:0044444;GO:0032991;GO:0006412;GO:0003674;GO:0044464;GO:0009987;GO:0043229
Dendrophyllia sp.	comp33280	1116.29	sp|Q8HXB8;60S ribosomal protein L29	Macaca fascicularis	1.5551e-22	GO:0003735;GO:0005622;GO:0005840;GO:0006412;GO:0030529;GO:0044237;GO:0003735;GO:0043228;GO:0008152;GO:0008150;GO:0005840;GO:0044260;GO:0044424;GO:0043232;GO:1901576;GO:0009058;GO:0005575;GO:0005198;GO:0071704;GO:0009059;GO:0044249;GO:0034645;GO:0005622;GO:0043170;GO:0019538;GO:0030529;GO:0044267;GO:0044238;GO:0043226;GO:0044444;GO:0032991;GO:0006412;GO:0003674;GO:0044464;GO:0009987;GO:0043229
Dendrophyllia sp.	comp44080	1108.94	sp|Q90YS0;40S ribosomal protein S4	Ictalurus punctatus	1.64086e-141	GO:0003723;GO:0003723;GO:0003735;GO:0005622;GO:0005840;GO:0006412;GO:0019843;GO:0030529;GO:0044237;GO:0003735;GO:0043228;GO:0008152;GO:0008150;GO:0005840;GO:0044260;GO:0044424;GO:1901363;GO:0043232;GO:1901576;GO:0009058;GO:0005575;GO:0003676;GO:0005198;GO:0071704;GO:0009059;GO:0044249;GO:0034645;GO:0005622;GO:0005488;GO:0043170;GO:0019538;GO:0030529;GO:0044267;GO:0003723;GO:0044238;GO:0019843;GO:…
Dendrophyllia sp.	comp44071	1097.7	sp|Q7ZWJ4;60S ribosomal protein L18a	Danio rerio	8.48223e-91	GO:0003735;GO:0005840;GO:0006412;GO:0030529;GO:0044237;GO:0003735;GO:0043228;GO:0008152;GO:0008150;GO:0005840;GO:0044260;GO:0044424;GO:0043232;GO:1901576;GO:0009058;GO:0005575;GO:0005198;GO:0071704;GO:0009059;GO:0044249;GO:0034645;GO:0043170;GO:0019538;GO:0030529;GO:0044267;GO:0044238;GO:0043226;GO:0044444;GO:0032991;GO:0006412;GO:0003674;GO:0044464;GO:0009987;GO:0043229
Dendrophyllia sp.	comp48683	1094.12	-			-
Dendrophyllia sp.	comp42359	1093.97	sp|P23403;40S ribosomal protein S20	Xenopus laevis	1.97401e-67	GO:0003723;GO:0003735;GO:0005622;GO:0005737;GO:0005840;GO:0006412;GO:0015935;GO:0030529;GO:0005737;GO:0044237;GO:0003735;GO:0043228;GO:0008152;GO:0008150;GO:0005840;GO:0044260;GO:0044424;GO:1901363;GO:0043232;GO:0044446;GO:1901576;GO:0015935;GO:0009058;GO:0044422;GO:0005575;GO:0003676;GO:0005198;GO:0071704;GO:0009059;GO:0044249;GO:0034645;GO:0005622;GO:0005488;GO:0043170;GO:0019538;GO:0030529;GO:…
Dendrophyllia sp.	comp55311	1077.28	sp|Q9GP32;Fructose-bisphosphate aldolase	Echinococcus multilocularis		GO:0003824;GO:0004332;GO:0006096;GO:0016829;GO:0044237;GO:0006091;GO:0005975;GO:1901575;GO:0016830;GO:0016052;GO:0044723;GO:0006096;GO:0004332;GO:0044262;GO:0044710;GO:0016829;GO:0003674;GO:0044724;GO:0008152;GO:0008150;GO:0044763;GO:0016832;GO:0044699;GO:0071704;GO:0009056;GO:0003824;GO:0044275;GO:0044238;GO:0009987;GO:0044712
Dendrophyllia sp.	comp50896	1074.9	tr|C3YLI7;Putative uncharacterized protein	Branchiostoma floridae	7.1074e-07	-
Dendrophyllia sp.	comp46920	1070.53	sp|P36241;60S ribosomal protein L19	Drosophila melanogaster	2.67903e-57	GO:0000022;GO:0003735;GO:0005622;GO:0005840;GO:0006412;GO:0030529;GO:0051298;GO:0044237;GO:0003735;GO:0043228;GO:0008152;GO:0008150;GO:0005840;GO:0044763;GO:0044260;GO:0051297;GO:0044424;GO:0043232;GO:1901576;GO:0006996;GO:0051231;GO:0044699;GO:0009058;GO:0005575;GO:0005198;GO:0016043;GO:0071704;GO:0009059;GO:0044249;GO:0034645;GO:0031023;GO:0022402;GO:0000022;GO:0071840;GO:0005622;GO:0043170;GO:…
Dendrophyllia sp.	comp37945	1064.99	sp|Q4GXG7;60S ribosomal protein L18	Timarcha balearica	3.84861e-83	GO:0003735;GO:0005622;GO:0005737;GO:0005840;GO:0006412;GO:0030529;GO:0005737;GO:0044237;GO:0003735;GO:0043228;GO:0008152;GO:0008150;GO:0005840;GO:0044260;GO:0044424;GO:0043232;GO:1901576;GO:0009058;GO:0005575;GO:0005198;GO:0071704;GO:0009059;GO:0044249;GO:0034645;GO:0005622;GO:0043170;GO:0019538;GO:0030529;GO:0044267;GO:0044238;GO:0043226;GO:0044444;GO:0032991;GO:0006412;GO:0003674;GO:0044464;GO:…
Dendrophyllia sp.	comp44086	1033.07	-			-
Dendrophyllia sp.	comp33064	1025.17	sp|P62246;40S ribosomal protein S15a	Rattus norvegicus	7.92192e-76	GO:0003735;GO:0005737;GO:0005840;GO:0006412;GO:0008284;GO:0009615;GO:0022627;GO:0030529;GO:0045787;GO:0005737;GO:0044237;GO:0003735;GO:0043228;GO:0009607;GO:0008152;GO:0008150;GO:0005840;GO:0051704;GO:0044260;GO:0044424;GO:0043232;GO:0044446;GO:1901576;GO:0008284;GO:0015935;GO:0009058;GO:0044422;GO:0051726;GO:0005575;GO:0005198;GO:0009615;GO:0051707;GO:0071704;GO:0044445;GO:0009059;GO:0044249;GO:…
Dendrophyllia sp.	comp50109	1022.78	sp|P86854;Perlucin-like protein	Mytilus galloprovincialis	3.68916e-16	GO:0005576;GO:0005576;GO:0030246;GO:0030246;GO:0005488;GO:0003674;GO:0005576;GO:0005575
Dendrophyllia sp.	comp34601	1022.19	sp|Q95V84;60S ribosomal protein L38	Branchiostoma belcheri	3.47576e-25	GO:0003735;GO:0005622;GO:0005840;GO:0006412;GO:0030529;GO:0044237;GO:0003735;GO:0043228;GO:0008152;GO:0008150;GO:0005840;GO:0044260;GO:0044424;GO:0043232;GO:1901576;GO:0009058;GO:0005575;GO:0005198;GO:0071704;GO:0009059;GO:0044249;GO:0034645;GO:0005622;GO:0043170;GO:0019538;GO:0030529;GO:0044267;GO:0044238;GO:0043226;GO:0044444;GO:0032991;GO:0006412;GO:0003674;GO:0044464;GO:0009987;GO:0043229
Dendrophyllia sp.	comp9168	1003.59	sp|P46222;60S ribosomal protein L11	Drosophila melanogaster	3.26098e-106	GO:0000022;GO:0000228;GO:0003723;GO:0003735;GO:0005515;GO:0005622;GO:0005703;GO:0005730;GO:0005737;GO:0005840;GO:0006412;GO:0007052;GO:0019843;GO:0030529;GO:0051298;GO:0005703;GO:0005737;GO:0044237;GO:0003735;GO:0043228;GO:0008152;GO:0008150;GO:0005840;GO:0044763;GO:0005730;GO:0000226;GO:0044260;GO:0051297;GO:0044424;GO:0007051;GO:1901363;GO:0043232;GO:0044446;GO:1901576;GO:0006996;GO:0044428;GO:…
Dendrophyllia sp.	comp20013	1000.76	-			-
Dendrophyllia sp.	comp37408	992.188	sp|Q8ISP0;40S ribosomal protein S18	Branchiostoma belcheri	8.90031e-88	GO:0003676;GO:0003723;GO:0003735;GO:0005622;GO:0005737;GO:0005840;GO:0006412;GO:0019843;GO:0030529;GO:0005737;GO:0044237;GO:0003735;GO:0043228;GO:0008152;GO:0008150;GO:0005840;GO:0044260;GO:0044424;GO:1901363;GO:0043232;GO:1901576;GO:0009058;GO:0005575;GO:0003676;GO:0005198;GO:0071704;GO:0009059;GO:0044249;GO:0034645;GO:0005622;GO:0005488;GO:0043170;GO:0019538;GO:0030529;GO:0044267;GO:0003723;GO:…
Dendrophyllia sp.	comp37698	990.358	sp|P62865;Ubiquitin-like protein FUBI	Bos taurus	3.56989e-19	-
Dendrophyllia sp.	comp37970	978.875	sp|Q90YT3;60S ribosomal protein L35a	Ictalurus punctatus	1.64541e-43	GO:0000049;GO:0003723;GO:0003735;GO:0005622;GO:0005840;GO:0006412;GO:0030529;GO:0044237;GO:0003735;GO:0043228;GO:0008152;GO:0008150;GO:0005840;GO:0044260;GO:0044424;GO:1901363;GO:0043232;GO:1901576;GO:0009058;GO:0005575;GO:0003676;GO:0005198;GO:0071704;GO:0009059;GO:0044249;GO:0034645;GO:0005622;GO:0005488;GO:0043170;GO:0019538;GO:0030529;GO:0044267;GO:0000049;GO:0003723;GO:0044238;GO:0043226;GO:…
Dendrophyllia sp.	comp37965	977.164	sp|P02362;40S ribosomal protein S7	Xenopus laevis	1.23232e-99	GO:0003735;GO:0005622;GO:0005840;GO:0006412;GO:0030529;GO:0044237;GO:0003735;GO:0043228;GO:0008152;GO:0008150;GO:0005840;GO:0044260;GO:0044424;GO:0043232;GO:1901576;GO:0009058;GO:0005575;GO:0005198;GO:0071704;GO:0009059;GO:0044249;GO:0034645;GO:0005622;GO:0043170;GO:0019538;GO:0030529;GO:0044267;GO:0044238;GO:0043226;GO:0044444;GO:0032991;GO:0006412;GO:0003674;GO:0044464;GO:0009987;GO:0043229
Dendrophyllia sp.	comp41403	974.41	sp|Q3SYR7;60S ribosomal protein L9	Bos taurus	1.53738e-83	GO:0003735;GO:0005622;GO:0005840;GO:0006412;GO:0019843;GO:0030529;GO:0044237;GO:0003735;GO:0043228;GO:0008152;GO:0008150;GO:0005840;GO:0044260;GO:0044424;GO:1901363;GO:0043232;GO:1901576;GO:0009058;GO:0005575;GO:0003676;GO:0005198;GO:0071704;GO:0009059;GO:0044249;GO:0034645;GO:0005622;GO:0005488;GO:0043170;GO:0019538;GO:0030529;GO:0044267;GO:0003723;GO:0044238;GO:0019843;GO:0043226;GO:0044444;GO:…
Dendrophyllia sp.	comp45084	971.733	-			-
Dendrophyllia sp.	comp20014	967.082	sp|P62909;40S ribosomal protein S3	Rattus norvegicus	1.87771e-150	GO:0000737;GO:0002181;GO:0003723;GO:0003735;GO:0003906;GO:0005622;GO:0005634;GO:0005737;GO:0005840;GO:0006281;GO:0006412;GO:0012505;GO:0015935;GO:0022627;GO:0030425;GO:0030529;GO:0032088;GO:0042981;GO:0030425;GO:0010941;GO:0005737;GO:0044237;GO:0003735;GO:0032088;GO:0043228;GO:0008152;GO:0002181;GO:0043005;GO:0097458;GO:0008150;GO:0005840;GO:0051716;GO:0080090;GO:0044763;GO:1901575;GO:0019439;GO:…
Dendrophyllia sp.	comp57168	942.551	sp|P46778;60S ribosomal protein L21	Homo sapiens	9.28216e-62	GO:0000184;GO:0003723;GO:0003735;GO:0005622;GO:0005829;GO:0005840;GO:0006412;GO:0006413;GO:0006414;GO:0006415;GO:0006614;GO:0010467;GO:0016032;GO:0016070;GO:0016071;GO:0019058;GO:0019083;GO:0022625;GO:0030529;GO:0044267;GO:0044822;GO:0044237;GO:0043228;GO:0006810;GO:1901575;GO:0019439;GO:0006402;GO:1901363;GO:0044270;GO:0046483;GO:0006139;GO:0044248;GO:0072594;GO:0006612;GO:0000184;GO:0003676;GO:…
Dendrophyllia sp.	comp9153	930.85	sp|Q25381;Actin, muscle (Fragment)	Lytechinus pictus	7.95675e-29	GO:0000166;GO:0005524;GO:0005737;GO:0005856;GO:0005737;GO:0043228;GO:0044424;GO:1901363;GO:0043232;GO:0032555;GO:0032553;GO:0030554;GO:0001882;GO:0005575;GO:0032549;GO:0001883;GO:0005488;GO:0043168;GO:0032559;GO:0005524;GO:0005856;GO:0017076;GO:0043226;GO:0097367;GO:0097159;GO:0032550;GO:0035639;GO:0003674;GO:0000166;GO:1901265;GO:0044464;GO:0043229;GO:0043167;GO:0036094
Dendrophyllia sp.	comp44075	922.54	-			-
Dendrophyllia sp.	comp51294	922.187	sp|P16858;Glyceraldehyde-3-phosphate dehydrogenase	Mus musculus		GO:0000226;GO:0004365;GO:0005515;GO:0005634;GO:0005737;GO:0005829;GO:0005856;GO:0006006;GO:0006096;GO:0006417;GO:0006915;GO:0008017;GO:0015630;GO:0016491;GO:0016620;GO:0016740;GO:0017148;GO:0019899;GO:0035605;GO:0035606;GO:0050661;GO:0050821;GO:0051287;GO:0051402;GO:0055114;GO:0097452;GO:0010608;GO:0044237;GO:0043228;GO:0008092;GO:0006091;GO:0080090;GO:0005975;GO:1901575;GO:2000112;GO:0016903;GO:…
Dendrophyllia sp.	comp42811	919.737	sp|P55935;40S ribosomal protein S9	Drosophila melanogaster	8.50344e-106	GO:0000022;GO:0000228;GO:0003723;GO:0003735;GO:0005622;GO:0005730;GO:0005737;GO:0005840;GO:0006412;GO:0007052;GO:0015935;GO:0019843;GO:0030529;GO:0005737;GO:0044237;GO:0003735;GO:0043228;GO:0008152;GO:0008150;GO:0005840;GO:0044763;GO:0005730;GO:0000226;GO:0044260;GO:0044424;GO:0007051;GO:1901363;GO:0043232;GO:0044446;GO:1901576;GO:0006996;GO:0044428;GO:0015935;GO:0051231;GO:0044699;GO:0009058;GO:…
Dendrophyllia sp.	comp33179	905.023	sp|Q8T5Z4;40S ribosomal protein S19	Branchiostoma belcheri	5.91894e-53	GO:0003735;GO:0005622;GO:0005840;GO:0006412;GO:0030529;GO:0044237;GO:0003735;GO:0043228;GO:0008152;GO:0008150;GO:0005840;GO:0044260;GO:0044424;GO:0043232;GO:1901576;GO:0009058;GO:0005575;GO:0005198;GO:0071704;GO:0009059;GO:0044249;GO:0034645;GO:0005622;GO:0043170;GO:0019538;GO:0030529;GO:0044267;GO:0044238;GO:0043226;GO:0044444;GO:0032991;GO:0006412;GO:0003674;GO:0044464;GO:0009987;GO:0043229
Dendrophyllia sp.	comp52415	900.636	sp|Q8I7D9;Protein transport protein Sec61 subunit gamma	Ciona intestinalis	3.62487e-20	GO:0005783;GO:0005789;GO:0006605;GO:0006810;GO:0006886;GO:0015031;GO:0015450;GO:0016020;GO:0016021;GO:0071806;GO:0022891;GO:0008565;GO:0006810;GO:0098588;GO:0016020;GO:0098589;GO:0043227;GO:0022884;GO:0005783;GO:0015399;GO:0006886;GO:0022804;GO:0022857;GO:0044765;GO:0015405;GO:0015450;GO:0046907;GO:0005215;GO:0016021;GO:0043226;GO:0044444;GO:0031090;GO:0006605;GO:0003674;GO:0043231;GO:0008320;GO:…
Dendrophyllia sp.	comp45025	889.586	sp|P40429;60S ribosomal protein L13a	Homo sapiens	2.95132e-87	GO:0000184;GO:0003735;GO:0005634;GO:0005737;GO:0005829;GO:0005840;GO:0006412;GO:0006413;GO:0006414;GO:0006415;GO:0006417;GO:0006614;GO:0010467;GO:0015934;GO:0016032;GO:0016070;GO:0016071;GO:0017148;GO:0019058;GO:0019083;GO:0022625;GO:0030529;GO:0044267;GO:0044822;GO:0071346;GO:0097452;GO:1901194;GO:0010608;GO:0005737;GO:0044237;GO:0003735;GO:0043228;GO:0008152;GO:0008150;GO:0005840;GO:0051716;GO:…
Dendrophyllia sp.	comp42353	876.426	sp|P55115;Zinc metalloproteinase nas-15	Caenorhabditis elegans	2.53547e-52	GO:0004222;GO:0005576;GO:0006508;GO:0008233;GO:0008237;GO:0008270;GO:0016787;GO:0046872;GO:0008233;GO:0008152;GO:0008150;GO:0070011;GO:0046914;GO:0005576;GO:0005575;GO:0071704;GO:0008270;GO:0046872;GO:0003824;GO:0005488;GO:0043170;GO:0019538;GO:0044238;GO:0004222;GO:0003674;GO:0008237;GO:0004175;GO:0016787;GO:0043169;GO:0006508;GO:0043167
Dendrophyllia sp.	comp39070	863.096	sp|P34743;Protein BTG1	Gallus gallus	1.48111e-23	GO:0005634;GO:0005634;GO:0005737;GO:0008285;GO:0019899;GO:0045603;GO:0045663;GO:0045766;GO:2000271;GO:0010941;GO:0005737;GO:0030858;GO:0010830;GO:0045663;GO:0051147;GO:0008150;GO:0045603;GO:0051149;GO:0048641;GO:0044424;GO:0048519;GO:0060284;GO:0048634;GO:0045661;GO:0043227;GO:0010942;GO:0005575;GO:0016202;GO:0043065;GO:2000269;GO:2000271;GO:0045595;GO:1901342;GO:0051153;GO:0042981;GO:0019899;GO:…
Dendrophyllia sp.	comp42794	861.235	sp|P63245;Guanine nucleotide-binding protein subunit beta-2-like 1	Rattus norvegicus		GO:0001891;GO:0001891;GO:0001934;GO:0005080;GO:0005634;GO:0005737;GO:0005739;GO:0005829;GO:0005856;GO:0005886;GO:0006417;GO:0006915;GO:0006919;GO:0007049;GO:0007205;GO:0007275;GO:0007369;GO:0008200;GO:0008656;GO:0015935;GO:0016020;GO:0017148;GO:0019899;GO:0019903;GO:0030178;GO:0030292;GO:0030308;GO:0030335;GO:0030425;GO:0030496;GO:0030822;GO:0030971;GO:0032436;GO:0032464;GO:0032880;GO:0040008;GO:…
Dendrophyllia sp.	comp39116	855.878	sp|Q6QMZ4;60S ribosomal protein L6	Chinchilla lanigera	9.8145e-80	GO:0003735;GO:0005622;GO:0005840;GO:0006412;GO:0030529;GO:0044237;GO:0003735;GO:0043228;GO:0008152;GO:0008150;GO:0005840;GO:0044260;GO:0044424;GO:0043232;GO:1901576;GO:0009058;GO:0005575;GO:0005198;GO:0071704;GO:0009059;GO:0044249;GO:0034645;GO:0005622;GO:0043170;GO:0019538;GO:0030529;GO:0044267;GO:0044238;GO:0043226;GO:0044444;GO:0032991;GO:0006412;GO:0003674;GO:0044464;GO:0009987;GO:0043229
Dendrophyllia sp.	comp37589	854.503	sp|P62832;60S ribosomal protein L23	Rattus norvegicus	2.70532e-79	GO:0003735;GO:0005730;GO:0005737;GO:0005840;GO:0006412;GO:0022625;GO:0030529;GO:0005737;GO:0044237;GO:0003735;GO:0043228;GO:0008152;GO:0008150;GO:0005840;GO:0005730;GO:0044260;GO:0044424;GO:0043232;GO:0044446;GO:1901576;GO:0044428;GO:0009058;GO:0044422;GO:0005575;GO:0005198;GO:0071704;GO:0044445;GO:0009059;GO:0044249;GO:0034645;GO:0043170;GO:0019538;GO:0015934;GO:0030529;GO:0044267;GO:0022625;GO:…
Dendrophyllia sp.	comp20000	841.873	sp|O57592;60S ribosomal protein L7a	Takifugu rubripes	8.80119e-118	GO:0005840;GO:0030529;GO:0042254;GO:0044085;GO:0043228;GO:0008150;GO:0005840;GO:0044424;GO:0043232;GO:0005575;GO:0071840;GO:0022613;GO:0042254;GO:0030529;GO:0043226;GO:0044444;GO:0032991;GO:0044464;GO:0043229
Dendrophyllia sp.	comp45631	836.878	sp|P61314;60S ribosomal protein L15	Rattus norvegicus	7.13926e-98	GO:0003735;GO:0005622;GO:0005840;GO:0006412;GO:0022625;GO:0030529;GO:0044237;GO:0003735;GO:0043228;GO:0008152;GO:0008150;GO:0005840;GO:0044260;GO:0044424;GO:0043232;GO:0044446;GO:1901576;GO:0009058;GO:0044422;GO:0005575;GO:0005198;GO:0071704;GO:0044445;GO:0009059;GO:0044249;GO:0034645;GO:0005622;GO:0043170;GO:0019538;GO:0015934;GO:0030529;GO:0044267;GO:0022625;GO:0044238;GO:0043226;GO:0044444;GO:…
Dendrophyllia sp.	comp39008	823.173	sp|A7RKS5;40S ribosomal protein SA	Nematostella vectensis	2.03608e-139	GO:0000028;GO:0003735;GO:0005622;GO:0005737;GO:0005840;GO:0006412;GO:0015935;GO:0022627;GO:0030529;GO:0005737;GO:0044237;GO:0003735;GO:0043228;GO:0008152;GO:0065003;GO:0008150;GO:0005840;GO:0044260;GO:0044424;GO:0043232;GO:0044446;GO:0000028;GO:1901576;GO:0015935;GO:0009058;GO:0044422;GO:0005575;GO:0005198;GO:0016043;GO:0071704;GO:0044445;GO:0009059;GO:0034622;GO:0044249;GO:0043933;GO:0034645;GO:…
Dendrophyllia sp.	comp32516	820.718	sp|P46782;40S ribosomal protein S5	Homo sapiens	1.28703e-130	GO:0000184;GO:0003723;GO:0003729;GO:0003735;GO:0005829;GO:0005840;GO:0006412;GO:0006413;GO:0006414;GO:0006415;GO:0006450;GO:0006614;GO:0010467;GO:0015935;GO:0016032;GO:0016070;GO:0016071;GO:0019058;GO:0019083;GO:0022627;GO:0030529;GO:0044267;GO:0044822;GO:0070062;GO:0031988;GO:0010608;GO:0044237;GO:0003735;GO:0043228;GO:0008152;GO:0008150;GO:0005840;GO:0080090;GO:0044763;GO:0045047;GO:0044403;GO:…
Dendrophyllia sp.	comp44076	819.62	sp|A7S3J7;40S ribosomal protein S3a	Nematostella vectensis	2.88331e-152	GO:0003735;GO:0003735;GO:0005622;GO:0005737;GO:0005840;GO:0006412;GO:0022627;GO:0030529;GO:0005737;GO:0044237;GO:0003735;GO:0043228;GO:0008152;GO:0008150;GO:0005840;GO:0044260;GO:0044424;GO:0043232;GO:0044446;GO:1901576;GO:0015935;GO:0009058;GO:0044422;GO:0005575;GO:0005198;GO:0071704;GO:0044445;GO:0009059;GO:0044249;GO:0034645;GO:0005622;GO:0043170;GO:0019538;GO:0030529;GO:0044267;GO:0044238;GO:…
Dendrophyllia sp.	comp9258	817.031	sp|Q05158;Cysteine and glycine-rich protein 2	Coturnix coturnix japonica	1.25726e-11	GO:0005634;GO:0005634;GO:0007275;GO:0008270;GO:0030154;GO:0046872;GO:0008150;GO:0044763;GO:0044707;GO:0044424;GO:0046914;GO:0048869;GO:0044699;GO:0043227;GO:0005575;GO:0030154;GO:0008270;GO:0046872;GO:0005488;GO:0032501;GO:0007275;GO:0043226;GO:0032502;GO:0003674;GO:0043231;GO:0044464;GO:0043169;GO:0009987;GO:0043229;GO:0043167;GO:0005634;GO:0044767
Dendrophyllia sp.	comp53711	804.592	-			-
Dendrophyllia sp.	comp51299	799.231	sp|P62907;60S ribosomal protein L10a	Rattus norvegicus	1.46731e-111	GO:0003723;GO:0003735;GO:0005840;GO:0006412;GO:0015934;GO:0022625;GO:0030529;GO:0044237;GO:0043228;GO:1901363;GO:0003676;GO:0044249;GO:0034645;GO:0005488;GO:0043170;GO:0030529;GO:0044267;GO:0003723;GO:0022625;GO:0043226;GO:0044444;GO:0006412;GO:0003674;GO:0044464;GO:0003735;GO:0008152;GO:0008150;GO:0005840;GO:0044260;GO:0044424;GO:0043232;GO:0044446;GO:1901576;GO:0009058;GO:0044422;GO:0005575;GO:…
Dendrophyllia sp.	comp42817	790.962	sp|P24049;60S ribosomal protein L17	Rattus norvegicus	1.20129e-92	GO:0003735;GO:0003735;GO:0005622;GO:0005840;GO:0006412;GO:0015934;GO:0030529;GO:0044237;GO:0003735;GO:0043228;GO:0008152;GO:0008150;GO:0005840;GO:0044260;GO:0044424;GO:0043232;GO:0044446;GO:1901576;GO:0009058;GO:0044422;GO:0005575;GO:0005198;GO:0071704;GO:0009059;GO:0044249;GO:0034645;GO:0005622;GO:0043170;GO:0019538;GO:0015934;GO:0030529;GO:0044267;GO:0044238;GO:0043226;GO:0044444;GO:0032991;GO:…
Dendrophyllia sp.	comp32539	786.327	-			-
Dendrophyllia sp.	comp40312	784.251	sp|P06601;Segmentation protein paired	Drosophila melanogaster	1.73173e-38	GO:0000977;GO:0003677;GO:0003700;GO:0003705;GO:0005634;GO:0006351;GO:0006355;GO:0006366;GO:0007275;GO:0007366;GO:0043565;GO:0045944;GO:0003705;GO:0009891;GO:0044237;GO:0008152;GO:0008150;GO:0003677;GO:0080090;GO:0001012;GO:0044260;GO:0010557;GO:0007366;GO:2000112;GO:0044707;GO:0007389;GO:0044424;GO:1901363;GO:0046483;GO:0006139;GO:0009889;GO:1902680;GO:1901576;GO:0031325;GO:0007365;GO:0044699;GO:…
Dendrophyllia sp.	comp40521	781.865	sp|Q90837;Transcriptional regulator Erg	Gallus gallus	2.32923e-89	GO:0000981;GO:0003677;GO:0003700;GO:0005634;GO:0006351;GO:0006355;GO:0006357;GO:0006366;GO:0030154;GO:0030529;GO:0043565;GO:0044237;GO:0008152;GO:0008150;GO:0003677;GO:0080090;GO:0044763;GO:0044260;GO:2000112;GO:0044424;GO:1901363;GO:0046483;GO:0006139;GO:0009889;GO:1901576;GO:0048869;GO:0044699;GO:0009058;GO:2001141;GO:0043227;GO:0031326;GO:0005575;GO:0006351;GO:0003676;GO:0060255;GO:0003700;GO:…
Dendrophyllia sp.	comp39221	768.583	tr|R4IW63;CARP3	Stylophora pistillata	2.33112e-09	-
Dendrophyllia sp.	comp35811	767.91	sp|Q4R723;60S ribosomal protein L27a	Macaca fascicularis	1.21313e-58	GO:0003735;GO:0005622;GO:0005840;GO:0006412;GO:0030529;GO:0044237;GO:0003735;GO:0043228;GO:0008152;GO:0008150;GO:0005840;GO:0044260;GO:0044424;GO:0043232;GO:1901576;GO:0009058;GO:0005575;GO:0005198;GO:0071704;GO:0009059;GO:0044249;GO:0034645;GO:0005622;GO:0043170;GO:0019538;GO:0030529;GO:0044267;GO:0044238;GO:0043226;GO:0044444;GO:0032991;GO:0006412;GO:0003674;GO:0044464;GO:0009987;GO:0043229
Dendrophyllia sp.	comp46058	765.46	sp|P21531;60S ribosomal protein L3	Rattus norvegicus		GO:0003735;GO:0005622;GO:0005634;GO:0005730;GO:0005737;GO:0005840;GO:0006412;GO:0030529;GO:0071353;GO:0005737;GO:0044237;GO:0003735;GO:0043228;GO:0008152;GO:0008150;GO:0005840;GO:0051716;GO:0005730;GO:0044260;GO:0044424;GO:0043232;GO:0044446;GO:0010033;GO:1901576;GO:0044428;GO:0009058;GO:0044422;GO:0043227;GO:0034097;GO:0005575;GO:0005198;GO:0071310;GO:0071704;GO:0009059;GO:0044249;GO:0034645;GO:…
Dendrophyllia sp.	comp42812	763.611	-			-
Dendrophyllia sp.	comp42787	755.036	sp|P46777;60S ribosomal protein L5	Homo sapiens	1.07356e-139	GO:0000184;GO:0003723;GO:0003735;GO:0005515;GO:0005622;GO:0005634;GO:0005730;GO:0005737;GO:0005829;GO:0005840;GO:0006364;GO:0006412;GO:0006413;GO:0006414;GO:0006415;GO:0006614;GO:0008097;GO:0010467;GO:0016032;GO:0016070;GO:0016071;GO:0019058;GO:0019083;GO:0019843;GO:0022625;GO:0030529;GO:0042273;GO:0044267;GO:0044822;GO:0070062;GO:0044085;GO:0031988;GO:0005737;GO:0044237;GO:0003735;GO:0042273;GO:…
Dendrophyllia sp.	comp40586	754.158	sp|Q962R9;40S ribosomal protein S10	Spodoptera frugiperda	4.36533e-58	GO:0005737;GO:0005737;GO:0005840;GO:0030529;GO:0005737;GO:0043228;GO:0005840;GO:0044424;GO:0043232;GO:0005575;GO:0030529;GO:0043226;GO:0044444;GO:0032991;GO:0044464;GO:0043229
Dendrophyllia sp.	comp49133	752.496	sp|P00767;Chymotrypsinogen B	Bos taurus	2.66428e-52	GO:0003824;GO:0004252;GO:0005576;GO:0005615;GO:0006508;GO:0007586;GO:0008233;GO:0008236;GO:0016787;GO:0044707;GO:0005615;GO:0044421;GO:0043170;GO:0003674;GO:0004175;GO:0016787;GO:0004252;GO:0017171;GO:0008233;GO:0008152;GO:0008150;GO:0070011;GO:0044699;GO:0005576;GO:0005575;GO:0071704;GO:0007586;GO:0003824;GO:0019538;GO:0032501;GO:0008236;GO:0044238;GO:0006508
Dendrophyllia sp.	comp39201	743.379	sp|Q58DT1;60S ribosomal protein L7	Bos taurus	1.86735e-115	GO:0003723;GO:0005840;GO:0030529;GO:0043228;GO:0005840;GO:0044424;GO:1901363;GO:0043232;GO:0005575;GO:0003676;GO:0005488;GO:0030529;GO:0003723;GO:0043226;GO:0044444;GO:0032991;GO:0097159;GO:0003674;GO:0044464;GO:0043229
Dendrophyllia sp.	comp57169	741.722	sp|O61231;60S ribosomal protein L10	Drosophila melanogaster	1.55985e-123	GO:0000022;GO:0003735;GO:0005622;GO:0005737;GO:0005840;GO:0006412;GO:0007052;GO:0030529;GO:0043025;GO:0051297;GO:0051298;GO:0044237;GO:0043228;GO:0007051;GO:0044249;GO:0043933;GO:0034645;GO:0044297;GO:0022402;GO:0071840;GO:0043170;GO:0030529;GO:0044267;GO:0043226;GO:0044444;GO:0006412;GO:0051298;GO:0003674;GO:0044464;GO:0005737;GO:0003735;GO:0008152;GO:0097458;GO:0008150;GO:0005840;GO:0044763;GO:…
Dendrophyllia sp.	comp46915	738.763	sp|O01359;60S acidic ribosomal protein P1	Oscheius tipulae	2.60365e-14	GO:0003735;GO:0005622;GO:0005840;GO:0006414;GO:0030529;GO:0044237;GO:0003735;GO:0043228;GO:0008152;GO:0008150;GO:0005840;GO:0044260;GO:0044424;GO:0043232;GO:0006414;GO:1901576;GO:0009058;GO:0005575;GO:0005198;GO:0071704;GO:0009059;GO:0044249;GO:0034645;GO:0005622;GO:0043170;GO:0030529;GO:0043226;GO:0044444;GO:0032991;GO:0003674;GO:0044464;GO:0009987;GO:0043229
Dendrophyllia sp.	comp45152	736.29	-			-
Dendrophyllia sp.	comp53600	709.98	sp|P11940;Polyadenylate-binding protein 1	Homo sapiens		GO:0000166;GO:0000184;GO:0000288;GO:0000289;GO:0000398;GO:0003676;GO:0003723;GO:0005515;GO:0005634;GO:0005681;GO:0005737;GO:0005829;GO:0006378;GO:0006397;GO:0006412;GO:0006413;GO:0008022;GO:0008143;GO:0008266;GO:0008380;GO:0008494;GO:0010467;GO:0010494;GO:0016070;GO:0016071;GO:0030529;GO:0031047;GO:0044267;GO:0044822;GO:0045727;GO:0048255;GO:0060213;GO:0071013;GO:1900153;GO:2000623;GO:0010608;GO:…
Dendrophyllia sp.	comp51679	708.432	sp|P62282;40S ribosomal protein S11	Rattus norvegicus	3.09533e-73	GO:0003674;GO:0003723;GO:0003735;GO:0005622;GO:0005840;GO:0006412;GO:0008150;GO:0019843;GO:0022627;GO:0030529;GO:0044237;GO:0043228;GO:1901363;GO:0003676;GO:0044249;GO:0034645;GO:0005488;GO:0043170;GO:0030529;GO:0044267;GO:0003723;GO:0019843;GO:0043226;GO:0044444;GO:0006412;GO:0003674;GO:0044464;GO:0003735;GO:0008152;GO:0008150;GO:0005840;GO:0044260;GO:0044424;GO:0043232;GO:0044446;GO:1901576;GO:…
Dendrophyllia sp.	comp55585	708.122	sp|P11833;Tubulin beta chain	Paracentrotus lividus		GO:0000166;GO:0003924;GO:0005200;GO:0005525;GO:0005737;GO:0005856;GO:0005874;GO:0006184;GO:0007017;GO:0043234;GO:0051258;GO:0044237;GO:0043228;GO:0019693;GO:1901575;GO:0019439;GO:0009259;GO:0009203;GO:1901363;GO:0044270;GO:0046483;GO:0006139;GO:0044248;GO:0019001;GO:0009141;GO:0006163;GO:0009143;GO:0032555;GO:0006796;GO:0032553;GO:0001882;GO:0046434;GO:0009261;GO:0043933;GO:0032549;GO:1901565;GO:…
Dendrophyllia sp.	comp47728	699.732	sp|P85118;Probable N-acetyltransferase CML2	Rattus norvegicus	2.72371e-24	GO:0007275;GO:0007369;GO:0008080;GO:0008152;GO:0016020;GO:0016021;GO:0016740;GO:0016746;GO:0048598;GO:0044707;GO:0009653;GO:0016740;GO:0016020;GO:0007369;GO:0007275;GO:0016021;GO:0016407;GO:0008080;GO:0003674;GO:0044425;GO:0008152;GO:0008150;GO:0016747;GO:0044699;GO:0016746;GO:0005575;GO:0003824;GO:0032501;GO:0016410;GO:0032502;GO:0044767
Dendrophyllia sp.	comp42799	698.139	sp|Q9DG68;60S acidic ribosomal protein P0	Rana sylvatica	1.98906e-135	GO:0003735;GO:0005622;GO:0005840;GO:0006414;GO:0030529;GO:0042254;GO:0044085;GO:0044237;GO:0003735;GO:0043228;GO:0008152;GO:0008150;GO:0005840;GO:0044260;GO:0044424;GO:0043232;GO:0006414;GO:1901576;GO:0009058;GO:0005575;GO:0005198;GO:0071704;GO:0009059;GO:0044249;GO:0034645;GO:0071840;GO:0022613;GO:0005622;GO:0043170;GO:0042254;GO:0030529;GO:0043226;GO:0044444;GO:0032991;GO:0003674;GO:0044464;GO:…
Dendrophyllia sp.	comp47156	687.215	-			-
Dendrophyllia sp.	comp37619	680.254	sp|Q9P784;60S ribosomal protein L4-B	Schizosaccharomyces pombe (strain 972 / ATCC 24843)	3.19922e-152	GO:0002181;GO:0003735;GO:0005829;GO:0005840;GO:0006412;GO:0022625;GO:0030529;GO:0044237;GO:0003735;GO:0043228;GO:0008152;GO:0002181;GO:0008150;GO:0005840;GO:0044260;GO:0044424;GO:0043232;GO:0044446;GO:0005829;GO:1901576;GO:0009058;GO:0044422;GO:0005575;GO:0005198;GO:0071704;GO:0044445;GO:0009059;GO:0044249;GO:0034645;GO:0043170;GO:0019538;GO:0015934;GO:0030529;GO:0044267;GO:0022625;GO:0044238;GO:…
Dendrophyllia sp.	comp38759	672.249	sp|Q90YU6;60S ribosomal protein L22	Ictalurus punctatus	2.90283e-32	GO:0003735;GO:0005622;GO:0005840;GO:0006412;GO:0030529;GO:0044237;GO:0003735;GO:0043228;GO:0008152;GO:0008150;GO:0005840;GO:0044260;GO:0044424;GO:0043232;GO:1901576;GO:0009058;GO:0005575;GO:0005198;GO:0071704;GO:0009059;GO:0044249;GO:0034645;GO:0005622;GO:0043170;GO:0019538;GO:0030529;GO:0044267;GO:0044238;GO:0043226;GO:0044444;GO:0032991;GO:0006412;GO:0003674;GO:0044464;GO:0009987;GO:0043229
Dendrophyllia sp.	comp9157	669.972	sp|Q6QAP7;40S ribosomal protein S17	Sus scrofa	2.42126e-70	GO:0003735;GO:0005622;GO:0005840;GO:0006412;GO:0030529;GO:0044237;GO:0003735;GO:0043228;GO:0008152;GO:0008150;GO:0005840;GO:0044260;GO:0044424;GO:0043232;GO:1901576;GO:0009058;GO:0005575;GO:0005198;GO:0071704;GO:0009059;GO:0044249;GO:0034645;GO:0005622;GO:0043170;GO:0019538;GO:0030529;GO:0044267;GO:0044238;GO:0043226;GO:0044444;GO:0032991;GO:0006412;GO:0003674;GO:0044464;GO:0009987;GO:0043229
Dendrophyllia sp.	comp50630	667.231	-			-
Dendrophyllia sp.	comp56287	661.995	sp|P84023;Mothers against decapentaplegic homolog 3	Gallus gallus		GO:0000122;GO:0000987;GO:0000988;GO:0001102;GO:0001501;GO:0001649;GO:0001657;GO:0001666;GO:0001701;GO:0001707;GO:0001756;GO:0001889;GO:0001933;GO:0001947;GO:0002076;GO:0002520;GO:0003677;GO:0003682;GO:0003690;GO:0003700;GO:0005160;GO:0005518;GO:0005622;GO:0005634;GO:0005637;GO:0005667;GO:0005737;GO:0005886;GO:0006351;GO:0006355;GO:0006810;GO:0006919;GO:0006955;GO:0007050;GO:0007179;GO:0007369;GO:…
Dendrophyllia sp.	comp47135	658.117	sp|P50616;Protein Tob1	Homo sapiens	3.39142e-45	GO:0005070;GO:0005515;GO:0008285;GO:0009967;GO:0017148;GO:0030014;GO:0030971;GO:0060212;GO:0060213;GO:1900153;GO:0010608;GO:0050686;GO:0031440;GO:0008150;GO:0080090;GO:0048583;GO:0051172;GO:2000112;GO:0044424;GO:0048519;GO:1902373;GO:0009889;GO:0009896;GO:0005070;GO:0009890;GO:0060212;GO:0030971;GO:0031325;GO:0031331;GO:0023051;GO:0051253;GO:0009893;GO:0051173;GO:0031326;GO:0010605;GO:0005575;GO:…
Dendrophyllia sp.	comp48608	653.281	-			-
Dendrophyllia sp.	comp45149	640.262	sp|P79781;Ubiquitin-40S ribosomal protein S27a	Gallus gallus	3.18758e-74	GO:0002218;GO:0002224;GO:0002755;GO:0003735;GO:0005622;GO:0005634;GO:0005654;GO:0005737;GO:0005840;GO:0006281;GO:0006412;GO:0007250;GO:0015935;GO:0019985;GO:0022627;GO:0030529;GO:0034134;GO:0034138;GO:0034142;GO:0034146;GO:0034154;GO:0035419;GO:0035681;GO:0035682;GO:0045087;GO:0046872;GO:0005737;GO:0031347;GO:0044237;GO:0003735;GO:0043228;GO:0071900;GO:0008152;GO:0007250;GO:0044093;GO:0019985;GO:…
Dendrophyllia sp.	comp55228	637.617	-			-
Dendrophyllia sp.	comp57172	632.609	-			-
Dendrophyllia sp.	comp42804	631.654	sp|Q13887;Krueppel-like factor 5	Homo sapiens	5.27305e-51	GO:0001525;GO:0003676;GO:0003677;GO:0003700;GO:0005515;GO:0005634;GO:0006351;GO:0006355;GO:0006366;GO:0008284;GO:0030033;GO:0035914;GO:0045893;GO:0046872;GO:0071407;GO:1901653;GO:0009891;GO:0044237;GO:0008152;GO:0001525;GO:0008150;GO:0051716;GO:0003677;GO:0080090;GO:0044763;GO:0010243;GO:1901698;GO:0044260;GO:0010557;GO:2000112;GO:1901700;GO:0044424;GO:1901363;GO:0046483;GO:0006139;GO:0009889;GO:…
Dendrophyllia sp.	comp47720	625.63	-			-
Dendrophyllia sp.	comp49145	621.024	sp|P35032;Trypsin-2 (Fragment)	Salmo salar	7.55043e-50	GO:0003824;GO:0004252;GO:0005576;GO:0005615;GO:0006508;GO:0007586;GO:0008233;GO:0008236;GO:0016787;GO:0046872;GO:0044707;GO:0005615;GO:0046872;GO:0044421;GO:0005488;GO:0043170;GO:0003674;GO:0004175;GO:0016787;GO:0043169;GO:0043167;GO:0004252;GO:0017171;GO:0008233;GO:0008152;GO:0008150;GO:0070011;GO:0044699;GO:0005576;GO:0005575;GO:0071704;GO:0007586;GO:0003824;GO:0019538;GO:0032501;GO:0008236;GO:…
Dendrophyllia sp.	comp38585	620.787	sp|Q6TAW2;Stress-associated endoplasmic reticulum protein 2	Mus musculus	5.7941e-29	GO:0003674;GO:0005575;GO:0005783;GO:0005789;GO:0006810;GO:0015031;GO:0016020;GO:0016021;GO:0008150;GO:0006810;GO:0044424;GO:0098588;GO:0044446;GO:0016020;GO:0044422;GO:0098589;GO:0043227;GO:0005789;GO:0005575;GO:0005783;GO:0044432;GO:0015031;GO:0071702;GO:0016021;GO:0045184;GO:0043226;GO:0044444;GO:0031090;GO:0051234;GO:0003674;GO:0043231;GO:0044464;GO:0044425;GO:0043229
Dendrophyllia sp.	comp49139	614.842	-			-
Dendrophyllia sp.	comp49724	606.769	sp|O49447;ADP,ATP carrier protein 3, mitochondrial	Arabidopsis thaliana	5.20821e-116	GO:0005215;GO:0005471;GO:0005739;GO:0005743;GO:0006810;GO:0009627;GO:0009941;GO:0015865;GO:0015866;GO:0015867;GO:0016020;GO:0016021;GO:0034976;GO:0055085;GO:0098542;GO:0051503;GO:0022891;GO:0009607;GO:0009814;GO:0005337;GO:0015301;GO:0006810;GO:0009627;GO:0015217;GO:0019866;GO:1901264;GO:0002376;GO:0006955;GO:0008514;GO:0016020;GO:0015297;GO:0043227;GO:0015291;GO:0009526;GO:0006952;GO:0051707;GO:…
Dendrophyllia sp.	comp38333	601.193	-			-
Dendrophyllia sp.	comp54135	599.049	sp|Q86UP6;CUB and zona pellucida-like domain-containing protein 1	Homo sapiens	1.49046e-22	GO:0006931;GO:0007049;GO:0007155;GO:0008283;GO:0016020;GO:0016021;GO:0030658;GO:0031410;GO:0032023;GO:0042588;GO:0042589;GO:0051301;GO:0098588;GO:0008283;GO:0016020;GO:0042589;GO:0043227;GO:0031982;GO:0044433;GO:0022610;GO:0007155;GO:0043170;GO:0030667;GO:0051301;GO:0016021;GO:0043226;GO:0044444;GO:0031090;GO:0006931;GO:0043231;GO:0044464;GO:0044425;GO:0030141;GO:0051604;GO:0031988;GO:0008152;GO:…
Dendrophyllia sp.	comp39050	597.605	sp|P62278;40S ribosomal protein S13	Rattus norvegicus	2.03506e-96	GO:0003674;GO:0003735;GO:0005622;GO:0005840;GO:0006412;GO:0008150;GO:0022627;GO:0030529;GO:0044237;GO:0003735;GO:0043228;GO:0008152;GO:0008150;GO:0005840;GO:0044260;GO:0044424;GO:0043232;GO:0044446;GO:1901576;GO:0015935;GO:0009058;GO:0044422;GO:0005575;GO:0005198;GO:0071704;GO:0044445;GO:0009059;GO:0044249;GO:0034645;GO:0005622;GO:0043170;GO:0019538;GO:0030529;GO:0044267;GO:0044238;GO:0043226;GO:…
Dendrophyllia sp.	comp48682	597.553	sp|O93477;Adenosylhomocysteinase B	Xenopus laevis		GO:0004013;GO:0004013;GO:0006730;GO:0016787;GO:0044237;GO:0016802;GO:0016801;GO:0044710;GO:0004013;GO:0003674;GO:0016787;GO:0008152;GO:0008150;GO:0044763;GO:0044699;GO:0003824;GO:0044281;GO:0006730;GO:0009987
Dendrophyllia sp.	comp42420	595.845	sp|P49706;G1/S-specific cyclin-D2	Gallus gallus	4.12567e-101	GO:0000079;GO:0000307;GO:0000785;GO:0001934;GO:0005634;GO:0005730;GO:0005829;GO:0007049;GO:0019901;GO:0031965;GO:0045737;GO:0051301;GO:0051726;GO:0043228;GO:0071900;GO:0044093;GO:0008150;GO:0042325;GO:0080090;GO:0045737;GO:0044763;GO:0005730;GO:0000079;GO:0019901;GO:0044424;GO:0043232;GO:0044446;GO:0000307;GO:0005829;GO:0031325;GO:0044428;GO:0016020;GO:0044699;GO:0044422;GO:0009893;GO:0043227;GO:…
Dendrophyllia sp.	comp45105	586.708	tr|A7SIT4;Predicted protein	Nematostella vectensis	3.99652e-24	-
Dendrophyllia sp.	comp41369	582.112	sp|Q4PM12;60S ribosomal protein L36	Ixodes scapularis	5.10701e-39	GO:0003735;GO:0005622;GO:0005840;GO:0006412;GO:0030529;GO:0044237;GO:0003735;GO:0043228;GO:0008152;GO:0008150;GO:0005840;GO:0044260;GO:0044424;GO:0043232;GO:1901576;GO:0009058;GO:0005575;GO:0005198;GO:0071704;GO:0009059;GO:0044249;GO:0034645;GO:0005622;GO:0043170;GO:0019538;GO:0030529;GO:0044267;GO:0044238;GO:0043226;GO:0044444;GO:0032991;GO:0006412;GO:0003674;GO:0044464;GO:0009987;GO:0043229
Dendrophyllia sp.	comp48685	579.967	-			-
Dendrophyllia sp.	comp52272	577.425	sp|P08548;LINE-1 reverse transcriptase homolog	Nycticebus coucang	5.46892e-10	GO:0003723;GO:0003964;GO:0006278;GO:0016740;GO:0016779;GO:0046872;GO:0044237;GO:0006259;GO:1901363;GO:0046483;GO:0006139;GO:0016740;GO:0034061;GO:0003676;GO:0044249;GO:0034645;GO:0046872;GO:0005488;GO:0043170;GO:0006260;GO:0003723;GO:0003674;GO:0006725;GO:0003964;GO:0043169;GO:0043167;GO:0008152;GO:0008150;GO:0044260;GO:1901576;GO:0009058;GO:0071704;GO:0034641;GO:0009059;GO:0003824;GO:0044238;GO:…
Dendrophyllia sp.	comp38291	577.388	-			-
Dendrophyllia sp.	comp50719	572.375	sp|P51572;B-cell receptor-associated protein 31	Homo sapiens	1.28848e-52	GO:0000139;GO:0002474;GO:0005515;GO:0005783;GO:0005789;GO:0005811;GO:0005829;GO:0005886;GO:0005887;GO:0006810;GO:0006886;GO:0006915;GO:0006921;GO:0006955;GO:0007204;GO:0007283;GO:0015031;GO:0016020;GO:0016021;GO:0016192;GO:0032471;GO:0033116;GO:0035584;GO:0043280;GO:0051561;GO:0071556;GO:2001244;GO:0022414;GO:0043228;GO:0031301;GO:0055065;GO:0052548;GO:0080090;GO:0043280;GO:0006810;GO:2001056;GO:…
Dendrophyllia sp.	comp44087	569.235	-			-
Dendrophyllia sp.	comp44103	564.06	tr|A7S6V1;Predicted protein	Nematostella vectensis	7.814e-75	-
Dendrophyllia sp.	comp53984	562.987	sp|P43307;Translocon-associated protein subunit alpha	Homo sapiens	2.90236e-61	GO:0005515;GO:0005515;GO:0005783;GO:0005789;GO:0006412;GO:0006613;GO:0006614;GO:0006987;GO:0008284;GO:0010467;GO:0016020;GO:0016021;GO:0030968;GO:0044267;GO:0044237;GO:0080090;GO:0006810;GO:0098588;GO:0010033;GO:0008284;GO:0016020;GO:0072594;GO:0006612;GO:0007165;GO:0098589;GO:0043227;GO:0045937;GO:0043549;GO:0005783;GO:0035967;GO:0060255;GO:0006886;GO:0001934;GO:0044249;GO:0043085;GO:0034645;GO:…
Dendrophyllia sp.	comp49738	555.635	-			-
Dendrophyllia sp.	comp51492	554.51	sp|P09102;Protein disulfide-isomerase	Gallus gallus	4.14899e-146	GO:0003756;GO:0005783;GO:0005788;GO:0005886;GO:0006457;GO:0006662;GO:0015035;GO:0016020;GO:0016853;GO:0045454;GO:0055114;GO:0003756;GO:0044237;GO:0016020;GO:0043227;GO:0055114;GO:0016853;GO:0005783;GO:0015035;GO:0043170;GO:0044710;GO:0050794;GO:0045454;GO:0044267;GO:0031974;GO:0043226;GO:0015036;GO:0016864;GO:0016667;GO:0044444;GO:0006457;GO:0003674;GO:0019725;GO:0016491;GO:0043231;GO:0044464;GO:…
Dendrophyllia sp.	comp40861	553.882	sp|Q90Z10;60S ribosomal protein L13	Danio rerio	1.22378e-90	GO:0003735;GO:0005622;GO:0005840;GO:0006412;GO:0030529;GO:0051726;GO:0044237;GO:0003735;GO:0043228;GO:0008152;GO:0008150;GO:0005840;GO:0044260;GO:0044424;GO:0043232;GO:1901576;GO:0009058;GO:0051726;GO:0005575;GO:0005198;GO:0071704;GO:0009059;GO:0044249;GO:0034645;GO:0005622;GO:0043170;GO:0019538;GO:0030529;GO:0050794;GO:0044267;GO:0044238;GO:0043226;GO:0044444;GO:0032991;GO:0006412;GO:0003674;GO:…
Dendrophyllia sp.	comp39052	552.278	sp|Q5RB31;Protein transport protein Sec61 subunit beta	Pongo abelii	6.86238e-17	GO:0000060;GO:0005783;GO:0005789;GO:0006810;GO:0015031;GO:0016020;GO:0016021;GO:0030433;GO:0030970;GO:0031205;GO:0043022;GO:0048408;GO:0042562;GO:0044237;GO:0008152;GO:0008150;GO:0006810;GO:1901575;GO:0030163;GO:0044260;GO:0043021;GO:0044424;GO:0044248;GO:0098588;GO:0044446;GO:0043161;GO:0016020;GO:0044699;GO:0044422;GO:0098589;GO:0043227;GO:0005789;GO:0030970;GO:1902582;GO:0005575;GO:0005783;GO:…
Dendrophyllia sp.	comp9198	549.481	sp|Q95WA0;60S ribosomal protein L26	Littorina littorea	1.24176e-47	GO:0003735;GO:0005622;GO:0005840;GO:0006412;GO:0015934;GO:0030529;GO:0044237;GO:0003735;GO:0043228;GO:0008152;GO:0008150;GO:0005840;GO:0044260;GO:0044424;GO:0043232;GO:0044446;GO:1901576;GO:0009058;GO:0044422;GO:0005575;GO:0005198;GO:0071704;GO:0009059;GO:0044249;GO:0034645;GO:0005622;GO:0043170;GO:0019538;GO:0015934;GO:0030529;GO:0044267;GO:0044238;GO:0043226;GO:0044444;GO:0032991;GO:0006412;GO:…
Dendrophyllia sp.	comp51950	544.154	sp|Q9CPW0;Contactin-associated protein-like 2	Mus musculus	4.30921e-93	GO:0005515;GO:0005769;GO:0005794;GO:0007155;GO:0008038;GO:0009986;GO:0016020;GO:0016021;GO:0019899;GO:0021761;GO:0030424;GO:0030425;GO:0030673;GO:0031175;GO:0034613;GO:0043025;GO:0043204;GO:0044224;GO:0045163;GO:0071205;GO:0008076;GO:0030425;GO:0045163;GO:0005769;GO:0043005;GO:0043204;GO:1990351;GO:0016020;GO:0030673;GO:0043227;GO:0033036;GO:0008037;GO:0044802;GO:1902495;GO:0044297;GO:0019899;GO:…
Dendrophyllia sp.	comp48725	535.868	-			-
Dendrophyllia sp.	comp50699	535.039	sp|P00767;Chymotrypsinogen B	Bos taurus	2.52321e-49	GO:0003824;GO:0004252;GO:0005576;GO:0005615;GO:0006508;GO:0007586;GO:0008233;GO:0008236;GO:0016787;GO:0044707;GO:0005615;GO:0044421;GO:0043170;GO:0003674;GO:0004175;GO:0016787;GO:0004252;GO:0017171;GO:0008233;GO:0008152;GO:0008150;GO:0070011;GO:0044699;GO:0005576;GO:0005575;GO:0071704;GO:0007586;GO:0003824;GO:0019538;GO:0032501;GO:0008236;GO:0044238;GO:0006508
Dendrophyllia sp.	comp48100	528.362	sp|P46222;60S ribosomal protein L11	Drosophila melanogaster	2.43449e-104	GO:0000022;GO:0000228;GO:0003723;GO:0003735;GO:0005515;GO:0005622;GO:0005703;GO:0005730;GO:0005737;GO:0005840;GO:0006412;GO:0007052;GO:0019843;GO:0030529;GO:0051298;GO:0005703;GO:0044237;GO:0043228;GO:0007051;GO:1901363;GO:0044428;GO:0003676;GO:0044427;GO:0005694;GO:0044249;GO:0043933;GO:0034645;GO:0000228;GO:0022402;GO:0071840;GO:0005488;GO:0043170;GO:0030529;GO:0044267;GO:0003723;GO:0019843;GO:…
Dendrophyllia sp.	comp9226	525.773	sp|P27085;40S ribosomal protein S26	Octopus vulgaris	4.32214e-46	GO:0003735;GO:0005622;GO:0005840;GO:0006412;GO:0030529;GO:0044237;GO:0003735;GO:0043228;GO:0008152;GO:0008150;GO:0005840;GO:0044260;GO:0044424;GO:0043232;GO:1901576;GO:0009058;GO:0005575;GO:0005198;GO:0071704;GO:0009059;GO:0044249;GO:0034645;GO:0005622;GO:0043170;GO:0019538;GO:0030529;GO:0044267;GO:0044238;GO:0043226;GO:0044444;GO:0032991;GO:0006412;GO:0003674;GO:0044464;GO:0009987;GO:0043229
Dendrophyllia sp.	comp9294	523.513	tr|A7RMG6;Predicted protein	Nematostella vectensis	1.83667e-12	-
Dendrophyllia sp.	comp51979	521.683	sp|Q8TGM7;Putative uncharacterized protein ART2	Saccharomyces cerevisiae (strain ATCC 204508 /	1.49027e-17	GO:0003674;GO:0005575;GO:0008150;GO:0003674;GO:0008150;GO:0005575
Dendrophyllia sp.	comp54446	518.173	sp|Q13231;Chitotriosidase-1	Homo sapiens	2.81927e-116	GO:0000272;GO:0004553;GO:0004568;GO:0005576;GO:0005615;GO:0005764;GO:0005975;GO:0006030;GO:0006032;GO:0006955;GO:0008061;GO:0008152;GO:0008843;GO:0009617;GO:0016787;GO:0016798;GO:0009607;GO:0000323;GO:0005975;GO:1901575;GO:1901072;GO:0002376;GO:0006955;GO:0043227;GO:0006030;GO:0008061;GO:0016052;GO:1901071;GO:0005615;GO:0051707;GO:0005976;GO:1901565;GO:0044421;GO:0005488;GO:0043170;GO:0004553;GO:…
Dendrophyllia sp.	comp50940	506.334	tr|A7SH96;Predicted protein	Nematostella vectensis	3.23159e-88	-
Dendrophyllia sp.	comp41360	502.582	sp|P62755;40S ribosomal protein S6	Rattus norvegicus	6.09617e-112	GO:0000028;GO:0003735;GO:0005622;GO:0005840;GO:0006364;GO:0006412;GO:0022627;GO:0030529;GO:0042593;GO:0042593;GO:0044237;GO:0003735;GO:0043228;GO:0008152;GO:0065003;GO:0008150;GO:0006396;GO:0005840;GO:0044260;GO:0044424;GO:0046483;GO:0006139;GO:0033500;GO:0048878;GO:0043232;GO:0044446;GO:0000028;GO:1901576;GO:0015935;GO:0009058;GO:0044422;GO:0034470;GO:0016072;GO:0005575;GO:0005198;GO:0016043;GO:…
Dendrophyllia sp.	comp51648	498.789	sp|O15992;Arginine kinase	Anthopleura japonicus		GO:0000166;GO:0003824;GO:0004054;GO:0005524;GO:0016301;GO:0016310;GO:0016740;GO:0016772;GO:0044237;GO:0016310;GO:1901363;GO:0016301;GO:0016740;GO:0032555;GO:0006796;GO:0032553;GO:0001882;GO:0019202;GO:0032549;GO:0005488;GO:0043168;GO:0032559;GO:0004054;GO:0097367;GO:0006793;GO:0032550;GO:0035639;GO:0003674;GO:0043167;GO:0008152;GO:0008150;GO:0016775;GO:0030554;GO:0001883;GO:0003824;GO:0005524;GO:…
Dendrophyllia sp.	comp57073	489.95	-			-
Dendrophyllia sp.	comp55636	488.104	sp|Q6QLW4;Cytochrome c	Pectinaria gouldii	9.91142e-56	GO:0005506;GO:0005739;GO:0005758;GO:0009055;GO:0020037;GO:0046872;GO:0055114;GO:0070469;GO:0070469;GO:1901363;GO:0046914;GO:0043227;GO:0046906;GO:0055114;GO:0046872;GO:0005488;GO:0005758;GO:0044710;GO:0031974;GO:0043226;GO:0044444;GO:0003674;GO:0043231;GO:0031970;GO:0044464;GO:0044425;GO:0043169;GO:0043167;GO:0008152;GO:0008150;GO:0044424;GO:0044446;GO:0044699;GO:0044422;GO:0005575;GO:0020037;GO:…
Dendrophyllia sp.	comp42425	478.602	-			-
Dendrophyllia sp.	comp35215	471.801	sp|B0BLS0;Dolichyl-diphosphooligosaccharide--protein glycosyltransferase subunit 4	Rattus norvegicus	1.81329e-14	GO:0005783;GO:0005789;GO:0016020;GO:0016021;GO:0044424;GO:0098588;GO:0044446;GO:0016020;GO:0044422;GO:0098589;GO:0043227;GO:0005789;GO:0005575;GO:0005783;GO:0044432;GO:0016021;GO:0043226;GO:0044444;GO:0031090;GO:0043231;GO:0044464;GO:0044425;GO:0043229
Dendrophyllia sp.	comp45838	471.397	sp|P26642;Elongation factor 1-gamma-A	Xenopus laevis	5.02009e-164	GO:0003746;GO:0003746;GO:0005853;GO:0006412;GO:0006414;GO:0044237;GO:0008152;GO:0008150;GO:0008135;GO:0044260;GO:0044424;GO:1901363;GO:0006414;GO:1901576;GO:0009058;GO:0005575;GO:0003676;GO:0003746;GO:0071704;GO:0009059;GO:0044249;GO:0034645;GO:0005488;GO:0043170;GO:0019538;GO:0043234;GO:0044267;GO:0003723;GO:0044238;GO:0044444;GO:0032991;GO:0097159;GO:0006412;GO:0003674;GO:0044464;GO:0009987;GO:…
Dendrophyllia sp.	comp48102	464.615	sp|Q99M71;Mammalian ependymin-related protein 1	Mus musculus	3.62908e-22	GO:0003674;GO:0005509;GO:0005576;GO:0005764;GO:0007160;GO:0008150;GO:0007160;GO:0000323;GO:0043227;GO:0046872;GO:0022610;GO:0005488;GO:0007155;GO:0043226;GO:0044444;GO:0003674;GO:0043231;GO:0044464;GO:0043169;GO:0043167;GO:0008150;GO:0005509;GO:0044424;GO:0005576;GO:0005575;GO:0005764;GO:0005773;GO:0043229;GO:0031589
Dendrophyllia sp.	comp37495	441.528	sp|P27074;60S ribosomal protein L44 Q	Candida maltosa	4.38378e-52	GO:0003735;GO:0005622;GO:0005840;GO:0006412;GO:0030529;GO:0046677;GO:0046898;GO:0044237;GO:0003735;GO:0043228;GO:0008152;GO:0008150;GO:0005840;GO:0010243;GO:1901698;GO:0044260;GO:0044424;GO:0043232;GO:0010033;GO:1901576;GO:0009058;GO:0009636;GO:0005575;GO:0005198;GO:0046677;GO:0071704;GO:0009059;GO:0044249;GO:0034645;GO:0005622;GO:0009719;GO:0043170;GO:0019538;GO:0014070;GO:0030529;GO:0044267;GO:…
Dendrophyllia sp.	comp32921	441.006	sp|Q06055;ATP synthase lipid-binding protein, mitochondrial	Homo sapiens	4.03808e-22	GO:0005215;GO:0005739;GO:0005753;GO:0006810;GO:0006811;GO:0008289;GO:0015078;GO:0015986;GO:0015991;GO:0015992;GO:0016020;GO:0016021;GO:0031966;GO:0033177;GO:0045263;GO:0045471;GO:0015988;GO:0044237;GO:0015078;GO:0022891;GO:0008152;GO:1901137;GO:0019693;GO:0008150;GO:0009206;GO:0015075;GO:0044763;GO:0006754;GO:0009168;GO:0006810;GO:0009161;GO:0015986;GO:0034220;GO:0009259;GO:1901700;GO:0044424;GO:…
Dendrophyllia sp.	comp50120	433.087	sp|P79702;Proto-oncogene c-Fos	Cyprinus carpio	4.61348e-10	GO:0003677;GO:0003677;GO:0003700;GO:0005634;GO:0006355;GO:0043565;GO:0003677;GO:0080090;GO:2000112;GO:1901363;GO:0009889;GO:0043227;GO:0003676;GO:0060255;GO:0005488;GO:0050794;GO:0051171;GO:0043226;GO:0010468;GO:0003674;GO:0043565;GO:0043231;GO:0019219;GO:0044464;GO:0051252;GO:0005634;GO:0065007;GO:0008150;GO:0044424;GO:2001141;GO:0031326;GO:0005575;GO:0003700;GO:0001071;GO:0006355;GO:0031323;GO:…
Dendrophyllia sp.	comp56322	428.957	-			-
Dendrophyllia sp.	comp57177	427.29	-			-
Dendrophyllia sp.	comp44102	426.824	sp|P21573;Nuclease-sensitive element-binding protein 1	Xenopus laevis	2.25028e-41	GO:0003676;GO:0003677;GO:0003723;GO:0005634;GO:0005737;GO:0006351;GO:0006355;GO:0006397;GO:0008380;GO:0071204;GO:0005737;GO:0044237;GO:0008152;GO:0008150;GO:0006396;GO:0003677;GO:0080090;GO:0044260;GO:0016071;GO:2000112;GO:0044424;GO:1901363;GO:0046483;GO:0006139;GO:0009889;GO:0044446;GO:1901576;GO:0044428;GO:0009058;GO:0044422;GO:2001141;GO:0043227;GO:0031326;GO:0005575;GO:0006351;GO:0003676;GO:…
Dendrophyllia sp.	comp46759	426.547	-			-
Dendrophyllia sp.	comp55473	422.841	sp|P18709;Vitellogenin-A2	Xenopus laevis	6.07263e-28	GO:0005319;GO:0006869;GO:0045735;GO:0005319;GO:0006810;GO:0045735;GO:0044765;GO:0005215;GO:0003674;GO:0008150;GO:0044699;GO:0022892;GO:0006869;GO:0071702;GO:0051234
Dendrophyllia sp.	comp35082	422.053	sp|Q8AWF2;Nascent polypeptide-associated complex subunit alpha	Oreochromis niloticus	1.72888e-64	GO:0006810;GO:0015031;GO:0008150;GO:0006810;GO:0015031;GO:0071702;GO:0045184;GO:0051234
Dendrophyllia sp.	comp51496	422.033	sp|P37802;Transgelin-2	Homo sapiens	2.56234e-28	GO:0005515;GO:0030855;GO:0070062;GO:0048869;GO:0043227;GO:0031982;GO:0030154;GO:0044421;GO:0005488;GO:0043230;GO:0043226;GO:0003674;GO:0005515;GO:0065010;GO:0031988;GO:0008150;GO:0044763;GO:0030855;GO:0044699;GO:0005575;GO:0070062;GO:0032502;GO:0009987;GO:0044767
Dendrophyllia sp.	comp53267	411.629	-			-
Dendrophyllia sp.	comp47142	408.917	sp|P29693;Elongation factor 1-delta	Xenopus laevis	9.56415e-42	GO:0003746;GO:0003746;GO:0005853;GO:0006412;GO:0006414;GO:0044237;GO:0008152;GO:0008150;GO:0008135;GO:0044260;GO:0044424;GO:1901363;GO:0006414;GO:1901576;GO:0009058;GO:0005575;GO:0003676;GO:0003746;GO:0071704;GO:0009059;GO:0044249;GO:0034645;GO:0005488;GO:0043170;GO:0019538;GO:0043234;GO:0044267;GO:0003723;GO:0044238;GO:0044444;GO:0032991;GO:0097159;GO:0006412;GO:0003674;GO:0044464;GO:0009987;GO:…
Dendrophyllia sp.	comp52443	404.677	sp|P62752;60S ribosomal protein L23a	Rattus norvegicus	3.9588e-60	GO:0000166;GO:0003674;GO:0003723;GO:0003735;GO:0005622;GO:0005634;GO:0005840;GO:0006412;GO:0008150;GO:0019843;GO:0030529;GO:0031932;GO:0044237;GO:0043228;GO:1901363;GO:0043227;GO:0003676;GO:0044249;GO:0034645;GO:0005488;GO:0043170;GO:0030529;GO:0044267;GO:0003723;GO:0019843;GO:0043226;GO:0044444;GO:0006412;GO:0003674;GO:0043231;GO:0044464;GO:0005634;GO:0003735;GO:0008152;GO:0008150;GO:0005840;GO:…
Dendrophyllia sp.	comp42257	403.78	sp|Q08013;Translocon-associated protein subunit gamma	Rattus norvegicus	3.30824e-76	GO:0005783;GO:0005784;GO:0005789;GO:0006613;GO:0016020;GO:0016021;GO:0030176;GO:0031301;GO:0008150;GO:0006810;GO:0071256;GO:0044424;GO:0090150;GO:0098588;GO:0044446;GO:0016020;GO:0044699;GO:0044422;GO:0006612;GO:0098589;GO:0043227;GO:0005789;GO:1902582;GO:0005575;GO:0030176;GO:0005784;GO:0005783;GO:0006886;GO:0044432;GO:0015031;GO:0044765;GO:0043234;GO:0046907;GO:0071702;GO:0016021;GO:0045184;GO:…
Dendrophyllia sp.	comp57175	401.173	-			-
Dendrophyllia sp.	comp45783	394.663	sp|D3ZAT9;Failed axon connections homolog	Rattus norvegicus	8.61096e-36	GO:0016020;GO:0016020;GO:0016021;GO:0016020;GO:0005575;GO:0016021;GO:0044425
Dendrophyllia sp.	comp36183	394.399	sp|Q8TGM5;Putative uncharacterized protein ART3	Saccharomyces cerevisiae (strain ATCC 204508 /	2.73053e-12	GO:0003674;GO:0005575;GO:0008150;GO:0008150;GO:0005575;GO:0003674
Dendrophyllia sp.	comp39128	392.357	-			-
Dendrophyllia sp.	comp50437	391.35	-			-
Dendrophyllia sp.	comp36615	390.679	sp|P61166;Transmembrane protein 258	Mus musculus	1.10464e-29	GO:0003674;GO:0005575;GO:0008150;GO:0016020;GO:0016021;GO:0008150;GO:0016020;GO:0005575;GO:0016021;GO:0003674;GO:0044425
Dendrophyllia sp.	comp51254	389.333	-			-
Dendrophyllia sp.	comp45960	388.975	-			-
Dendrophyllia sp.	comp56169	384.878	sp|O57382;Tolloid-like protein 2	Xenopus laevis	5.79682e-12	GO:0004222;GO:0005509;GO:0005576;GO:0006508;GO:0007275;GO:0008233;GO:0008237;GO:0008270;GO:0016787;GO:0030154;GO:0046872;GO:0044707;GO:0046914;GO:0048869;GO:0030154;GO:0046872;GO:0005488;GO:0043170;GO:0007275;GO:0004222;GO:0003674;GO:0004175;GO:0016787;GO:0043169;GO:0043167;GO:0008233;GO:0008152;GO:0008150;GO:0044763;GO:0070011;GO:0005509;GO:0044699;GO:0005576;GO:0005575;GO:0071704;GO:0008270;GO:…
Dendrophyllia sp.	comp49612	383.087	-			-
Dendrophyllia sp.	comp32885	382.347	-			-
Dendrophyllia sp.	comp45985	379.792	sp|Q95NR9;Calmodulin	Metridium senile	1.05221e-95	GO:0005509;GO:0046872;GO:0005509;GO:0046872;GO:0005488;GO:0003674;GO:0043169;GO:0043167
Dendrophyllia sp.	comp36080	379.739	-			-
Dendrophyllia sp.	comp47734	377.17	sp|Q16832;Discoidin domain-containing receptor 2	Homo sapiens	1.10964e-20	GO:0000166;GO:0001503;GO:0003416;GO:0004672;GO:0004713;GO:0004714;GO:0005515;GO:0005518;GO:0005524;GO:0005886;GO:0005887;GO:0006468;GO:0007155;GO:0007165;GO:0007169;GO:0008284;GO:0010715;GO:0010763;GO:0016020;GO:0016021;GO:0016301;GO:0016310;GO:0016324;GO:0016740;GO:0016772;GO:0018108;GO:0030198;GO:0030199;GO:0030500;GO:0031214;GO:0035988;GO:0038062;GO:0038063;GO:0045669;GO:0045860;GO:0046777;GO:…
Dendrophyllia sp.	comp56502	374.85	-			-
Dendrophyllia sp.	comp54470	374.077	sp|Q5RBM1;Dolichyl-diphosphooligosaccharide--protein glycosyltransferase subunit 2	Pongo abelii	4.82294e-133	GO:0005783;GO:0005789;GO:0006486;GO:0006487;GO:0008250;GO:0016020;GO:0016021;GO:0016740;GO:0016757;GO:0044237;GO:0005975;GO:0016740;GO:0098588;GO:0043412;GO:0016020;GO:0098589;GO:0043227;GO:0044723;GO:0005783;GO:0070085;GO:0043170;GO:0044710;GO:0006464;GO:0044267;GO:0016021;GO:0043226;GO:0044444;GO:0031090;GO:0003674;GO:0043231;GO:1902494;GO:0044464;GO:0044425;GO:1990234;GO:0008152;GO:0008150;GO:…
Dendrophyllia sp.	comp55919	373.857	tr|H3I3C5;Uncharacterized protein	Strongylocentrotus purpuratus	1.44167e-13	-
Dendrophyllia sp.	comp52975	373.821	-			-
Dendrophyllia sp.	comp39061	371.078	sp|Q99L28;Probable ribosome biogenesis protein RLP24	Mus musculus	5.49395e-69	GO:0003674;GO:0005575;GO:0005634;GO:0005730;GO:0008150;GO:0042254;GO:0044085;GO:0043228;GO:0008150;GO:0005730;GO:0044424;GO:0043232;GO:0044446;GO:0044428;GO:0044422;GO:0043227;GO:0005575;GO:0071840;GO:0022613;GO:0042254;GO:0043226;GO:0003674;GO:0043231;GO:0044464;GO:0043229;GO:0005634
Dendrophyllia sp.	comp41221	366.503	-			-
Dendrophyllia sp.	comp51572	362.096	sp|Q9NQX5;Neural proliferation differentiation and control protein 1	Homo sapiens	1.46987e-16	GO:0016020;GO:0016020;GO:0016021;GO:0016020;GO:0016021;GO:0044425;GO:0005575
Dendrophyllia sp.	comp51480	358.846	-			-
Dendrophyllia sp.	comp52359	358.764	sp|Q3ZCF5;Ornithine aminotransferase, mitochondrial	Bos taurus		GO:0003824;GO:0004587;GO:0005739;GO:0005759;GO:0008483;GO:0016740;GO:0030170;GO:0034214;GO:0055129;GO:0044237;GO:1901607;GO:0043436;GO:1901363;GO:0046483;GO:0016740;GO:0004587;GO:0044711;GO:0006520;GO:0043227;GO:0009064;GO:0048037;GO:0044249;GO:0043933;GO:0019752;GO:0071840;GO:0005488;GO:0043168;GO:0016769;GO:0018130;GO:0044710;GO:0055129;GO:0030170;GO:0031974;GO:1901605;GO:0043226;GO:0044444;GO:…
Dendrophyllia sp.	comp41040	356.753	sp|Q9GLW9;Peroxiredoxin-5, mitochondrial	Papio hamadryas	1.33527e-67	GO:0004601;GO:0005737;GO:0005739;GO:0005777;GO:0016209;GO:0016491;GO:0051920;GO:0055114;GO:0005737;GO:0008152;GO:0008150;GO:0016209;GO:0016705;GO:0044424;GO:0051920;GO:0044699;GO:0043227;GO:0055114;GO:0005575;GO:0003824;GO:0005739;GO:0044710;GO:0016684;GO:0005777;GO:0043226;GO:0044444;GO:0003674;GO:0016491;GO:0043231;GO:0004601;GO:0044464;GO:0042579;GO:0043229
Dendrophyllia sp.	comp45784	356.089	sp|P13060;Elongation factor 2	Drosophila melanogaster		GO:0000022;GO:0000166;GO:0003746;GO:0003924;GO:0005525;GO:0005737;GO:0005811;GO:0005829;GO:0005875;GO:0006184;GO:0006412;GO:0006414;GO:0007052;GO:0005737;GO:0044237;GO:0043228;GO:0008152;GO:0006184;GO:1901068;GO:0003924;GO:0019693;GO:0008150;GO:0044763;GO:0017111;GO:1901575;GO:0019439;GO:0008135;GO:0000226;GO:0044260;GO:0009259;GO:0009203;GO:0044424;GO:0007051;GO:1901363;GO:0044270;GO:0046483;GO:…
Dendrophyllia sp.	comp42843	351.587	sp|P18870;Transcription factor AP-1	Gallus gallus	2.35544e-44	GO:0002224;GO:0002755;GO:0003677;GO:0003700;GO:0005634;GO:0006351;GO:0006355;GO:0034134;GO:0034138;GO:0034142;GO:0034146;GO:0034154;GO:0035419;GO:0035681;GO:0035682;GO:0043565;GO:0045087;GO:0031347;GO:0044237;GO:0071900;GO:0008152;GO:0044093;GO:0008150;GO:0051716;GO:0042325;GO:0003677;GO:0080090;GO:0050776;GO:0035682;GO:0048583;GO:0044260;GO:0002755;GO:2000112;GO:0044424;GO:1901363;GO:0046483;GO:…
Dendrophyllia sp.	comp48104	349.405	sp|Q8VEM8;Phosphate carrier protein, mitochondrial	Mus musculus	1.71201e-175	GO:0005739;GO:0005739;GO:0005743;GO:0006810;GO:0015293;GO:0016020;GO:0016021;GO:0032403;GO:0055085;GO:0006810;GO:0019866;GO:0016020;GO:0043227;GO:0015291;GO:0022804;GO:0022857;GO:0005488;GO:0044765;GO:0005215;GO:0016021;GO:0043226;GO:0044444;GO:0032403;GO:0031090;GO:0003674;GO:0043231;GO:0005515;GO:0044464;GO:0044425;GO:0005743;GO:0008150;GO:0044763;GO:0044424;GO:0044446;GO:0044699;GO:0044422;GO:…
Dendrophyllia sp.	comp37159	348.918	sp|Q41898;ATP synthase subunit epsilon, mitochondrial	Zea mays	4.9192e-11	GO:0000275;GO:0005739;GO:0005743;GO:0005753;GO:0006754;GO:0006810;GO:0006811;GO:0015986;GO:0015992;GO:0016020;GO:0016787;GO:0045261;GO:0046933;GO:0046961;GO:0044237;GO:0015078;GO:0022891;GO:0008152;GO:0019829;GO:1901137;GO:0019693;GO:0005743;GO:0008150;GO:0009206;GO:0015075;GO:0044763;GO:0006754;GO:0017111;GO:0009168;GO:0006810;GO:0009161;GO:0015986;GO:0034220;GO:0009259;GO:0044424;GO:0046483;GO:…
Dendrophyllia sp.	comp42254	348.151	-			-
Dendrophyllia sp.	comp50845	346.779	-			-
Dendrophyllia sp.	comp37022	345.407	sp|O01725;60S acidic ribosomal protein P2	Branchiostoma floridae	5.02119e-22	GO:0003735;GO:0005622;GO:0005840;GO:0006414;GO:0030529;GO:0044237;GO:0003735;GO:0043228;GO:0008152;GO:0008150;GO:0005840;GO:0044260;GO:0044424;GO:0043232;GO:0006414;GO:1901576;GO:0009058;GO:0005575;GO:0005198;GO:0071704;GO:0009059;GO:0044249;GO:0034645;GO:0005622;GO:0043170;GO:0030529;GO:0043226;GO:0044444;GO:0032991;GO:0003674;GO:0044464;GO:0009987;GO:0043229
Dendrophyllia sp.	comp53996	342.458	sp|P10417;Apoptosis regulator Bcl-2	Mus musculus	2.779e-14	GO:0000209;GO:0000209;GO:0000902;GO:0001101;GO:0001503;GO:0001541;GO:0001656;GO:0001657;GO:0001658;GO:0001662;GO:0001776;GO:0001782;GO:0001822;GO:0001836;GO:0001952;GO:0002020;GO:0002260;GO:0002320;GO:0002326;GO:0002360;GO:0002520;GO:0002931;GO:0003014;GO:0005515;GO:0005622;GO:0005634;GO:0005737;GO:0005739;GO:0005741;GO:0005783;GO:0005789;GO:0005829;GO:0006470;GO:0006582;GO:0006808;GO:0006874;GO:…
Dendrophyllia sp.	comp9200	338.815	tr|A7TCQ4;Predicted protein	Nematostella vectensis	1.92754e-28	-
Dendrophyllia sp.	comp50445	337.706	sp|P55023;Tyrosinase	Streptomyces lincolnensis	4.86338e-18	GO:0004497;GO:0004503;GO:0008152;GO:0016491;GO:0042438;GO:0046872;GO:0055114;GO:0044237;GO:0016705;GO:0016716;GO:0044711;GO:0055114;GO:0042440;GO:0044249;GO:0046872;GO:0005488;GO:1901617;GO:0044710;GO:0018958;GO:0006582;GO:0003674;GO:0016491;GO:0006725;GO:0043169;GO:0043167;GO:0008152;GO:0004497;GO:0008150;GO:0044763;GO:0044550;GO:1901576;GO:0044699;GO:0009058;GO:0004503;GO:0071704;GO:0003824;GO:…
Dendrophyllia sp.	comp55242	337.488	-			-
Dendrophyllia sp.	comp53274	335.828	sp|Q8WR63;Tropomyosin	Trichinella pseudospiralis	1.45656e-25	-
Dendrophyllia sp.	comp37093	335.217	tr|J3S9K5;Putative upregulated during skeletal muscle growth 5	Crotalus adamanteus	1.0016e-07	-
Dendrophyllia sp.	comp52533	333.517	sp|Q55E58;Probable serine/threonine-protein kinase pats1	Dictyostelium discoideum	1.98147e-15	GO:0000166;GO:0000281;GO:0004672;GO:0004674;GO:0004721;GO:0005524;GO:0005525;GO:0005622;GO:0006468;GO:0006470;GO:0007264;GO:0016301;GO:0016310;GO:0016311;GO:0016740;GO:0016772;GO:0016791;GO:0042641;GO:0044237;GO:0004674;GO:0016310;GO:1901363;GO:0016301;GO:0019001;GO:0016740;GO:0032555;GO:0043412;GO:0006796;GO:0007165;GO:0032553;GO:0001882;GO:0004721;GO:0006468;GO:0035556;GO:0006470;GO:0032549;GO:…
Dendrophyllia sp.	comp51829	333.367	-			-
Dendrophyllia sp.	comp51762	331.884	sp|P21670;Proteasome subunit alpha type-4	Rattus norvegicus	5.0168e-126	GO:0000502;GO:0000932;GO:0004175;GO:0004298;GO:0005634;GO:0005737;GO:0005839;GO:0006508;GO:0006511;GO:0008233;GO:0016787;GO:0019773;GO:0051603;GO:0044237;GO:0043228;GO:1901575;GO:0044248;GO:0043227;GO:0019941;GO:0004298;GO:0005839;GO:0043170;GO:0019773;GO:0000502;GO:0030529;GO:0043226;GO:0044444;GO:0003674;GO:0006511;GO:0043231;GO:0004175;GO:0070003;GO:0016787;GO:0044464;GO:0043632;GO:0005634;GO:…
Dendrophyllia sp.	comp41224	330.106	tr|A7TCQ4;Predicted protein	Nematostella vectensis	5.51647e-23	-
Dendrophyllia sp.	comp38482	330.041	sp|Q07352;Zinc finger protein 36, C3H1 type-like 1	Homo sapiens	9.18943e-41	GO:0000288;GO:0001570;GO:0003677;GO:0003700;GO:0003729;GO:0005515;GO:0005634;GO:0005737;GO:0005829;GO:0006355;GO:0006417;GO:0010467;GO:0016070;GO:0016071;GO:0033077;GO:0043488;GO:0044822;GO:0046872;GO:0010608;GO:0005737;GO:0044237;GO:0042110;GO:0008152;GO:0008150;GO:0003677;GO:0080090;GO:0044763;GO:1901575;GO:0019439;GO:0006402;GO:0044260;GO:0016071;GO:2000112;GO:0044424;GO:0001570;GO:0043487;GO:…
Dendrophyllia sp.	comp42846	324.375	tr|A7SNF0;Predicted protein	Nematostella vectensis	1.94816e-11	-
Dendrophyllia sp.	comp47012	323.754	-			-
Dendrophyllia sp.	comp47723	323.686	sp|Q13591;Semaphorin-5A	Homo sapiens	2.78804e-12	GO:0001569;GO:0001938;GO:0002043;GO:0004872;GO:0005886;GO:0007155;GO:0007162;GO:0007267;GO:0007275;GO:0007399;GO:0007411;GO:0007413;GO:0008046;GO:0016020;GO:0016021;GO:0021536;GO:0030154;GO:0030215;GO:0030836;GO:0035373;GO:0035413;GO:0043395;GO:0045545;GO:0045766;GO:0048754;GO:0048842;GO:0048843;GO:0050918;GO:0051897;GO:0060326;GO:1990256;GO:2000352;GO:2001028;GO:0044700;GO:0001558;GO:0051493;GO:…
Dendrophyllia sp.	comp52577	322.331	-			-
Dendrophyllia sp.	comp49733	319.623	tr|A7SK16;Predicted protein	Nematostella vectensis	6.81709e-44	-
Dendrophyllia sp.	comp56709	319.528	sp|Q17938;Cholesterol desaturase daf-36	Caenorhabditis elegans	4.6078e-108	GO:0005737;GO:0006629;GO:0008202;GO:0008203;GO:0016020;GO:0016021;GO:0016491;GO:0046872;GO:0047598;GO:0051536;GO:0051537;GO:0055114;GO:0051537;GO:0006066;GO:0016020;GO:0006629;GO:0055114;GO:0016627;GO:0046872;GO:0005488;GO:0044710;GO:0016125;GO:0008203;GO:0016021;GO:0003674;GO:0016491;GO:0044464;GO:0044425;GO:0043169;GO:0043167;GO:0005737;GO:0008152;GO:0008150;GO:0051540;GO:0008202;GO:0044424;GO:…
Dendrophyllia sp.	comp29603	319.163	tr|C3YLI7;Putative uncharacterized protein	Branchiostoma floridae	6.9848e-09	-
Dendrophyllia sp.	comp52912	316.037	tr|C1KIZ1;Small cysteine-rich protein 3a	Montastraea faveolata	2.68807e-13	-
Dendrophyllia sp.	comp53761	315.233	sp|P07901;Heat shock protein HSP 90-alpha	Mus musculus		GO:0000166;GO:0005515;GO:0005524;GO:0005622;GO:0005737;GO:0005739;GO:0005829;GO:0005886;GO:0006200;GO:0006457;GO:0006809;GO:0006950;GO:0006986;GO:0016020;GO:0016887;GO:0030235;GO:0030911;GO:0042026;GO:0042470;GO:0042802;GO:0042803;GO:0045040;GO:0045429;GO:0045585;GO:0050790;GO:0051082;GO:0051131;GO:0002694;GO:0044237;GO:0019693;GO:0006810;GO:1901575;GO:0019439;GO:0009161;GO:0030235;GO:0009259;GO:…
Dendrophyllia sp.	comp19963	313.869	-			-
Dendrophyllia sp.	comp50148	313.485	-			-
Dendrophyllia sp.	comp32918	311.303	-			-
Dendrophyllia sp.	comp44037	310.774	-			-
Dendrophyllia sp.	comp47435	308.783	-			-
Dendrophyllia sp.	comp55391	308.782	-			-
Dendrophyllia sp.	comp55138	308.402	tr|A7RRB9;Predicted protein	Nematostella vectensis	3.96647e-90	-
Dendrophyllia sp.	comp42282	307.696	sp|Q5E9E4;Translocon-associated protein subunit beta	Bos taurus	1.41585e-62	GO:0005783;GO:0005783;GO:0005789;GO:0016020;GO:0016021;GO:0044424;GO:0098588;GO:0044446;GO:0016020;GO:0044422;GO:0098589;GO:0043227;GO:0005789;GO:0005575;GO:0005783;GO:0044432;GO:0016021;GO:0043226;GO:0044444;GO:0031090;GO:0043231;GO:0044464;GO:0044425;GO:0043229
Dendrophyllia sp.	comp52813	306.727	sp|P55023;Tyrosinase	Streptomyces lincolnensis	4.39878e-26	GO:0004497;GO:0004503;GO:0008152;GO:0016491;GO:0042438;GO:0046872;GO:0055114;GO:0044237;GO:0016705;GO:0016716;GO:0044711;GO:0055114;GO:0042440;GO:0044249;GO:0046872;GO:0005488;GO:1901617;GO:0044710;GO:0018958;GO:0006582;GO:0003674;GO:0016491;GO:0006725;GO:0043169;GO:0043167;GO:0008152;GO:0004497;GO:0008150;GO:0044763;GO:0044550;GO:1901576;GO:0044699;GO:0009058;GO:0004503;GO:0071704;GO:0003824;GO:…
Dendrophyllia sp.	comp49668	306.023	sp|P10160;Eukaryotic translation initiation factor 5A-1	Oryctolagus cuniculus	1.31488e-74	GO:0003723;GO:0003723;GO:0003746;GO:0005634;GO:0005643;GO:0005737;GO:0005783;GO:0005789;GO:0006412;GO:0006414;GO:0006452;GO:0006810;GO:0008612;GO:0015031;GO:0016020;GO:0043022;GO:0045727;GO:0045901;GO:0045905;GO:0051028;GO:0005840;GO:0010608;GO:0044237;GO:0043228;GO:1901607;GO:0080090;GO:0006810;GO:0008135;GO:0010557;GO:0043436;GO:0043021;GO:2000112;GO:0051028;GO:1901363;GO:0009889;GO:0098588;GO:…
Dendrophyllia sp.	comp56304	303.919	sp|Q9JHC9;ETS-related transcription factor Elf-2	Mus musculus	7.07763e-31	GO:0000981;GO:0003677;GO:0003700;GO:0005515;GO:0005634;GO:0005737;GO:0006351;GO:0006355;GO:0006357;GO:0006366;GO:0030154;GO:0043565;GO:0045892;GO:0045893;GO:0044237;GO:0003677;GO:0080090;GO:0010557;GO:0051172;GO:2000112;GO:1901363;GO:0045892;GO:0046483;GO:0006139;GO:0009889;GO:1902680;GO:0048869;GO:0051253;GO:0051173;GO:0043227;GO:0006351;GO:1902679;GO:0003676;GO:0060255;GO:0030154;GO:0010629;GO:…
Dendrophyllia sp.	comp33022	300.782	-			-
Dendrophyllia sp.	comp47022	299.757	-			-
Dendrophyllia sp.	comp47042	298.339	-			-
Dendrophyllia sp.	comp51358	298.3	sp|P85838;Ferritin, heavy subunit	Trematomus bernacchii	3.03682e-52	GO:0004322;GO:0006826;GO:0006879;GO:0008199;GO:0016491;GO:0046872;GO:0055114;GO:0055065;GO:0006810;GO:0030001;GO:0048878;GO:0046914;GO:0055114;GO:0016724;GO:0055080;GO:0046872;GO:0004322;GO:0005488;GO:0044765;GO:0046916;GO:0044710;GO:0055076;GO:0006873;GO:0003674;GO:0019725;GO:0016491;GO:0006879;GO:0055082;GO:0006812;GO:0043169;GO:0043167;GO:0065007;GO:0008152;GO:0008199;GO:0008150;GO:0044763;GO:…
Dendrophyllia sp.	comp47724	298.266	tr|A7SE94;Predicted protein	Nematostella vectensis	4.34425e-22	-
Dendrophyllia sp.	comp52649	296.695	tr|I1EJG5;Uncharacterized protein (Fragment)	Amphimedon queenslandica	4.03565e-19	GO:0003677;GO:0006310;GO:0015074;GO:0044237;GO:0003677;GO:0006259;GO:1901363;GO:0046483;GO:0006139;GO:0003676;GO:0005488;GO:0043170;GO:0003674;GO:0006725;GO:0008152;GO:0008150;GO:0044260;GO:0006310;GO:0071704;GO:0034641;GO:0015074;GO:0044238;GO:0097159;GO:1901360;GO:0090304;GO:0009987;GO:0006807
Dendrophyllia sp.	comp55151	294.51	sp|A6H584;Collagen alpha-5(VI) chain	Mus musculus	3.08185e-29	GO:0003674;GO:0005576;GO:0005578;GO:0005581;GO:0007155;GO:0044421;GO:0022610;GO:0007155;GO:0031012;GO:0005581;GO:0003674;GO:0008150;GO:0005576;GO:0005575;GO:0005578
Dendrophyllia sp.	comp45958	294.195	sp|Q9VLM5;Dolichyl-diphosphooligosaccharide--protein glycosyltransferase subunit DAD1	Drosophila melanogaster	6.84232e-53	GO:0004579;GO:0005783;GO:0005789;GO:0006486;GO:0006915;GO:0008250;GO:0016020;GO:0016021;GO:0016740;GO:0016757;GO:0044237;GO:0008152;GO:0008150;GO:0044763;GO:0005975;GO:0044260;GO:0016265;GO:0044424;GO:0016740;GO:0098588;GO:0044446;GO:0043412;GO:0016020;GO:0044699;GO:0044422;GO:0098589;GO:0006915;GO:0043227;GO:0005789;GO:0005575;GO:0044723;GO:0016757;GO:0036211;GO:0005783;GO:0071704;GO:0070085;GO:…
Dendrophyllia sp.	comp29279	289.542	-			-
Dendrophyllia sp.	comp52269	287.271	-			-
Dendrophyllia sp.	comp40763	287.156	tr|A7SS21;Predicted protein	Nematostella vectensis	8.64278e-29	-
Dendrophyllia sp.	comp42230	285.866	sp|P55115;Zinc metalloproteinase nas-15	Caenorhabditis elegans	7.28981e-47	GO:0004222;GO:0005576;GO:0006508;GO:0008233;GO:0008237;GO:0008270;GO:0016787;GO:0046872;GO:0008233;GO:0008152;GO:0008150;GO:0070011;GO:0046914;GO:0005576;GO:0005575;GO:0071704;GO:0008270;GO:0046872;GO:0003824;GO:0005488;GO:0043170;GO:0019538;GO:0044238;GO:0004222;GO:0003674;GO:0008237;GO:0004175;GO:0016787;GO:0043169;GO:0006508;GO:0043167
Dendrophyllia sp.	comp35435	285.377	-			-
Dendrophyllia sp.	comp46248	284.669	sp|Q9HAF1;Chromatin modification-related protein MEAF6	Homo sapiens	2.79105e-47	GO:0005515;GO:0005515;GO:0005634;GO:0005654;GO:0005730;GO:0006325;GO:0006351;GO:0006355;GO:0016568;GO:0035267;GO:0043968;GO:0043981;GO:0043982;GO:0043983;GO:0044154;GO:0070776;GO:0043984;GO:0044237;GO:0043228;GO:0035267;GO:0008152;GO:0008150;GO:0080090;GO:0044763;GO:0005730;GO:0016568;GO:0044260;GO:2000112;GO:0016570;GO:0044424;GO:0043189;GO:0070775;GO:0046483;GO:0006139;GO:0009889;GO:0043232;GO:…
Dendrophyllia sp.	comp54239	283.375	sp|Q91YN5;UDP-N-acetylhexosamine pyrophosphorylase	Mus musculus	1.10922e-139	GO:0003977;GO:0003977;GO:0005634;GO:0005737;GO:0005829;GO:0005886;GO:0006047;GO:0006048;GO:0008152;GO:0016740;GO:0016779;GO:0030246;GO:0044237;GO:1901137;GO:0046483;GO:0006139;GO:0016740;GO:0044711;GO:0030246;GO:0016020;GO:0009226;GO:0006796;GO:0043227;GO:0006048;GO:0070569;GO:0044249;GO:0044271;GO:0009225;GO:0005488;GO:0006047;GO:0018130;GO:0090407;GO:0044710;GO:0034654;GO:0043226;GO:0006793;GO:…
Dendrophyllia sp.	comp49662	282.179	sp|Q6FIF0;AN1-type zinc finger protein 6	Homo sapiens	1.66043e-42	GO:0003674;GO:0003677;GO:0005515;GO:0005575;GO:0005737;GO:0006625;GO:0006810;GO:0006915;GO:0008270;GO:0015031;GO:0031593;GO:0043066;GO:0043122;GO:0046872;GO:0071356;GO:0032182;GO:0003677;GO:0031593;GO:0006810;GO:0060548;GO:1901363;GO:0010033;GO:0046914;GO:0072594;GO:0034097;GO:0003676;GO:0043066;GO:0006886;GO:0046872;GO:0071345;GO:0043574;GO:0005488;GO:0044765;GO:0043130;GO:0050794;GO:0046907;GO:…
Dendrophyllia sp.	comp52420	282.021	sp|Q9DFQ7;60S ribosomal protein L24	Gillichthys mirabilis	1.01529e-37	GO:0005840;GO:0030529;GO:0043228;GO:0030529;GO:0043226;GO:0044444;GO:0044464;GO:0005840;GO:0044424;GO:0043232;GO:0005575;GO:0032991;GO:0043229
Dendrophyllia sp.	comp48082	280.875	sp|Q5R5H1;S-adenosylmethionine synthase isoform type-2	Pongo abelii		GO:0000166;GO:0004478;GO:0005524;GO:0006556;GO:0006730;GO:0016740;GO:0046872;GO:0044237;GO:1901137;GO:0043436;GO:1901363;GO:0046483;GO:0006139;GO:0016740;GO:0044711;GO:0032555;GO:0006520;GO:0032553;GO:0016765;GO:0046500;GO:0001882;GO:0042451;GO:0044249;GO:0032549;GO:0044271;GO:1901659;GO:0019752;GO:0046872;GO:0009116;GO:0042398;GO:0009163;GO:0044272;GO:0005488;GO:0043168;GO:0032559;GO:0006790;GO:…
Dendrophyllia sp.	comp42827	278.487	sp|P81004;Voltage-dependent anion-selective channel protein 2	Xenopus laevis	2.39736e-128	GO:0000166;GO:0005739;GO:0005741;GO:0006810;GO:0006811;GO:0006820;GO:0008308;GO:0015288;GO:0016020;GO:0016021;GO:0044070;GO:0046930;GO:0055085;GO:0019867;GO:0022891;GO:0015288;GO:0005216;GO:0008150;GO:0015075;GO:0044763;GO:0006810;GO:0022803;GO:0044424;GO:1901363;GO:0031968;GO:0098588;GO:0044446;GO:0022838;GO:0016020;GO:0044699;GO:0044422;GO:0022829;GO:0043227;GO:0005575;GO:0022892;GO:0051049;GO:…
Dendrophyllia sp.	comp57182	277.899	-			-
Dendrophyllia sp.	comp54241	277.534	sp|P54985;Peptidyl-prolyl cis-trans isomerase	Blattella germanica	1.05292e-82	GO:0000413;GO:0000413;GO:0003755;GO:0005737;GO:0006457;GO:0016853;GO:0042277;GO:0044237;GO:0043412;GO:0016853;GO:0016859;GO:0018193;GO:0005488;GO:0043170;GO:0006464;GO:0044267;GO:0006457;GO:0003674;GO:0033218;GO:0044464;GO:0042277;GO:0003755;GO:0005737;GO:0008152;GO:0008150;GO:0044260;GO:0044424;GO:0000413;GO:0005575;GO:0036211;GO:0071704;GO:0003824;GO:0019538;GO:0044238;GO:0009987;GO:0018208
Dendrophyllia sp.	comp40126	276.517	-			-
Dendrophyllia sp.	comp56674	275.409	-			-
Dendrophyllia sp.	comp40474	274.101	-			-
Dendrophyllia sp.	comp32848	273.784	-			-
Dendrophyllia sp.	comp45521	273.102	sp|Q6DK99;Cornifelin homolog B	Xenopus laevis	3.45604e-17	-
Dendrophyllia sp.	comp35657	267.487	sp|P14381;Transposon TX1 uncharacterized 149 kDa protein	Xenopus laevis	1.88903e-92	GO:0003723;GO:0003964;GO:0006278;GO:0044237;GO:0008152;GO:0008150;GO:0044260;GO:0006259;GO:1901363;GO:0046483;GO:0006139;GO:0016740;GO:1901576;GO:0034061;GO:0009058;GO:0003676;GO:0071704;GO:0034641;GO:0009059;GO:0044249;GO:0034645;GO:0003824;GO:0005488;GO:0043170;GO:0006260;GO:0003723;GO:0044238;GO:0097159;GO:0003674;GO:1901360;GO:0090304;GO:0006725;GO:0003964;GO:0009987;GO:0006807;GO:0016779;GO:…
Dendrophyllia sp.	comp44041	265.496	-			-
Dendrophyllia sp.	comp51463	264.92	sp|Q5HYM0;Probable ribonuclease ZC3H12B	Homo sapiens	4.01125e-83	GO:0004518;GO:0004519;GO:0008152;GO:0016787;GO:0046872;GO:0090305;GO:0044237;GO:0090305;GO:0046483;GO:0006139;GO:0004518;GO:0046872;GO:0005488;GO:0043170;GO:0016788;GO:0003674;GO:0006725;GO:0016787;GO:0043169;GO:0004519;GO:0043167;GO:0008152;GO:0008150;GO:0071704;GO:0034641;GO:0003824;GO:0044238;GO:1901360;GO:0090304;GO:0009987;GO:0006807
Dendrophyllia sp.	comp53272	262.88	sp|P26779;Proactivator polypeptide	Bos taurus	1.26848e-53	GO:0005576;GO:0005576;GO:0005615;GO:0005739;GO:0005764;GO:0005794;GO:0006629;GO:0006665;GO:0019216;GO:0043231;GO:0043408;GO:0048589;GO:0060736;GO:0060742;GO:0071310;GO:0022414;GO:0044255;GO:0044237;GO:0000323;GO:0080090;GO:0010033;GO:0048869;GO:0006665;GO:0043227;GO:0006629;GO:0005615;GO:0030154;GO:0044421;GO:0003006;GO:0044710;GO:0050794;GO:0043226;GO:0044444;GO:0010646;GO:0043231;GO:0019220;GO:…
Dendrophyllia sp.	comp32990	262.298	sp|P11708;Malate dehydrogenase, cytoplasmic	Sus scrofa	3.37111e-168	GO:0003824;GO:0005737;GO:0005829;GO:0005975;GO:0006099;GO:0006108;GO:0016491;GO:0016615;GO:0016616;GO:0030060;GO:0044262;GO:0055114;GO:0005737;GO:0044237;GO:0008152;GO:0008150;GO:0044763;GO:0005975;GO:0043436;GO:0044424;GO:0016614;GO:0006099;GO:0005829;GO:0044699;GO:0016615;GO:0055114;GO:0005575;GO:0043648;GO:0071704;GO:0019752;GO:0044262;GO:0003824;GO:0044281;GO:0044710;GO:0030060;GO:0044238;GO:…
Dendrophyllia sp.	comp34200	261.538	-			-
Dendrophyllia sp.	comp51277	261.086	sp|Q7LHG5;Transposon Ty3-I Gag-Pol polyprotein	Saccharomyces cerevisiae (strain ATCC 204508 /	1.78054e-81	GO:0000166;GO:0000943;GO:0003676;GO:0003677;GO:0003723;GO:0003824;GO:0003887;GO:0003964;GO:0004190;GO:0004518;GO:0004519;GO:0004523;GO:0004540;GO:0005524;GO:0005634;GO:0005737;GO:0006261;GO:0006278;GO:0006310;GO:0006508;GO:0008152;GO:0008233;GO:0008270;GO:0015074;GO:0016740;GO:0016779;GO:0016787;GO:0019076;GO:0032197;GO:0046872;GO:0090305;GO:0090501;GO:0090502;GO:0044237;GO:0003677;GO:0090305;GO:…
Dendrophyllia sp.	comp51276	260.78	-			-
Dendrophyllia sp.	comp47167	260.294	-			-
Dendrophyllia sp.	comp49105	259.843	sp|Q3S8M4;Elongation of very long chain fatty acids protein 4	Macaca mulatta	6.95567e-73	GO:0005783;GO:0005783;GO:0005789;GO:0006629;GO:0006631;GO:0006633;GO:0016020;GO:0016021;GO:0016740;GO:0019367;GO:0030176;GO:0042761;GO:0044255;GO:0044237;GO:0042761;GO:0031301;GO:0043436;GO:0016740;GO:0098588;GO:0044711;GO:0016020;GO:0098589;GO:0043227;GO:0006629;GO:0030176;GO:0005783;GO:0044249;GO:0000038;GO:0019752;GO:0044710;GO:0016021;GO:0043226;GO:0019367;GO:0044444;GO:0031090;GO:0030497;GO:…
Dendrophyllia sp.	comp56207	259.134	-			-
Dendrophyllia sp.	comp49116	258.242	sp|P00432;Catalase	Bos taurus		GO:0000302;GO:0004046;GO:0004096;GO:0004601;GO:0005102;GO:0005739;GO:0005777;GO:0005778;GO:0006641;GO:0006979;GO:0008203;GO:0009060;GO:0009650;GO:0014068;GO:0016209;GO:0016491;GO:0016684;GO:0019899;GO:0020027;GO:0020037;GO:0032088;GO:0042744;GO:0042803;GO:0043066;GO:0046872;GO:0050661;GO:0051092;GO:0051262;GO:0051289;GO:0051781;GO:0055114;GO:0006066;GO:0044255;GO:0044237;GO:0032088;GO:0006091;GO:…
Dendrophyllia sp.	comp53981	258.092	-			-
Dendrophyllia sp.	comp49860	257.34	sp|P46437;Glutathione S-transferase	Musca domestica	5.40162e-25	GO:0004364;GO:0008152;GO:0016740;GO:0016740;GO:0016765;GO:0003674;GO:0004364;GO:0008152;GO:0008150;GO:0003824
Dendrophyllia sp.	comp46038	256.914	-			-
Dendrophyllia sp.	comp20097	256.32	-			-
Dendrophyllia sp.	comp57176	255.009	sp|P02561;Tropomyosin alpha-4 chain	Equus caballus	3.0193e-13	GO:0003779;GO:0005737;GO:0005856;GO:0046872;GO:0043228;GO:0008092;GO:0046872;GO:0005488;GO:0005856;GO:0043226;GO:0003674;GO:0005515;GO:0044464;GO:0043169;GO:0043167;GO:0005737;GO:0044424;GO:0043232;GO:0005575;GO:0003779;GO:0043229
Dendrophyllia sp.	comp41604	254.656	-			-
Dendrophyllia sp.	comp56692	253.133	-			-
Dendrophyllia sp.	comp9863	252.934	sp|P07338;Chymotrypsinogen B	Rattus norvegicus	9.38789e-12	GO:0003824;GO:0004252;GO:0005515;GO:0005576;GO:0005615;GO:0005737;GO:0005764;GO:0006508;GO:0007584;GO:0007586;GO:0008233;GO:0008236;GO:0009636;GO:0016787;GO:0030163;GO:0032094;GO:0034097;GO:0043065;GO:0043434;GO:0010941;GO:0008233;GO:0005737;GO:0008152;GO:0008150;GO:0000323;GO:1901575;GO:0010243;GO:0030163;GO:1901698;GO:0070011;GO:0044707;GO:1901700;GO:0044424;GO:0010033;GO:0007584;GO:0044699;GO:…
Dendrophyllia sp.	comp44035	250.808	sp|Q05052;Dolichyl-diphosphooligosaccharide--protein glycosyltransferase 48 kDa subunit	Canis familiaris		GO:0004579;GO:0005783;GO:0005789;GO:0006486;GO:0008250;GO:0016020;GO:0016021;GO:0016740;GO:0016757;GO:0018279;GO:0004576;GO:0018196;GO:0044237;GO:0008152;GO:0008150;GO:0044763;GO:0005975;GO:0044260;GO:0044424;GO:0016740;GO:0098588;GO:0044446;GO:0043412;GO:0016020;GO:0044699;GO:0044422;GO:0098589;GO:0043227;GO:0005789;GO:0005575;GO:0044723;GO:0016757;GO:0036211;GO:0005783;GO:0071704;GO:0070085;GO:…
Dendrophyllia sp.	comp49518	250.639	-			-
Dendrophyllia sp.	comp54856	250.381	sp|P19966;Transgelin	Gallus gallus	2.14271e-11	GO:0005737;GO:0005737;GO:0044464;GO:0005737;GO:0044424;GO:0005575
Dendrophyllia sp.	comp51316	247.103	-			-
Dendrophyllia sp.	comp57023	246.765	sp|Q8CCN1;NACHT, LRR and PYD domains-containing protein 10	Mus musculus	1.38183e-08	GO:0000166;GO:0000166;GO:0002376;GO:0002827;GO:0005524;GO:0005737;GO:0005886;GO:0006952;GO:0008152;GO:0016020;GO:0017111;GO:0019897;GO:0035397;GO:0036336;GO:0045087;GO:0050829;GO:0050832;GO:2000318;GO:2000484;GO:2000778;GO:0098542;GO:0009607;GO:0048870;GO:2000778;GO:1901363;GO:0036336;GO:0002376;GO:0032555;GO:2000484;GO:0006955;GO:0016020;GO:0051046;GO:0032553;GO:0001882;GO:0006952;GO:0016477;GO:…
Dendrophyllia sp.	comp44093	245.635	sp|P69098;Calmodulin	Trypanosoma brucei gambiense	3.72503e-28	GO:0005509;GO:0046872;GO:0005509;GO:0046872;GO:0005488;GO:0003674;GO:0043169;GO:0043167
Dendrophyllia sp.	comp9159	245.398	sp|Q962Q6;40S ribosomal protein S24	Spodoptera frugiperda	7.7045e-50	GO:0000166;GO:0003735;GO:0005622;GO:0005840;GO:0006412;GO:0030529;GO:0044237;GO:0003735;GO:0043228;GO:0008152;GO:0008150;GO:0005840;GO:0044260;GO:0044424;GO:1901363;GO:0043232;GO:1901576;GO:0009058;GO:0005575;GO:0005198;GO:0071704;GO:0009059;GO:0044249;GO:0034645;GO:0005622;GO:0005488;GO:0043170;GO:0019538;GO:0030529;GO:0044267;GO:0044238;GO:0043226;GO:0044444;GO:0032991;GO:0097159;GO:0006412;GO:…
Dendrophyllia sp.	comp35941	244.767	sp|Q867B0;Chymotrypsin-like elastase family member 1	Canis familiaris	1.79809e-16	GO:0003824;GO:0004252;GO:0005576;GO:0006508;GO:0008233;GO:0008236;GO:0016787;GO:0046872;GO:0008233;GO:0008152;GO:0008150;GO:0070011;GO:0005576;GO:0005575;GO:0071704;GO:0046872;GO:0003824;GO:0005488;GO:0043170;GO:0019538;GO:0008236;GO:0044238;GO:0003674;GO:0004175;GO:0016787;GO:0043169;GO:0006508;GO:0043167;GO:0004252;GO:0017171
Dendrophyllia sp.	comp50102	244.334	sp|Q923E4;NAD-dependent protein deacetylase sirtuin-1	Mus musculus	5.6627e-146	GO:0000012;GO:0000012;GO:0000122;GO:0000183;GO:0000720;GO:0000731;GO:0000785;GO:0000790;GO:0001525;GO:0001542;GO:0001678;GO:0001934;GO:0002039;GO:0002821;GO:0003714;GO:0004407;GO:0005515;GO:0005634;GO:0005635;GO:0005637;GO:0005654;GO:0005677;GO:0005719;GO:0005720;GO:0005730;GO:0005737;GO:0005739;GO:0006343;GO:0006344;GO:0006351;GO:0006355;GO:0006364;GO:0006476;GO:0006642;GO:0006915;GO:0006974;GO:…
Dendrophyllia sp.	comp40444	243.891	-			-
Dendrophyllia sp.	comp47164	242.718	sp|Q9JHI0;Matrix metalloproteinase-19	Mus musculus	3.61512e-51	GO:0001525;GO:0001541;GO:0001542;GO:0001554;GO:0004222;GO:0005509;GO:0005576;GO:0005578;GO:0005886;GO:0006508;GO:0007275;GO:0008233;GO:0008237;GO:0008270;GO:0009725;GO:0016020;GO:0016787;GO:0030154;GO:0030574;GO:0031012;GO:0031225;GO:0046872;GO:0051591;GO:0008233;GO:0022414;GO:0030728;GO:0046683;GO:0008152;GO:0001525;GO:0008150;GO:0044763;GO:0005886;GO:0010243;GO:0051591;GO:1901698;GO:0070011;GO:…
Dendrophyllia sp.	comp46345	242.576	-			-
Dendrophyllia sp.	comp35205	241.016	-			-
Dendrophyllia sp.	comp48097	240.929	sp|Q4R3D4;Elongation factor 1-delta	Macaca fascicularis	2.70274e-41	GO:0003677;GO:0003746;GO:0005634;GO:0005853;GO:0006351;GO:0006355;GO:0006412;GO:0006414;GO:0044237;GO:0003677;GO:0080090;GO:0008135;GO:2000112;GO:1901363;GO:0046483;GO:0006139;GO:0009889;GO:0043227;GO:0006351;GO:0003676;GO:0003746;GO:0060255;GO:0044249;GO:0044271;GO:0034645;GO:0005488;GO:0043170;GO:0018130;GO:0050794;GO:0044267;GO:0051171;GO:0003723;GO:0034654;GO:0043226;GO:0044444;GO:0006412;GO:…
Dendrophyllia sp.	comp56006	240.32	sp|P24733;Myosin heavy chain, striated muscle	Argopecten irradians		GO:0000166;GO:0003774;GO:0003779;GO:0005516;GO:0005524;GO:0005737;GO:0008152;GO:0016459;GO:0030016;GO:0032982;GO:0043228;GO:0008092;GO:1901363;GO:0032555;GO:0003774;GO:0032553;GO:0001882;GO:0032982;GO:0032549;GO:0005488;GO:0043168;GO:0032559;GO:0044430;GO:0005516;GO:0030016;GO:0016462;GO:0043292;GO:0043226;GO:0097367;GO:0044444;GO:0032550;GO:0035639;GO:0003674;GO:0016787;GO:0005515;GO:0044464;GO:…
Dendrophyllia sp.	comp42748	239.644	-			-
Dendrophyllia sp.	comp47248	238.631	-			-
Dendrophyllia sp.	comp57181	238.118	tr|A7RFU6;Predicted protein	Nematostella vectensis	1.4322e-10	-
Dendrophyllia sp.	comp51404	237.731	-			-
Dendrophyllia sp.	comp51816	237.713	sp|Q14749;Glycine N-methyltransferase	Homo sapiens	1.08278e-106	GO:0005515;GO:0005515;GO:0005542;GO:0005737;GO:0005977;GO:0006111;GO:0006464;GO:0006555;GO:0006730;GO:0008168;GO:0016594;GO:0016740;GO:0017174;GO:0032259;GO:0046500;GO:0051289;GO:0005542;GO:0044237;GO:0044264;GO:0031406;GO:0006091;GO:0080090;GO:0005975;GO:0043436;GO:0043255;GO:0008757;GO:0006111;GO:0044042;GO:1901363;GO:0046483;GO:0006139;GO:0009889;GO:0016740;GO:0043412;GO:0006520;GO:0051262;GO:…
Dendrophyllia sp.	comp50543	236.957	-			-
Dendrophyllia sp.	comp51723	236.902	sp|P57729;Ras-related protein Rab-38	Homo sapiens	1.23109e-18	GO:0000166;GO:0003924;GO:0005525;GO:0005737;GO:0005829;GO:0005886;GO:0006184;GO:0006810;GO:0006996;GO:0007264;GO:0015031;GO:0016020;GO:0030670;GO:0031410;GO:0031982;GO:0042470;GO:0045335;GO:0060155;GO:0090383;GO:0030641;GO:0044237;GO:0019693;GO:0090383;GO:0006810;GO:1901575;GO:0019439;GO:0006885;GO:0009259;GO:0009203;GO:0048770;GO:1901363;GO:0044270;GO:0046483;GO:0006139;GO:0044248;GO:0019001;GO:…
Dendrophyllia sp.	comp37337	236.757	-			-
Dendrophyllia sp.	comp47695	236.687	-			-
Dendrophyllia sp.	comp9390	236.26	-			-
Dendrophyllia sp.	comp57120	235.071	sp|Q5EA66;Angiopoietin-related protein 7	Bos taurus	2.49027e-51	GO:0005576;GO:0005576;GO:0005576;GO:0005575
Dendrophyllia sp.	comp44046	234.595	tr|A7SIT4;Predicted protein	Nematostella vectensis	1.01521e-91	-
Dendrophyllia sp.	comp53607	234.497	sp|Q5IZC5;Cryptochrome-1	Erithacus rubecula	3.80847e-149	GO:0000166;GO:0003677;GO:0003913;GO:0005634;GO:0006281;GO:0006351;GO:0006355;GO:0007165;GO:0009881;GO:0018298;GO:0048511;GO:0050896;GO:0044237;GO:0003677;GO:0080090;GO:0004872;GO:2000112;GO:0006259;GO:1901363;GO:0046483;GO:0006139;GO:0009889;GO:0038023;GO:0006974;GO:0043412;GO:0007165;GO:0016830;GO:0043227;GO:0006351;GO:0003676;GO:0060255;GO:0044249;GO:0044271;GO:0034645;GO:0005488;GO:0043170;GO:…
Dendrophyllia sp.	comp44033	232.641	sp|P91953;50 kDa hatching enzyme	Hemicentrotus pulcherrimus	1.43313e-49	GO:0004222;GO:0006508;GO:0008233;GO:0008237;GO:0008270;GO:0016787;GO:0031012;GO:0046872;GO:0008233;GO:0008152;GO:0008150;GO:0070011;GO:0046914;GO:0005575;GO:0071704;GO:0008270;GO:0046872;GO:0003824;GO:0005488;GO:0043170;GO:0019538;GO:0031012;GO:0044238;GO:0004222;GO:0003674;GO:0008237;GO:0004175;GO:0016787;GO:0043169;GO:0006508;GO:0043167
Dendrophyllia sp.	comp52174	232.061	sp|P38532;Heat shock factor protein 1	Mus musculus	7.41321e-62	GO:0001162;GO:0001701;GO:0001892;GO:0003677;GO:0003682;GO:0003700;GO:0005634;GO:0005737;GO:0006351;GO:0006355;GO:0006468;GO:0006950;GO:0006952;GO:0007143;GO:0007283;GO:0008285;GO:0009408;GO:0032496;GO:0032720;GO:0034605;GO:0040018;GO:0043234;GO:0043565;GO:0045120;GO:0045944;GO:0060136;GO:0090231;GO:0032680;GO:0022414;GO:0044237;GO:0010564;GO:0009607;GO:0009790;GO:0003677;GO:0080090;GO:0001012;GO:…
Dendrophyllia sp.	comp55014	230.968	sp|Q13231;Chitotriosidase-1	Homo sapiens	2.28344e-102	GO:0000272;GO:0004553;GO:0004568;GO:0005576;GO:0005615;GO:0005764;GO:0005975;GO:0006030;GO:0006032;GO:0006955;GO:0008061;GO:0008152;GO:0008843;GO:0009617;GO:0016787;GO:0016798;GO:0009607;GO:0000323;GO:0005975;GO:1901575;GO:1901072;GO:0002376;GO:0006955;GO:0043227;GO:0006030;GO:0008061;GO:0016052;GO:1901071;GO:0005615;GO:0051707;GO:0005976;GO:1901565;GO:0044421;GO:0005488;GO:0043170;GO:0004553;GO:…
Dendrophyllia sp.	comp51224	230.942	sp|Q8MPM1;Gelsolin-like protein 2	Lumbricus terrestris	9.77238e-128	GO:0003779;GO:0003779;GO:0005737;GO:0005856;GO:0051693;GO:0043228;GO:0008092;GO:0051493;GO:0031333;GO:0051494;GO:0043242;GO:0032272;GO:0071840;GO:0030832;GO:0005488;GO:0050794;GO:0005856;GO:0043226;GO:0030833;GO:0051693;GO:0003674;GO:0010639;GO:0043254;GO:0044087;GO:0005515;GO:0044464;GO:0090066;GO:0051128;GO:0065007;GO:0005737;GO:0032535;GO:0008150;GO:0044763;GO:0044424;GO:0048519;GO:0043232;GO:…
Dendrophyllia sp.	comp56540	230.779	sp|P14381;Transposon TX1 uncharacterized 149 kDa protein	Xenopus laevis	5.60397e-45	GO:0003723;GO:0003964;GO:0006278;GO:0044237;GO:0006259;GO:1901363;GO:0046483;GO:0006139;GO:0016740;GO:0034061;GO:0003676;GO:0044249;GO:0034645;GO:0005488;GO:0043170;GO:0006260;GO:0003723;GO:0003674;GO:0006725;GO:0003964;GO:0008152;GO:0008150;GO:0044260;GO:1901576;GO:0009058;GO:0071704;GO:0034641;GO:0009059;GO:0003824;GO:0044238;GO:0097159;GO:1901360;GO:0090304;GO:0009987;GO:0006807;GO:0016779;GO:…
Dendrophyllia sp.	comp55013	230.057	sp|Q3U435;Matrix metalloproteinase-25	Mus musculus	4.38224e-91	GO:0004222;GO:0005509;GO:0005886;GO:0006508;GO:0008233;GO:0008237;GO:0008270;GO:0016020;GO:0016021;GO:0016787;GO:0031012;GO:0031225;GO:0046872;GO:0060022;GO:0046914;GO:0016020;GO:0046872;GO:0060022;GO:0005488;GO:0043170;GO:0031012;GO:0016021;GO:0004222;GO:0003674;GO:0004175;GO:0016787;GO:0044464;GO:0044425;GO:0043169;GO:0031225;GO:0043167;GO:0008233;GO:0008152;GO:0008150;GO:0005886;GO:0070011;GO:…
Dendrophyllia sp.	comp50463	229.712	-			-
Dendrophyllia sp.	comp53816	229.361	sp|Q9QZT0;CUB and zona pellucida-like domain-containing protein 1	Rattus norvegicus	5.11557e-29	GO:0007565;GO:0007565;GO:0009755;GO:0016020;GO:0016021;GO:0030658;GO:0031410;GO:0032023;GO:0042589;GO:0022414;GO:0098588;GO:0010033;GO:0016020;GO:0007165;GO:0042589;GO:0031982;GO:0071495;GO:0044433;GO:0009719;GO:0043170;GO:0030667;GO:0050794;GO:0016021;GO:0043226;GO:0044444;GO:0031090;GO:0044464;GO:0044425;GO:0051604;GO:0065007;GO:0008152;GO:0044706;GO:0008150;GO:0051716;GO:0051704;GO:0044424;GO:…
Dendrophyllia sp.	comp45964	228.793	sp|Q66I24;Argininosuccinate synthase	Danio rerio		GO:0000050;GO:0000050;GO:0000166;GO:0004055;GO:0005524;GO:0005575;GO:0006526;GO:0008652;GO:0016874;GO:0044237;GO:0071941;GO:0008152;GO:1901607;GO:0008150;GO:0044763;GO:0006525;GO:0043436;GO:1901363;GO:0019627;GO:0044711;GO:1901576;GO:0044283;GO:0032555;GO:0016053;GO:0044699;GO:0009058;GO:0006520;GO:0032553;GO:0030554;GO:0001882;GO:0005575;GO:0046394;GO:1901566;GO:0071704;GO:0034641;GO:0009064;GO:…
Dendrophyllia sp.	comp51772	228.325	sp|Q05654;Retrotransposable element Tf2 155 kDa protein type 1	Schizosaccharomyces pombe (strain 972 / ATCC 24843)	2.74508e-14	-
Dendrophyllia sp.	comp45011	228.203	-			-
Dendrophyllia sp.	comp55660	226.942	-			-
Dendrophyllia sp.	comp9528	226.776	sp|Q05158;Cysteine and glycine-rich protein 2	Coturnix coturnix japonica	4.45629e-21	GO:0005634;GO:0005634;GO:0007275;GO:0008270;GO:0030154;GO:0046872;GO:0008150;GO:0044763;GO:0044707;GO:0044424;GO:0046914;GO:0048869;GO:0044699;GO:0043227;GO:0005575;GO:0030154;GO:0008270;GO:0046872;GO:0005488;GO:0032501;GO:0007275;GO:0043226;GO:0032502;GO:0003674;GO:0043231;GO:0044464;GO:0043169;GO:0009987;GO:0043229;GO:0043167;GO:0005634;GO:0044767
Dendrophyllia sp.	comp47139	226.71	sp|Q91717;Collagen alpha-1(II) chain	Xenopus laevis	2.36739e-41	GO:0005201;GO:0005576;GO:0005578;GO:0005581;GO:0046872;GO:0005201;GO:0005576;GO:0005575;GO:0005198;GO:0046872;GO:0044421;GO:0005488;GO:0031012;GO:0005581;GO:0003674;GO:0043169;GO:0043167;GO:0005578
Dendrophyllia sp.	comp44029	224.531	sp|P86179;L-rhamnose-binding lectin CSL3	Oncorhynchus keta	4.34287e-17	GO:0030246;GO:0030246;GO:0005488;GO:0003674
Dendrophyllia sp.	comp45361	223.574	sp|O94916;Nuclear factor of activated T-cells 5	Homo sapiens	3.67825e-21	GO:0001816;GO:0003677;GO:0003700;GO:0005515;GO:0005634;GO:0005737;GO:0006351;GO:0006355;GO:0006366;GO:0007165;GO:0007588;GO:0010628;GO:0045944;GO:0070884;GO:0005737;GO:0009891;GO:0044237;GO:0008152;GO:0008150;GO:0051716;GO:0003677;GO:0080090;GO:0048583;GO:0044260;GO:0010557;GO:2000112;GO:0044707;GO:0044424;GO:1901363;GO:0046483;GO:0006139;GO:0009889;GO:1902680;GO:0050848;GO:1901576;GO:0007588;GO:…
Dendrophyllia sp.	comp39032	223.297	-			-
Dendrophyllia sp.	comp28868	222.318	-			-
Dendrophyllia sp.	comp56440	222.216	sp|Q02874;Core histone macro-H2A.1	Rattus norvegicus	6.03208e-118	GO:0000786;GO:0000786;GO:0000793;GO:0001740;GO:0003677;GO:0003682;GO:0005634;GO:0005694;GO:0006334;GO:0007549;GO:0016568;GO:0046982;GO:0043228;GO:0003677;GO:0016568;GO:0000786;GO:1901363;GO:0044428;GO:0043227;GO:0003676;GO:0001740;GO:0060255;GO:0044427;GO:0005694;GO:0043933;GO:0000228;GO:0071840;GO:0006334;GO:0005488;GO:0065004;GO:0043226;GO:0000793;GO:0022607;GO:0010468;GO:0003674;GO:0043231;GO:…
Dendrophyllia sp.	comp53258	221.586	-			-
Dendrophyllia sp.	comp47144	221.095	tr|A7RH12;Predicted protein	Nematostella vectensis	9.60263e-12	-
Dendrophyllia sp.	comp55434	220.952	sp|P81439;Equistatin	Actinia equina	8.07589e-31	GO:0004869;GO:0005576;GO:0010466;GO:0010951;GO:0030414;GO:0052548;GO:0080090;GO:0070613;GO:0060255;GO:0004857;GO:0030414;GO:0061134;GO:0051336;GO:0010951;GO:0061135;GO:0010468;GO:0003674;GO:0052547;GO:0065007;GO:0010466;GO:0008150;GO:0043086;GO:0005576;GO:0005575;GO:0065009;GO:0044092;GO:0051346;GO:0004866;GO:0050790;GO:0030162;GO:0050789;GO:0030234;GO:0019222;GO:0004869;GO:0051246
Dendrophyllia sp.	comp47743	220.504	sp|Q04861;Nuclear factor NF-kappa-B p105 subunit	Gallus gallus	1.27817e-43	GO:0000975;GO:0000976;GO:0001071;GO:0001818;GO:0002218;GO:0002224;GO:0002755;GO:0003677;GO:0003700;GO:0005634;GO:0005737;GO:0005739;GO:0005829;GO:0006351;GO:0006355;GO:0007165;GO:0007250;GO:0008134;GO:0010956;GO:0034134;GO:0034138;GO:0034142;GO:0034146;GO:0034154;GO:0035419;GO:0035681;GO:0035682;GO:0042803;GO:0043565;GO:0044212;GO:0045083;GO:0045087;GO:0045892;GO:0045893;GO:0045944;GO:0050728;GO:…
Dendrophyllia sp.	comp48107	220.057	tr|A7S372;Predicted protein	Nematostella vectensis	3.58003e-57	-
Dendrophyllia sp.	comp44048	219.994	-			-
Dendrophyllia sp.	comp30816	219.87	tr|B6G1S6;Putative uncharacterized protein	Clostridium hiranonis DSM 13275	1.41656e-06	-
Dendrophyllia sp.	comp39178	219.477	sp|Q5M9B7;Oligosaccharyltransferase complex subunit ostc-B	Xenopus laevis	3.44981e-66	GO:0016020;GO:0016020;GO:0016021;GO:0016020;GO:0005575;GO:0016021;GO:0044425
Dendrophyllia sp.	comp51791	219.309	sp|P54357;Myosin-2 essential light chain	Drosophila melanogaster	1.71781e-32	GO:0005509;GO:0005515;GO:0016459;GO:0016460;GO:0017022;GO:0030048;GO:0031475;GO:0031476;GO:0031477;GO:0032036;GO:0046872;GO:0008092;GO:0030048;GO:0046872;GO:0005488;GO:0031475;GO:0044430;GO:0006928;GO:0003674;GO:0005515;GO:0044464;GO:0043169;GO:0043167;GO:0008150;GO:0044763;GO:0016461;GO:0005509;GO:0044424;GO:0044446;GO:0032036;GO:0017022;GO:0044699;GO:0044422;GO:0031476;GO:0016460;GO:0005575;GO:…
Dendrophyllia sp.	comp47938	218.3	sp|P31482;Phospholipase A2, membrane associated	Mus musculus	1.47535e-25	GO:0004623;GO:0004623;GO:0005509;GO:0005739;GO:0006629;GO:0006644;GO:0008285;GO:0016020;GO:0016042;GO:0016787;GO:0035019;GO:0040008;GO:0042127;GO:0046872;GO:0050678;GO:0050680;GO:0044255;GO:0044237;GO:1901575;GO:0044707;GO:0006644;GO:0016020;GO:0051093;GO:0006796;GO:0043227;GO:0006629;GO:0040008;GO:0045595;GO:0046872;GO:0050678;GO:0005488;GO:0004623;GO:0044710;GO:0050794;GO:0042127;GO:0035019;GO:…
Dendrophyllia sp.	comp48109	218.234	sp|Q8WTT0;C-type lectin domain family 4 member C	Homo sapiens	9.3523e-13	GO:0002376;GO:0016020;GO:0016021;GO:0030246;GO:0045087;GO:0002376;GO:0030246;GO:0006955;GO:0016020;GO:0006952;GO:0045087;GO:0005488;GO:0016021;GO:0003674;GO:0044425;GO:0008150;GO:0006950;GO:0005575;GO:0050896
Dendrophyllia sp.	comp53927	218.065	sp|P19761;Tissue factor pathway inhibitor	Oryctolagus cuniculus	1.20936e-08	GO:0004867;GO:0004867;GO:0005576;GO:0007596;GO:0007599;GO:0010466;GO:0010951;GO:0030414;GO:0052548;GO:0080090;GO:0004867;GO:0044707;GO:0070613;GO:0060255;GO:0004857;GO:0030414;GO:0050878;GO:0007596;GO:0061134;GO:0051336;GO:0010951;GO:0061135;GO:0010468;GO:0003674;GO:0052547;GO:0065007;GO:0010466;GO:0008150;GO:0043086;GO:0044699;GO:0005576;GO:0005575;GO:0065009;GO:0044092;GO:0051346;GO:0004866;GO:…
Dendrophyllia sp.	comp56329	217.332	sp|P01026;Complement C3	Rattus norvegicus	3.30487e-154	GO:0001934;GO:0002376;GO:0002507;GO:0004866;GO:0005515;GO:0005576;GO:0005615;GO:0006629;GO:0006631;GO:0006935;GO:0006954;GO:0006956;GO:0006957;GO:0006958;GO:0007596;GO:0008289;GO:0010828;GO:0010866;GO:0010884;GO:0010951;GO:0031715;GO:0032026;GO:0032355;GO:0032570;GO:0043627;GO:0045087;GO:0045745;GO:0048037;GO:0048639;GO:0051384;GO:0070374;GO:0044255;GO:0044237;GO:0052548;GO:0080090;GO:0046890;GO:…
Dendrophyllia sp.	comp52715	215.959	sp|Q96DM1;PiggyBac transposable element-derived protein 4	Homo sapiens	2.00318e-47	-
Dendrophyllia sp.	comp52381	215.479	sp|Q01528;Hemagglutinin/amebocyte aggregation factor	Limulus polyphemus	2.50115e-18	GO:0005576;GO:0005576;GO:0005576;GO:0005575
Dendrophyllia sp.	comp44055	215.383	-			-
Dendrophyllia sp.	comp45207	214.348	-			-
Dendrophyllia sp.	comp54415	213.567	sp|Q9BZE4;Nucleolar GTP-binding protein 1	Homo sapiens		GO:0000079;GO:0000166;GO:0003924;GO:0005515;GO:0005525;GO:0005634;GO:0005730;GO:0005737;GO:0006184;GO:0008156;GO:0008285;GO:0022408;GO:0030336;GO:0031397;GO:0033342;GO:0042254;GO:0044822;GO:0048471;GO:0050821;GO:0010608;GO:0032091;GO:0044237;GO:0043228;GO:0071900;GO:0019693;GO:0080090;GO:0033342;GO:1901575;GO:0019439;GO:0051172;GO:2000112;GO:0000079;GO:0009259;GO:0009203;GO:0022408;GO:1901363;GO:…
Dendrophyllia sp.	comp46890	211.45	-			-
Dendrophyllia sp.	comp48613	210.323	-			-
Dendrophyllia sp.	comp54663	208.472	tr|H3IUQ9;Uncharacterized protein	Strongylocentrotus purpuratus		-
Dendrophyllia sp.	comp37203	208.208	-			-
Dendrophyllia sp.	comp51195	207.69	sp|Q0BUQ2;Elongation factor Tu	Granulibacter bethesdensis (strain ATCC BAA-1260 / CGDNIH1)	4.85795e-177	GO:0000166;GO:0003746;GO:0003924;GO:0005525;GO:0005622;GO:0005737;GO:0006184;GO:0006412;GO:0006414;GO:0044237;GO:0019693;GO:1901575;GO:0019439;GO:0008135;GO:0009259;GO:0009203;GO:1901363;GO:0044270;GO:0046483;GO:0006139;GO:0044248;GO:0019001;GO:0009141;GO:0006163;GO:0009143;GO:0032555;GO:0006796;GO:0032553;GO:0001882;GO:0003676;GO:0003746;GO:0046434;GO:0009261;GO:0044249;GO:0032549;GO:1901565;GO:…
Dendrophyllia sp.	comp53845	207.388	tr|A7RMG6;Predicted protein	Nematostella vectensis	1.68421e-06	-
Dendrophyllia sp.	comp50781	207.341	sp|O95460;Matrilin-4	Homo sapiens	3.10362e-10	GO:0005515;GO:0005576;GO:0030198;GO:0048678;GO:0009611;GO:0071840;GO:0005488;GO:0003674;GO:0005515;GO:0008150;GO:0044763;GO:0043062;GO:0006950;GO:0044699;GO:0030198;GO:0005576;GO:0005575;GO:0016043;GO:0048678;GO:0050896;GO:0009987
Dendrophyllia sp.	comp52507	206.987	-			-
Dendrophyllia sp.	comp55566	206.523	sp|Q96RW7;Hemicentin-1	Homo sapiens	1.69065e-35	GO:0005509;GO:0005576;GO:0005578;GO:0005604;GO:0005938;GO:0007601;GO:0030054;GO:0050896;GO:0031012;GO:0044707;GO:0046872;GO:0044421;GO:0005604;GO:0005488;GO:0031012;GO:0044444;GO:0003674;GO:0044464;GO:0043169;GO:0043167;GO:0008150;GO:0005509;GO:0044424;GO:0044699;GO:0005576;GO:0005575;GO:0007601;GO:0050877;GO:0032501;GO:0030054;GO:0044420;GO:0007600;GO:0005938;GO:0050896;GO:0003008;GO:0050953;GO:…
Dendrophyllia sp.	comp56935	205.726	sp|Q6B9X6;Alpha-protein kinase vwkA	Dictyostelium discoideum	7.91898e-16	GO:0000166;GO:0000281;GO:0000331;GO:0004672;GO:0004674;GO:0005516;GO:0005524;GO:0005737;GO:0005773;GO:0005829;GO:0006468;GO:0006971;GO:0016020;GO:0016301;GO:0016310;GO:0016740;GO:0016772;GO:0018107;GO:0018209;GO:0031038;GO:0031156;GO:0031164;GO:0031288;GO:0033298;GO:0048471;GO:0070177;GO:0016905;GO:0022414;GO:0032104;GO:0044237;GO:0031164;GO:0006810;GO:0004674;GO:0016310;GO:1901363;GO:0009653;GO:…
Dendrophyllia sp.	comp50447	204.503	sp|Q9R0Q6;Actin-related protein 2/3 complex subunit 1A	Mus musculus	6.97337e-154	GO:0003674;GO:0003779;GO:0005737;GO:0005856;GO:0005885;GO:0008150;GO:0030833;GO:0043228;GO:0008092;GO:0051493;GO:0071840;GO:0030832;GO:0005488;GO:0044430;GO:0050794;GO:0005856;GO:0043226;GO:0030833;GO:0003674;GO:0043254;GO:0044087;GO:0005515;GO:0044464;GO:0090066;GO:0051128;GO:0065007;GO:0005737;GO:0032535;GO:0008150;GO:0044763;GO:0044424;GO:0043232;GO:0044446;GO:0032970;GO:0044699;GO:0044422;GO:…
Dendrophyllia sp.	comp49644	204.293	sp|P54357;Myosin-2 essential light chain	Drosophila melanogaster	8.92596e-28	GO:0005509;GO:0005515;GO:0016459;GO:0016460;GO:0017022;GO:0030048;GO:0031475;GO:0031476;GO:0031477;GO:0032036;GO:0046872;GO:0008092;GO:0030048;GO:0046872;GO:0005488;GO:0031475;GO:0044430;GO:0006928;GO:0003674;GO:0005515;GO:0044464;GO:0043169;GO:0043167;GO:0008150;GO:0044763;GO:0016461;GO:0005509;GO:0044424;GO:0044446;GO:0032036;GO:0017022;GO:0044699;GO:0044422;GO:0031476;GO:0016460;GO:0005575;GO:…
Dendrophyllia sp.	comp46854	203.837	sp|Q9JLR9;HIG1 domain family member 1A, mitochondrial	Mus musculus	5.30951e-11	GO:0003674;GO:0005739;GO:0005743;GO:0006950;GO:0016020;GO:0016021;GO:0031966;GO:0042149;GO:0055114;GO:0070469;GO:0071456;GO:0090201;GO:0010941;GO:0090201;GO:0010821;GO:0008152;GO:0005743;GO:0008150;GO:0051716;GO:0044763;GO:0048583;GO:0070469;GO:0009267;GO:0044424;GO:0048519;GO:0019866;GO:0070482;GO:0006950;GO:0044446;GO:0042149;GO:0016020;GO:0023051;GO:0044699;GO:0044422;GO:0043227;GO:0055114;GO:…
Dendrophyllia sp.	comp54672	202.97	sp|Q03105;V-type proton ATPase 16 kDa proteolipid subunit	Torpedo marmorata	6.37902e-63	GO:0005773;GO:0005774;GO:0006810;GO:0006811;GO:0015078;GO:0015991;GO:0015992;GO:0016020;GO:0016021;GO:0033177;GO:0033179;GO:0015078;GO:0022891;GO:0006810;GO:0098588;GO:0016020;GO:0043227;GO:0033177;GO:0015991;GO:0006818;GO:0008324;GO:0022857;GO:0044765;GO:0022890;GO:0005215;GO:0016021;GO:0043226;GO:0015672;GO:0044444;GO:0031090;GO:0015077;GO:0003674;GO:0043231;GO:0044464;GO:0044425;GO:0006812;GO:…
Dendrophyllia sp.	comp29029	202.364	sp|P29419;ATP synthase subunit e, mitochondrial	Rattus norvegicus	2.72255e-06	GO:0000276;GO:0000276;GO:0005739;GO:0005743;GO:0005753;GO:0006200;GO:0006754;GO:0006810;GO:0006811;GO:0015078;GO:0015986;GO:0015992;GO:0016020;GO:0016887;GO:0045263;GO:0046034;GO:0044237;GO:0015078;GO:0022891;GO:0008152;GO:1901137;GO:0019693;GO:0005743;GO:0008150;GO:0009206;GO:0015075;GO:0044763;GO:0006754;GO:0017111;GO:0009168;GO:0006810;GO:1901575;GO:0019439;GO:0009161;GO:0015986;GO:0034220;GO:…
Dendrophyllia sp.	comp55617	201.97	sp|Q6ZZY0;Cryptochrome-1	Sylvia borin		GO:0000166;GO:0003913;GO:0005634;GO:0005737;GO:0006281;GO:0006351;GO:0006355;GO:0007165;GO:0009881;GO:0018298;GO:0048511;GO:0050896;GO:0044237;GO:0080090;GO:0004872;GO:2000112;GO:0006259;GO:1901363;GO:0046483;GO:0006139;GO:0009889;GO:0038023;GO:0006974;GO:0043412;GO:0007165;GO:0016830;GO:0043227;GO:0006351;GO:0060255;GO:0044249;GO:0044271;GO:0034645;GO:0005488;GO:0043170;GO:0018130;GO:0044710;GO:…
Dendrophyllia sp.	comp47005	201.955	-			-
Dendrophyllia sp.	comp57185	201.697	tr|H2Y5B2;Uncharacterized protein	Ciona savignyi	9.27697e-30	-
Dendrophyllia sp.	comp52049	200.878	sp|P07858;Cathepsin B	Homo sapiens	3.29627e-117	GO:0002224;GO:0004197;GO:0005515;GO:0005518;GO:0005576;GO:0005615;GO:0005622;GO:0005739;GO:0005764;GO:0006508;GO:0008233;GO:0008234;GO:0016787;GO:0022617;GO:0030198;GO:0030574;GO:0030855;GO:0036021;GO:0042470;GO:0042981;GO:0043394;GO:0045087;GO:0048471;GO:0050790;GO:0051603;GO:0070062;GO:0097067;GO:0005518;GO:0000323;GO:0043394;GO:0031904;GO:0044707;GO:0008234;GO:0048770;GO:0097067;GO:0002376;GO:…
Dendrophyllia sp.	comp48626	200.765	sp|Q9JIQ8;Transmembrane protease serine 2	Mus musculus	1.1705e-54	GO:0003824;GO:0004252;GO:0005044;GO:0005576;GO:0005737;GO:0005886;GO:0006508;GO:0006898;GO:0008233;GO:0008236;GO:0016020;GO:0016021;GO:0016540;GO:0016787;GO:0046598;GO:0038024;GO:0006810;GO:0004872;GO:0016020;GO:0048524;GO:0043170;GO:0050794;GO:0043900;GO:0016021;GO:0046596;GO:0003674;GO:0048522;GO:0004175;GO:0043903;GO:0016787;GO:0016540;GO:0044464;GO:0044425;GO:0050792;GO:0048518;GO:0004252;GO:…
Dendrophyllia sp.	comp45070	200.644	sp|Q9R1S4;X-box-binding protein 1	Rattus norvegicus	4.32186e-18	GO:0002070;GO:0003677;GO:0003700;GO:0005634;GO:0006351;GO:0006355;GO:0006366;GO:0030968;GO:0031017;GO:0042493;GO:0043565;GO:0051602;GO:0060096;GO:0060691;GO:0071236;GO:1900103;GO:0021700;GO:0044237;GO:0008152;GO:0008150;GO:0051716;GO:0003677;GO:0080090;GO:0044763;GO:0006810;GO:0080135;GO:0048583;GO:0044260;GO:2000112;GO:0044424;GO:0002070;GO:1901363;GO:1900101;GO:0042493;GO:0046483;GO:0006139;GO:…
Dendrophyllia sp.	comp51264	200.317	sp|Q9Y236;Oxidative stress-induced growth inhibitor 2	Homo sapiens	1.31764e-111	GO:0003674;GO:0005575;GO:0007126;GO:0000280;GO:0071840;GO:0003674;GO:0008150;GO:0048610;GO:0006996;GO:0005575;GO:0016043;GO:0048285;GO:0009987;GO:0007126
Dendrophyllia sp.	comp51549	200.309	sp|Q5ZLC5;ATP synthase subunit beta, mitochondrial	Gallus gallus		GO:0000166;GO:0000166;GO:0001525;GO:0005524;GO:0005739;GO:0005743;GO:0006754;GO:0006810;GO:0006811;GO:0015986;GO:0015991;GO:0015992;GO:0016020;GO:0016787;GO:0016820;GO:0017111;GO:0033178;GO:0045261;GO:0046034;GO:0046933;GO:0044237;GO:0015078;GO:0022891;GO:0001525;GO:1901137;GO:0019693;GO:0009206;GO:0009168;GO:0006810;GO:0009161;GO:0009259;GO:1901363;GO:0046483;GO:0006139;GO:0019866;GO:0048646;GO:…
Dendrophyllia sp.	comp50973	200.137	sp|Q13370;cGMP-inhibited 3',5'-cyclic phosphodiesterase B	Homo sapiens	2.883e-125	GO:0001525;GO:0003824;GO:0004114;GO:0004119;GO:0005515;GO:0005783;GO:0005794;GO:0005829;GO:0006198;GO:0007162;GO:0007165;GO:0007596;GO:0008081;GO:0008286;GO:0016020;GO:0016021;GO:0016525;GO:0016787;GO:0031018;GO:0032045;GO:0032869;GO:0033629;GO:0042593;GO:0043422;GO:0043951;GO:0046872;GO:0050796;GO:0050995;GO:0004114;GO:0050796;GO:0042593;GO:0044237;GO:0001525;GO:0019693;GO:0080090;GO:1901575;GO:…
Dendrophyllia sp.	comp56420	200.095	sp|Q9R0J8;Legumain	Rattus norvegicus	5.5172e-128	GO:0003014;GO:0004197;GO:0005764;GO:0006508;GO:0008233;GO:0008234;GO:0016787;GO:0032801;GO:0051603;GO:1901185;GO:1901185;GO:0044237;GO:0000323;GO:1901575;GO:0044707;GO:0008234;GO:0023057;GO:0010648;GO:0044248;GO:0043227;GO:1901184;GO:0043170;GO:0050794;GO:0043226;GO:0044444;GO:0010646;GO:0003674;GO:0043231;GO:0004175;GO:0032801;GO:0016787;GO:0044464;GO:0065007;GO:0008233;GO:0008152;GO:0008150;GO:…
Dendrophyllia sp.	comp56032	199.923	-			-
Dendrophyllia sp.	comp52456	199.51	sp|P29120;Neuroendocrine convertase 1	Homo sapiens	5.42297e-92	GO:0004175;GO:0004252;GO:0005615;GO:0005794;GO:0006508;GO:0007267;GO:0008152;GO:0008233;GO:0008236;GO:0016485;GO:0016486;GO:0016787;GO:0030133;GO:0031410;GO:0034774;GO:0043043;GO:0044267;GO:0050796;GO:0044700;GO:0050796;GO:0044237;GO:0031983;GO:0051046;GO:0043227;GO:0030133;GO:0034774;GO:0005615;GO:0031982;GO:0044249;GO:0044271;GO:0043604;GO:0044421;GO:0006518;GO:0044433;GO:0016486;GO:0043170;GO:…
Dendrophyllia sp.	comp56295	198.775	sp|P52431;DNA polymerase delta catalytic subunit	Mus musculus		GO:0000109;GO:0000166;GO:0000731;GO:0003676;GO:0003677;GO:0003682;GO:0003887;GO:0004518;GO:0004527;GO:0005634;GO:0006139;GO:0006260;GO:0006287;GO:0006297;GO:0007346;GO:0008408;GO:0016740;GO:0016779;GO:0016787;GO:0043137;GO:0043625;GO:0045004;GO:0046872;GO:0051536;GO:0051539;GO:0055089;GO:0090305;GO:0044237;GO:0003677;GO:0045004;GO:1901575;GO:0019439;GO:0090305;GO:0006259;GO:1901363;GO:0044270;GO:…
Dendrophyllia sp.	comp51711	198.374	-			-
Dendrophyllia sp.	comp57085	197.619	-			-
Dendrophyllia sp.	comp34800	197.483	-			-
Dendrophyllia sp.	comp47128	196.215	-			-
Dendrophyllia sp.	comp53529	195.966	-			-
Dendrophyllia sp.	comp50135	195.763	sp|Q9JLM4;Zinc finger MYM-type protein 3	Mus musculus	1.28097e-10	GO:0005634;GO:0005634;GO:0007010;GO:0008270;GO:0022604;GO:0046872;GO:0046914;GO:0043227;GO:0046872;GO:0071840;GO:0005488;GO:0050794;GO:0043226;GO:0050793;GO:0003674;GO:0043231;GO:0044464;GO:0043169;GO:0043167;GO:0005634;GO:0051128;GO:0022604;GO:0065007;GO:0008150;GO:0044424;GO:0006996;GO:0005575;GO:0016043;GO:0008270;GO:0007010;GO:0050789;GO:0009987;GO:0043229;GO:0022603
Dendrophyllia sp.	comp51477	195.013	sp|Q6P8C4;H/ACA ribonucleoprotein complex subunit 2-like protein	Xenopus tropicalis	2.0258e-51	GO:0003723;GO:0003723;GO:0005634;GO:0005730;GO:0005732;GO:0006364;GO:0030515;GO:0030529;GO:0031118;GO:0042254;GO:0044237;GO:0009451;GO:0043228;GO:0006396;GO:1901363;GO:0046483;GO:0006139;GO:0001522;GO:0043412;GO:0044428;GO:0043227;GO:0034470;GO:0003676;GO:0034660;GO:0071840;GO:0022613;GO:0005488;GO:0043170;GO:0042254;GO:0030529;GO:0003723;GO:0043226;GO:0003674;GO:0043231;GO:0006725;GO:0044464;GO:…
Dendrophyllia sp.	comp47212	194.643	-			-
Dendrophyllia sp.	comp56860	194.053	sp|Q6NU27;Eukaryotic translation initiation factor 4E type 3-B	Xenopus laevis	6.05712e-74	GO:0003723;GO:0003723;GO:0003743;GO:0005737;GO:0005845;GO:0006412;GO:0006413;GO:0006417;GO:0010608;GO:0044237;GO:0080090;GO:0008135;GO:2000112;GO:1901363;GO:0009889;GO:0003676;GO:0060255;GO:0044249;GO:0034645;GO:0005488;GO:0043170;GO:0050794;GO:0044267;GO:0003723;GO:0006412;GO:0010468;GO:0003674;GO:0032268;GO:0044464;GO:0006417;GO:0065007;GO:0005737;GO:0008152;GO:0005845;GO:0008150;GO:0044260;GO:…
Dendrophyllia sp.	comp42318	194.028	-			-
Dendrophyllia sp.	comp50871	193.817	sp|P28799;Granulins	Homo sapiens	9.07913e-49	GO:0001835;GO:0005125;GO:0005515;GO:0005576;GO:0005615;GO:0005739;GO:0007165;GO:0007566;GO:0008083;GO:0008219;GO:0044822;GO:0050679;GO:0008083;GO:0022414;GO:0044707;GO:1901363;GO:0071684;GO:0008284;GO:0007165;GO:0043227;GO:0003676;GO:0005615;GO:0005125;GO:0044421;GO:0007566;GO:0050678;GO:0005488;GO:0050794;GO:0042127;GO:0005102;GO:0044822;GO:0003723;GO:0043226;GO:0044444;GO:0003674;GO:0048522;GO:…
Dendrophyllia sp.	comp51600	193.782	sp|Q6Q7J2;Rab GDP dissociation inhibitor beta	Sus scrofa		GO:0005093;GO:0005096;GO:0005737;GO:0015031;GO:0016020;GO:0043547;GO:0050790;GO:0005093;GO:0080090;GO:0006810;GO:0016020;GO:0033124;GO:0009118;GO:0008047;GO:0043085;GO:0005083;GO:0009894;GO:0051336;GO:0006140;GO:0050794;GO:0051171;GO:0043547;GO:0060589;GO:0003674;GO:0019220;GO:0019219;GO:0044464;GO:1900542;GO:0065007;GO:0005737;GO:0044093;GO:0008150;GO:0044424;GO:0051345;GO:0033121;GO:0005575;GO:…
Dendrophyllia sp.	comp55586	192.281	tr|A7RJV8;Predicted protein	Nematostella vectensis	1.17425e-09	-
Dendrophyllia sp.	comp47112	191.831	tr|A7RHC7;Predicted protein	Nematostella vectensis	3.51989e-08	-
Dendrophyllia sp.	comp50428	191.174	-			-
Dendrophyllia sp.	comp51809	191.039	sp|Q9NYL9;Tropomodulin-3	Homo sapiens	1.73604e-60	GO:0003779;GO:0005523;GO:0005737;GO:0005856;GO:0005865;GO:0043228;GO:0008092;GO:0005865;GO:0005488;GO:0044430;GO:0005856;GO:0036379;GO:0043226;GO:0044444;GO:0003674;GO:0005515;GO:0044464;GO:0005737;GO:0044424;GO:0043232;GO:0044446;GO:0044422;GO:0005575;GO:0003779;GO:0005523;GO:0044449;GO:0043229
Dendrophyllia sp.	comp56986	190.417	-			-
Dendrophyllia sp.	comp51594	190.175	sp|O00602;Ficolin-1	Homo sapiens	2.82323e-70	GO:0001867;GO:0001867;GO:0002376;GO:0003823;GO:0005509;GO:0005515;GO:0005576;GO:0005581;GO:0006956;GO:0008228;GO:0030246;GO:0045087;GO:0046872;GO:0002376;GO:0030246;GO:0006955;GO:0006952;GO:0045087;GO:0002684;GO:0046872;GO:0005488;GO:0043170;GO:0044710;GO:0072376;GO:0005581;GO:0003674;GO:0008228;GO:0002252;GO:0006959;GO:0005515;GO:0043169;GO:0043167;GO:0048518;GO:0065007;GO:0008152;GO:0008150;GO:…
Dendrophyllia sp.	comp42613	189.723	-			-
Dendrophyllia sp.	comp44097	189.67	sp|O93484;Collagen alpha-2(I) chain	Oncorhynchus mykiss	7.28333e-56	GO:0005201;GO:0005576;GO:0005578;GO:0005581;GO:0046872;GO:0005201;GO:0005576;GO:0005575;GO:0005198;GO:0046872;GO:0044421;GO:0005488;GO:0031012;GO:0005581;GO:0003674;GO:0043169;GO:0043167;GO:0005578
Dendrophyllia sp.	comp42506	188.686	tr|A7SS22;Predicted protein	Nematostella vectensis	6.87776e-06	-
Dendrophyllia sp.	comp49881	187.887	tr|C3YHV5;Putative uncharacterized protein	Branchiostoma floridae	1.09627e-88	GO:0016020;GO:0016020;GO:0005575
Dendrophyllia sp.	comp55390	187.599	-			-
Dendrophyllia sp.	comp47157	187.32	sp|Q60648;Ganglioside GM2 activator	Mus musculus	4.8485e-09	GO:0001573;GO:0004563;GO:0005319;GO:0005730;GO:0005737;GO:0005739;GO:0005764;GO:0006629;GO:0006665;GO:0006689;GO:0006869;GO:0007611;GO:0008047;GO:0009313;GO:0009898;GO:0016004;GO:0016787;GO:0019915;GO:0043231;GO:0045179;GO:0050877;GO:0050885;GO:0051345;GO:0005737;GO:0006672;GO:0005319;GO:0044255;GO:0044237;GO:0043228;GO:0008152;GO:0044093;GO:0008150;GO:0000323;GO:0001573;GO:0044763;GO:0046514;GO:…
Dendrophyllia sp.	comp53241	185.885	sp|P06872;Anionic trypsin	Canis familiaris	4.09499e-61	GO:0003824;GO:0004252;GO:0005509;GO:0005576;GO:0005615;GO:0006508;GO:0007586;GO:0008233;GO:0008236;GO:0016787;GO:0030574;GO:0046872;GO:0044707;GO:0005615;GO:0044243;GO:0046872;GO:0044421;GO:0005488;GO:0043170;GO:0044710;GO:0003674;GO:0004175;GO:0016787;GO:0043169;GO:0043167;GO:0004252;GO:0017171;GO:0008233;GO:0008152;GO:0008150;GO:0070011;GO:0005509;GO:0032963;GO:0044699;GO:0005576;GO:0005575;GO:…
Dendrophyllia sp.	comp47221	185.133	tr|A7RLP7;Predicted protein	Nematostella vectensis	8.85688e-42	-
Dendrophyllia sp.	comp56508	184.554	tr|A7RNY7;Predicted protein	Nematostella vectensis		-
Dendrophyllia sp.	comp50877	184.445	sp|Q9PVM0;Homeobox protein otx5-A	Xenopus laevis	1.82771e-30	GO:0003677;GO:0003677;GO:0003700;GO:0005634;GO:0006351;GO:0006355;GO:0007275;GO:0009952;GO:0030154;GO:0042706;GO:0043565;GO:0045872;GO:0045893;GO:0045944;GO:0044237;GO:0003677;GO:0080090;GO:0010557;GO:2000112;GO:0044707;GO:1901363;GO:0046483;GO:0006139;GO:0009889;GO:1902680;GO:0048869;GO:0051173;GO:0045944;GO:0043227;GO:0006351;GO:0003676;GO:0060255;GO:0030154;GO:0009952;GO:0044249;GO:0044271;GO:…
Dendrophyllia sp.	comp56643	184.346	-			-
Dendrophyllia sp.	comp54098	183.839	-			-
Dendrophyllia sp.	comp57179	182.728	sp|P07928;A' protein	Enterobacteria phage		GO:0003677;GO:0004518;GO:0004519;GO:0006260;GO:0016787;GO:0046872;GO:0090305;GO:0044237;GO:0003677;GO:0090305;GO:0006259;GO:1901363;GO:0046483;GO:0006139;GO:0004518;GO:0003676;GO:0044249;GO:0034645;GO:0046872;GO:0005488;GO:0043170;GO:0006260;GO:0016788;GO:0003674;GO:0006725;GO:0016787;GO:0043169;GO:0004519;GO:0043167;GO:0008152;GO:0008150;GO:0044260;GO:1901576;GO:0009058;GO:0071704;GO:0034641;GO:…
Dendrophyllia sp.	comp54192	182.21	sp|O97490;Melanotransferrin	Oryctolagus cuniculus	9.6517e-62	GO:0005576;GO:0005886;GO:0006810;GO:0006811;GO:0006826;GO:0006879;GO:0008199;GO:0016020;GO:0031225;GO:0046872;GO:0055072;GO:0055065;GO:0006810;GO:0030001;GO:0048878;GO:0046914;GO:0016020;GO:0055080;GO:0046872;GO:0005488;GO:0044765;GO:0046916;GO:0055076;GO:0006873;GO:0003674;GO:0019725;GO:0006879;GO:0055082;GO:0044464;GO:0044425;GO:0006812;GO:0043169;GO:0031225;GO:0043167;GO:0065007;GO:0008199;GO:…
Dendrophyllia sp.	comp45340	181.356	tr|A7SJK5;Predicted protein	Nematostella vectensis	2.78935e-39	-
Dendrophyllia sp.	comp55337	180.927	-			-
Dendrophyllia sp.	comp52521	180.333	sp|Q9D387;Lysosome-associated membrane glycoprotein 5	Mus musculus	6.50604e-06	GO:0003674;GO:0005768;GO:0005886;GO:0008150;GO:0010008;GO:0016020;GO:0016021;GO:0016023;GO:0030425;GO:0030659;GO:0031410;GO:0031901;GO:0032584;GO:0032590;GO:0033116;GO:0042995;GO:0055037;GO:0055038;GO:0030425;GO:0043005;GO:0010008;GO:0098588;GO:0016020;GO:0043227;GO:0031982;GO:0055037;GO:0033116;GO:0044433;GO:0005768;GO:0016021;GO:0043226;GO:0044444;GO:0031090;GO:0031256;GO:0003674;GO:0043231;GO:…
Dendrophyllia sp.	comp55223	180.001	sp|Q6Q0N0;Calsyntenin-1	Rattus norvegicus	4.58363e-92	GO:0000139;GO:0005509;GO:0005576;GO:0005634;GO:0005783;GO:0005789;GO:0005794;GO:0005886;GO:0007155;GO:0007156;GO:0016020;GO:0016021;GO:0030054;GO:0042995;GO:0045202;GO:0045211;GO:0098588;GO:0016020;GO:0098589;GO:0043227;GO:0007156;GO:0005783;GO:0044456;GO:0046872;GO:0022610;GO:0005488;GO:0007155;GO:0044431;GO:0016021;GO:0043226;GO:0044444;GO:0031090;GO:0003674;GO:0043231;GO:0044464;GO:0044425;GO:…
Dendrophyllia sp.	comp52281	179.531	sp|Q5NVB5;Phosphoglycerate kinase 1	Pongo abelii		GO:0000166;GO:0004618;GO:0005524;GO:0005737;GO:0006096;GO:0016301;GO:0016310;GO:0016740;GO:0044237;GO:0006091;GO:0005975;GO:1901575;GO:0016310;GO:1901363;GO:0016301;GO:0016740;GO:0032555;GO:0006796;GO:0032553;GO:0001882;GO:0016052;GO:0044723;GO:0032549;GO:0006096;GO:0044262;GO:0005488;GO:0043168;GO:0032559;GO:0044710;GO:0097367;GO:0006793;GO:0032550;GO:0035639;GO:0003674;GO:0044464;GO:0044724;GO:…
Dendrophyllia sp.	comp46895	178.322	sp|Q5RBA4;Myosin regulatory light polypeptide 9	Pongo abelii	1.72129e-61	GO:0001725;GO:0005509;GO:0016459;GO:0016460;GO:0030018;GO:0046872;GO:0005509;GO:0044424;GO:0032432;GO:0044446;GO:0044422;GO:0016460;GO:0005575;GO:0030018;GO:0046872;GO:0005488;GO:0016459;GO:0042641;GO:0044430;GO:0044449;GO:0043234;GO:0001725;GO:0044444;GO:0032991;GO:0003674;GO:0044464;GO:0043169;GO:0043167
Dendrophyllia sp.	comp54878	177.721	-			-
Dendrophyllia sp.	comp48661	177.395	sp|P23232;Guanine nucleotide-binding protein subunit beta	Loligo forbesi		GO:0004871;GO:0007165;GO:0007165;GO:0050794;GO:0004871;GO:0003674;GO:0065007;GO:0008150;GO:0051716;GO:0060089;GO:0050789;GO:0050896;GO:0009987
Dendrophyllia sp.	comp54138	177.013	-			-
Dendrophyllia sp.	comp46140	176.934	-			-
Dendrophyllia sp.	comp52889	176.909	-			-
Dendrophyllia sp.	comp42664	176.899	sp|O75964;ATP synthase subunit g, mitochondrial	Homo sapiens	3.39986e-20	GO:0000276;GO:0005739;GO:0005743;GO:0005753;GO:0006200;GO:0006754;GO:0006810;GO:0006811;GO:0015078;GO:0015986;GO:0015992;GO:0016020;GO:0022857;GO:0022904;GO:0042776;GO:0044237;GO:0044281;GO:0045263;GO:0016887;GO:0044237;GO:0015078;GO:0022891;GO:0008152;GO:1901137;GO:0006091;GO:0019693;GO:0005743;GO:0008150;GO:0009206;GO:0015075;GO:0044763;GO:0006754;GO:0017111;GO:0009168;GO:0006810;GO:1901575;GO:…
Dendrophyllia sp.	comp39049	176.887	-			-
Dendrophyllia sp.	comp57012	176.848	-			-
Dendrophyllia sp.	comp44057	176.781	sp|P49013;Fibropellin-3	Strongylocentrotus purpuratus	5.92729e-45	GO:0005509;GO:0005576;GO:0005615;GO:0005509;GO:0005576;GO:0005575;GO:0005615;GO:0046872;GO:0044421;GO:0005488;GO:0003674;GO:0043169;GO:0043167
Dendrophyllia sp.	comp54174	176.779	sp|Q07536;Methylmalonate-semialdehyde dehydrogenase [acylating], mitochondrial	Bos taurus		GO:0000062;GO:0004491;GO:0005739;GO:0006573;GO:0008152;GO:0016491;GO:0016620;GO:0018478;GO:0019859;GO:0055114;GO:0044237;GO:0072527;GO:0009112;GO:0043436;GO:0016903;GO:0046483;GO:0006139;GO:0006520;GO:0043227;GO:0055114;GO:0048037;GO:0019752;GO:0050662;GO:0005488;GO:0043168;GO:0044710;GO:1901605;GO:0043226;GO:0044444;GO:0019859;GO:0003674;GO:0016491;GO:0043231;GO:0006725;GO:0044464;GO:0009081;GO:…
Dendrophyllia sp.	comp44059	176.663	sp|Q2EJA0;Yorkie homolog	Rattus norvegicus	5.0813e-45	GO:0005634;GO:0005634;GO:0005737;GO:0006351;GO:0006355;GO:0006975;GO:0044212;GO:0071480;GO:0005737;GO:0044237;GO:0008152;GO:0008150;GO:0051716;GO:0003677;GO:0071214;GO:0080090;GO:0044763;GO:0071480;GO:0044260;GO:2000112;GO:0016310;GO:0044424;GO:1901363;GO:0046483;GO:0006139;GO:0009889;GO:0006950;GO:1901576;GO:0006974;GO:0043412;GO:0044699;GO:0009058;GO:0006796;GO:0000975;GO:2001141;GO:0043227;GO:…
Dendrophyllia sp.	comp54890	176.577	sp|Q2KJI2;Dolichyl-diphosphooligosaccharide--protein glycosyltransferase subunit STT3A	Bos taurus		GO:0004576;GO:0004579;GO:0005783;GO:0005789;GO:0006486;GO:0008250;GO:0016020;GO:0016021;GO:0016740;GO:0016757;GO:0018279;GO:0043686;GO:0018196;GO:0044237;GO:0005975;GO:0016740;GO:0098588;GO:0043412;GO:0016020;GO:0098589;GO:0043227;GO:0044723;GO:0005783;GO:0070085;GO:0018193;GO:0043170;GO:0044710;GO:0006464;GO:0044267;GO:0016021;GO:0043226;GO:0018279;GO:0044444;GO:0004576;GO:0031090;GO:0003674;GO:…
Dendrophyllia sp.	comp51285	176.165	sp|Q4LDE5;Sushi, von Willebrand factor type A, EGF and pentraxin domain-containing protein 1	Homo sapiens	2.42178e-39	GO:0003682;GO:0005509;GO:0005576;GO:0005737;GO:0007155;GO:0016020;GO:0016020;GO:0046872;GO:0022610;GO:0005488;GO:0007155;GO:0003674;GO:0044464;GO:0043169;GO:0043167;GO:0005737;GO:0008150;GO:0005509;GO:0044424;GO:0005576;GO:0005575;GO:0003682
Dendrophyllia sp.	comp54782	176.112	-			-
Dendrophyllia sp.	comp54500	175.823	-			-
Dendrophyllia sp.	comp38188	175.588	sp|Q5JW98;Protein FAM26D	Homo sapiens	8.10456e-07	GO:0006810;GO:0006811;GO:0016020;GO:0016021;GO:0008150;GO:0006810;GO:0016020;GO:0044699;GO:0005575;GO:0044765;GO:0016021;GO:0006811;GO:0051234;GO:0044425
Dendrophyllia sp.	comp48112	175.546	sp|P51693;Amyloid-like protein 1	Homo sapiens	9.49e-51	GO:0005515;GO:0005515;GO:0005604;GO:0005737;GO:0005794;GO:0005886;GO:0006378;GO:0006417;GO:0006897;GO:0006915;GO:0007155;GO:0007193;GO:0007399;GO:0008201;GO:0008219;GO:0009887;GO:0016020;GO:0016021;GO:0030198;GO:0030818;GO:0030900;GO:0031694;GO:0031695;GO:0031696;GO:0042802;GO:0046872;GO:0046914;GO:0048471;GO:0071874;GO:0010608;GO:0044237;GO:0006396;GO:0080090;GO:0006810;GO:0030809;GO:0051172;GO:…
Dendrophyllia sp.	comp41258	175.382	-			-
Dendrophyllia sp.	comp53323	175.321	sp|P17538;Chymotrypsinogen B	Homo sapiens	2.3826e-52	GO:0003824;GO:0004252;GO:0005576;GO:0005615;GO:0006508;GO:0006766;GO:0006767;GO:0007586;GO:0008233;GO:0008236;GO:0009235;GO:0016787;GO:0022617;GO:0030198;GO:0044281;GO:0044237;GO:0044707;GO:0046483;GO:0005615;GO:0071840;GO:0044421;GO:0043170;GO:0044710;GO:0003674;GO:0004175;GO:0033013;GO:0006725;GO:0016787;GO:0004252;GO:0017171;GO:0008233;GO:0008152;GO:0008150;GO:0044763;GO:0070011;GO:0043062;GO:…
Dendrophyllia sp.	comp48628	174.54	sp|Q9U943;Apolipophorins	Locusta migratoria	2.95722e-31	GO:0005319;GO:0005576;GO:0006810;GO:0006869;GO:0008289;GO:0016055;GO:0005319;GO:0006810;GO:0007165;GO:0005488;GO:0044765;GO:0050794;GO:0005215;GO:0003674;GO:0065007;GO:0016055;GO:0008150;GO:0051716;GO:0044699;GO:0005576;GO:0005575;GO:0022892;GO:0008289;GO:0007166;GO:0006869;GO:0071702;GO:0051234;GO:0050789;GO:0050896;GO:0009987
Dendrophyllia sp.	comp49251	174.255	tr|G8HT99;Putative uncharacterized protein	Acropora millepora	4.91555e-49	-
Dendrophyllia sp.	comp56294	173.876	sp|P61210;ADP-ribosylation factor 1	Locusta migratoria	3.09359e-117	GO:0000166;GO:0005525;GO:0005622;GO:0005794;GO:0006810;GO:0007264;GO:0015031;GO:0016192;GO:0006810;GO:1901363;GO:0019001;GO:0032555;GO:0007165;GO:0032553;GO:0043227;GO:0001882;GO:0035556;GO:0032549;GO:0005488;GO:0043168;GO:0007264;GO:0050794;GO:0043226;GO:0097367;GO:0044444;GO:0032550;GO:0035639;GO:0003674;GO:0043231;GO:0032561;GO:0044464;GO:0043167;GO:0065007;GO:0008150;GO:0051716;GO:0044424;GO:…
Dendrophyllia sp.	comp52079	172.571	-			-
Dendrophyllia sp.	comp36812	172.09	sp|P48989;Histone H2B.1	Candida albicans (strain	9.23202e-50	GO:0000786;GO:0000786;GO:0003677;GO:0005634;GO:0005694;GO:0006334;GO:0046982;GO:0043228;GO:0065003;GO:0044815;GO:0008150;GO:0003677;GO:0000786;GO:0034728;GO:0046983;GO:0044424;GO:1901363;GO:0043232;GO:0046982;GO:0044446;GO:0006996;GO:0044422;GO:0043227;GO:0071824;GO:0005575;GO:0003676;GO:0006325;GO:0016043;GO:0044427;GO:0005694;GO:0034622;GO:0043933;GO:0071840;GO:0006334;GO:0005488;GO:0065004;GO:…
Dendrophyllia sp.	comp46417	171.558	sp|P40313;Chymotrypsin-like protease CTRL-1	Homo sapiens	2.29121e-56	GO:0003824;GO:0004252;GO:0005615;GO:0006508;GO:0007586;GO:0008233;GO:0008236;GO:0016787;GO:0008233;GO:0008152;GO:0008150;GO:0070011;GO:0044707;GO:0044699;GO:0005575;GO:0005615;GO:0071704;GO:0044421;GO:0007586;GO:0003824;GO:0043170;GO:0019538;GO:0032501;GO:0008236;GO:0044238;GO:0003674;GO:0004175;GO:0016787;GO:0006508;GO:0004252;GO:0017171
Dendrophyllia sp.	comp56181	171.467	sp|Q8VDJ3;Vigilin	Mus musculus		GO:0003723;GO:0003723;GO:0005634;GO:0005737;GO:0006629;GO:0006810;GO:0006869;GO:0008150;GO:0008202;GO:0008203;GO:0034364;GO:0006066;GO:0006810;GO:1901363;GO:0043227;GO:0006629;GO:0003676;GO:0034358;GO:0044421;GO:0005488;GO:0044765;GO:0044710;GO:0016125;GO:0003723;GO:0008203;GO:0043226;GO:0003674;GO:0043231;GO:0044464;GO:0034364;GO:0005634;GO:0005737;GO:0008152;GO:0008150;GO:0008202;GO:0044424;GO:…
Dendrophyllia sp.	comp46444	171.029	-			-
Dendrophyllia sp.	comp46866	170.983	tr|C3YLI8;Putative uncharacterized protein	Branchiostoma floridae	1.1439e-11	-
Dendrophyllia sp.	comp49606	170.789	sp|P04069;Carboxypeptidase B	Astacus astacus	3.88167e-77	GO:0004180;GO:0004181;GO:0005576;GO:0006508;GO:0008233;GO:0008237;GO:0008270;GO:0016787;GO:0046872;GO:0008238;GO:0046914;GO:0004180;GO:0046872;GO:0005488;GO:0043170;GO:0008235;GO:0004181;GO:0003674;GO:0016787;GO:0043169;GO:0043167;GO:0008233;GO:0008152;GO:0008150;GO:0070011;GO:0005576;GO:0005575;GO:0071704;GO:0008270;GO:0003824;GO:0019538;GO:0044238;GO:0008237;GO:0006508
Dendrophyllia sp.	comp9085	170.6	-			-
Dendrophyllia sp.	comp9050	170.561	sp|P41969;ETS domain-containing protein Elk-1	Mus musculus	8.72627e-24	GO:0000981;GO:0003677;GO:0003700;GO:0005634;GO:0005654;GO:0006351;GO:0006355;GO:0006357;GO:0006366;GO:0030154;GO:0043565;GO:0045893;GO:0045944;GO:0009891;GO:0044237;GO:0008152;GO:0008150;GO:0003677;GO:0080090;GO:0044763;GO:0044260;GO:0010557;GO:2000112;GO:0044424;GO:1901363;GO:0046483;GO:0006139;GO:0009889;GO:1902680;GO:0044446;GO:1901576;GO:0031325;GO:0044428;GO:0048869;GO:0044699;GO:0009058;GO:…
Dendrophyllia sp.	comp54032	170.547	tr|A7SAP7;Predicted protein	Nematostella vectensis	8.01429e-08	-
Dendrophyllia sp.	comp52623	170.395	sp|Q9GLE5;72 kDa type IV collagenase	Bos taurus	3.70037e-21	GO:0001525;GO:0004222;GO:0005576;GO:0005578;GO:0005634;GO:0006508;GO:0008233;GO:0008237;GO:0008270;GO:0016020;GO:0016787;GO:0030574;GO:0031012;GO:0046872;GO:0001525;GO:0044707;GO:0048646;GO:0046914;GO:0016020;GO:0043227;GO:0044243;GO:0046872;GO:0044421;GO:0005488;GO:0043170;GO:0031012;GO:0044710;GO:0043226;GO:0004222;GO:0003674;GO:0043231;GO:0004175;GO:0016787;GO:0044464;GO:0043169;GO:0043167;GO:…
Dendrophyllia sp.	comp56857	169.919	-			-
Dendrophyllia sp.	comp37255	169.403	sp|P26262;Plasma kallikrein	Mus musculus	9.20151e-41	GO:0003824;GO:0004252;GO:0005576;GO:0005615;GO:0006508;GO:0006954;GO:0007596;GO:0007599;GO:0008233;GO:0008236;GO:0016787;GO:0031639;GO:0042730;GO:0051919;GO:0008233;GO:0042730;GO:0008152;GO:0008150;GO:0048583;GO:0070011;GO:0044707;GO:0048519;GO:0006950;GO:0051917;GO:0032101;GO:0030195;GO:0061041;GO:0050819;GO:0044699;GO:0016485;GO:0009611;GO:0031639;GO:1900046;GO:0005576;GO:0005575;GO:0006954;GO:…
Dendrophyllia sp.	comp46880	168.754	sp|Q19673;Putative tyrosinase-like protein tyr-3	Caenorhabditis elegans	1.01404e-07	GO:0004497;GO:0008152;GO:0016491;GO:0046872;GO:0055114;GO:0008152;GO:0004497;GO:0008150;GO:0044699;GO:0055114;GO:0046872;GO:0003824;GO:0005488;GO:0044710;GO:0003674;GO:0016491;GO:0043169;GO:0043167
Dendrophyllia sp.	comp49169	168.093	tr|C3Y5U1;Putative uncharacterized protein	Branchiostoma floridae	5.72977e-59	-
Dendrophyllia sp.	comp54595	167.846	sp|Q9JLR1;Protein transport protein Sec61 subunit alpha isoform 2	Mus musculus		GO:0005575;GO:0005783;GO:0005789;GO:0006810;GO:0015031;GO:0016020;GO:0016021;GO:0043022;GO:0006810;GO:0043021;GO:0098588;GO:0016020;GO:0098589;GO:0043227;GO:0005783;GO:0005488;GO:0016021;GO:0043226;GO:0043022;GO:0044444;GO:0031090;GO:0003674;GO:0043231;GO:0044464;GO:0044425;GO:0008150;GO:0044424;GO:0044446;GO:0044422;GO:0005789;GO:0005575;GO:0044432;GO:0015031;GO:0071702;GO:0045184;GO:0051234;GO:…
Dendrophyllia sp.	comp46403	167.695	sp|P05631;ATP synthase subunit gamma, mitochondrial	Bos taurus	1.56143e-116	GO:0005515;GO:0005515;GO:0005739;GO:0005743;GO:0005753;GO:0006200;GO:0006754;GO:0006810;GO:0006811;GO:0015986;GO:0015992;GO:0016020;GO:0016887;GO:0045261;GO:0046933;GO:0046961;GO:0044237;GO:0015078;GO:0022891;GO:0008152;GO:0019829;GO:1901137;GO:0019693;GO:0005743;GO:0008150;GO:0009206;GO:0015075;GO:0044763;GO:0006754;GO:0017111;GO:0009168;GO:0006810;GO:1901575;GO:0019439;GO:0009161;GO:0015986;GO:…
Dendrophyllia sp.	comp42737	167.104	sp|P70445;Eukaryotic translation initiation factor 4E-binding protein 2	Mus musculus	7.50546e-34	GO:0006417;GO:0006446;GO:0008190;GO:0008286;GO:0017148;GO:0019933;GO:0045947;GO:0010608;GO:0008150;GO:0051716;GO:0080090;GO:0019932;GO:0010243;GO:1901698;GO:2000112;GO:1901700;GO:0045947;GO:0048519;GO:0009889;GO:0008190;GO:0010033;GO:0009890;GO:0008286;GO:0007165;GO:1901653;GO:0019933;GO:0031326;GO:0010605;GO:0071417;GO:0032868;GO:0060255;GO:0071310;GO:0035556;GO:1901701;GO:0071495;GO:0051248;GO:…
Dendrophyllia sp.	comp47040	166.961	sp|P19615;Major yolk protein	Strongylocentrotus purpuratus	1.41056e-09	GO:0005576;GO:0005576;GO:0006810;GO:0006811;GO:0006826;GO:0006879;GO:0008199;GO:0045735;GO:0046872;GO:0055072;GO:0008199;GO:0055065;GO:0008150;GO:0044763;GO:0006810;GO:0030001;GO:0048878;GO:0046914;GO:0044699;GO:0045735;GO:0005576;GO:0005575;GO:0042592;GO:0055080;GO:0046872;GO:0065008;GO:0000041;GO:0005488;GO:0044765;GO:0005506;GO:0046916;GO:0055076;GO:0055072;GO:0006873;GO:0006811;GO:0051234;GO:…
Dendrophyllia sp.	comp38773	166.683	sp|Q05049;Integumentary mucin C.1 (Fragment)	Xenopus laevis	2.42509e-22	GO:0005576;GO:0005576;GO:0005576;GO:0005575
Dendrophyllia sp.	comp45209	166.322	sp|Q52RN5;Superoxide dismutase [Cu-Zn]	Bos mutus grunniens	2.40581e-65	GO:0000187;GO:0000303;GO:0001541;GO:0001819;GO:0001895;GO:0002262;GO:0004784;GO:0005507;GO:0005615;GO:0005634;GO:0005737;GO:0005739;GO:0005829;GO:0006302;GO:0006309;GO:0006749;GO:0006801;GO:0006879;GO:0007283;GO:0007566;GO:0007569;GO:0007605;GO:0007626;GO:0008217;GO:0008270;GO:0009408;GO:0010033;GO:0016209;GO:0016491;GO:0019226;GO:0019430;GO:0030346;GO:0031012;GO:0031410;GO:0032287;GO:0032839;GO:…
Dendrophyllia sp.	comp54380	166.19	-			-
Dendrophyllia sp.	comp45287	165.308	sp|Q5M8V0;Transcription factor BTF3 homolog 4	Xenopus tropicalis	1.06428e-68	-
Dendrophyllia sp.	comp42751	164.702	sp|Q6NVM0;Histone H1.0	Xenopus tropicalis	1.63233e-25	GO:0000786;GO:0003677;GO:0005634;GO:0005694;GO:0006334;GO:0030261;GO:0044237;GO:0043228;GO:0008152;GO:0065003;GO:0044815;GO:0008150;GO:0003677;GO:0044763;GO:0000786;GO:0044260;GO:0034728;GO:0006259;GO:0044424;GO:1901363;GO:0046483;GO:0006139;GO:0043232;GO:0044446;GO:0006996;GO:0044699;GO:0044422;GO:0043227;GO:0071824;GO:0005575;GO:0003676;GO:0006325;GO:0016043;GO:0071704;GO:0044427;GO:0005694;GO:…
Dendrophyllia sp.	comp49766	164.663	sp|Q8IZJ1;Netrin receptor UNC5B	Homo sapiens	3.95637e-20	GO:0005515;GO:0006915;GO:0007165;GO:0007275;GO:0007411;GO:0014068;GO:0016020;GO:0016021;GO:0033564;GO:0042981;GO:0043065;GO:0043524;GO:2001240;GO:2001234;GO:0060548;GO:2001239;GO:0044707;GO:0023057;GO:0010648;GO:0016020;GO:0007165;GO:0014068;GO:0043065;GO:0043066;GO:0023056;GO:0010647;GO:0005488;GO:0043068;GO:0050794;GO:0043067;GO:0014066;GO:0007275;GO:2001237;GO:0016021;GO:0006928;GO:0012501;GO:…
Dendrophyllia sp.	comp48065	163.552	tr|K1QCH1;Putative RNA-directed DNA polymerase from transposon BS	Crassostrea gigas	1.44831e-12	GO:0003964;GO:0006278;GO:0044237;GO:0006259;GO:0046483;GO:0006139;GO:0016740;GO:0034061;GO:0044249;GO:0034645;GO:0043170;GO:0006260;GO:0003674;GO:0006725;GO:0003964;GO:0008152;GO:0008150;GO:0044260;GO:1901576;GO:0009058;GO:0071704;GO:0034641;GO:0009059;GO:0003824;GO:0044238;GO:1901360;GO:0090304;GO:0009987;GO:0006807;GO:0016779;GO:0006278;GO:0016772
Dendrophyllia sp.	comp40909	163.298	sp|P50238;Cysteine-rich protein 1	Homo sapiens	1.2188e-33	GO:0003680;GO:0005737;GO:0006955;GO:0007507;GO:0008270;GO:0008283;GO:0008301;GO:0008630;GO:0010033;GO:0010043;GO:0010468;GO:0042277;GO:0046872;GO:0060741;GO:0071236;GO:0071493;GO:0022414;GO:0005737;GO:0008150;GO:0051716;GO:0003677;GO:0071214;GO:0003680;GO:0097190;GO:0044424;GO:0071493;GO:1901363;GO:0009653;GO:0009416;GO:0006950;GO:0008283;GO:0002376;GO:0010033;GO:0006974;GO:0008630;GO:0046914;GO:…
Dendrophyllia sp.	comp53786	163.235	sp|Q04400;Adenylate cyclase type 5	Rattus norvegicus		GO:0000166;GO:0004016;GO:0005524;GO:0005768;GO:0005886;GO:0005929;GO:0006171;GO:0008294;GO:0009190;GO:0016020;GO:0016021;GO:0016829;GO:0016849;GO:0035556;GO:0042995;GO:0045121;GO:0046872;GO:0072372;GO:0010977;GO:0042383;GO:0004016;GO:0044237;GO:1901137;GO:0019693;GO:0009259;GO:1901363;GO:0046483;GO:0046058;GO:0006139;GO:0031345;GO:0045121;GO:0044711;GO:0060284;GO:0010977;GO:0006163;GO:0032555;GO:…
Dendrophyllia sp.	comp51808	162.714	-			-
Dendrophyllia sp.	comp54377	162.437	-			-
Dendrophyllia sp.	comp49698	162.33	sp|P91753;Mitotic apparatus protein p62	Lytechinus pictus	8.77984e-15	GO:0003676;GO:0005634;GO:0007049;GO:0007067;GO:0051301;GO:1901363;GO:0000280;GO:0043227;GO:0003676;GO:0022402;GO:0071840;GO:0005488;GO:0051301;GO:0043226;GO:0003674;GO:0043231;GO:0044464;GO:0005634;GO:0008150;GO:0044763;GO:0044424;GO:0006996;GO:0007067;GO:0044699;GO:0005575;GO:0016043;GO:0048285;GO:0007049;GO:0097159;GO:1902589;GO:0009987;GO:0043229
Dendrophyllia sp.	comp32508	161.923	sp|P53568;CCAAT/enhancer-binding protein gamma	Mus musculus	1.03944e-17	GO:0001889;GO:0001889;GO:0003677;GO:0003690;GO:0005515;GO:0005634;GO:0006337;GO:0006338;GO:0006351;GO:0006357;GO:0006955;GO:0008134;GO:0016071;GO:0030183;GO:0042267;GO:0042803;GO:0043353;GO:0043433;GO:0043565;GO:0045078;GO:0045739;GO:0046982;GO:0003700;GO:0006355;GO:0009891;GO:0043353;GO:0044237;GO:0008152;GO:0043566;GO:0001906;GO:0008150;GO:0003677;GO:0080090;GO:0051054;GO:0044763;GO:0016568;GO:…
Dendrophyllia sp.	comp56747	161.855	-			-
Dendrophyllia sp.	comp54389	161.729	-			-
Dendrophyllia sp.	comp47008	160.649	sp|Q9Z0J0;Epididymal secretory protein E1	Mus musculus	8.50367e-21	GO:0005576;GO:0005576;GO:0005764;GO:0005783;GO:0006629;GO:0008202;GO:0008203;GO:0009615;GO:0015485;GO:0019899;GO:0030301;GO:0032366;GO:0032367;GO:0033344;GO:0042632;GO:0006066;GO:0005496;GO:0009607;GO:0008152;GO:0008150;GO:0000323;GO:0008202;GO:0051704;GO:0006810;GO:0032934;GO:0044424;GO:0048878;GO:0015850;GO:0030301;GO:0044699;GO:0032365;GO:0043227;GO:0006629;GO:0005576;GO:1902582;GO:0005575;GO:…
Dendrophyllia sp.	comp56117	160.617	-			-
Dendrophyllia sp.	comp50408	160.186	-			-
Dendrophyllia sp.	comp55581	159.787	-			-
Dendrophyllia sp.	comp51293	159.594	sp|Q8MI17;Retinal dehydrogenase 1	Oryctolagus cuniculus		GO:0001758;GO:0005737;GO:0008152;GO:0016491;GO:0016620;GO:0042572;GO:0055114;GO:0044255;GO:0044237;GO:0034754;GO:0016903;GO:0006629;GO:0055114;GO:0001523;GO:0044710;GO:0010817;GO:0001758;GO:0003674;GO:0016491;GO:0044464;GO:0042572;GO:0065007;GO:0005737;GO:0008152;GO:0008150;GO:0044763;GO:0016101;GO:0044424;GO:0044699;GO:0005575;GO:0071704;GO:0065008;GO:0003824;GO:0006720;GO:0044238;GO:0016620;GO:…
Dendrophyllia sp.	comp42480	159.578	sp|P60522;Gamma-aminobutyric acid receptor-associated protein-like 2	Rattus norvegicus	3.5612e-57	GO:0003674;GO:0005575;GO:0005776;GO:0005794;GO:0006810;GO:0006914;GO:0008150;GO:0015031;GO:0031410;GO:0006914;GO:0044237;GO:0008152;GO:0008150;GO:0006810;GO:0044424;GO:0044248;GO:0043227;GO:0005575;GO:0031982;GO:0009056;GO:0015031;GO:0071702;GO:0045184;GO:0043226;GO:0044444;GO:0051234;GO:0003674;GO:0043231;GO:0005773;GO:0031410;GO:0005776;GO:0044464;GO:0009987;GO:0043229;GO:0005794
Dendrophyllia sp.	comp53351	158.964	tr|A7T652;Predicted protein	Nematostella vectensis	6.16218e-53	-
Dendrophyllia sp.	comp52899	158.785	sp|Q16665;Hypoxia-inducible factor 1-alpha	Homo sapiens	1.77228e-80	GO:0000989;GO:0001076;GO:0001077;GO:0001525;GO:0001568;GO:0001666;GO:0001755;GO:0001837;GO:0001892;GO:0001922;GO:0001938;GO:0001944;GO:0001947;GO:0002052;GO:0002248;GO:0003151;GO:0003208;GO:0003677;GO:0003700;GO:0003705;GO:0004871;GO:0005515;GO:0005634;GO:0005654;GO:0005667;GO:0005737;GO:0005829;GO:0006089;GO:0006110;GO:0006351;GO:0006355;GO:0006366;GO:0006879;GO:0007165;GO:0007219;GO:0007595;GO:…
Dendrophyllia sp.	comp46046	158.717	sp|P48148;Ras-like GTP-binding protein Rho1	Drosophila melanogaster	1.51906e-109	GO:0000166;GO:0000281;GO:0001736;GO:0001737;GO:0001745;GO:0003779;GO:0003924;GO:0005515;GO:0005525;GO:0005622;GO:0005737;GO:0005856;GO:0005886;GO:0005938;GO:0006184;GO:0006897;GO:0006974;GO:0007010;GO:0007015;GO:0007164;GO:0007173;GO:0007254;GO:0007264;GO:0007275;GO:0007298;GO:0007349;GO:0007368;GO:0007369;GO:0007370;GO:0007374;GO:0007377;GO:0007391;GO:0007395;GO:0007405;GO:0007411;GO:0007422;GO:…
Dendrophyllia sp.	comp48108	158.636	sp|Q06AA5;Tetraspanin-9	Sus scrofa	1.68896e-28	GO:0016020;GO:0016020;GO:0016021;GO:0016020;GO:0016021;GO:0044425;GO:0005575
Dendrophyllia sp.	comp49214	157.993	-			-
Dendrophyllia sp.	comp42581	157.911	-			-
Dendrophyllia sp.	comp47990	157.886	-			-
Dendrophyllia sp.	comp56937	157.647	tr|A7S0B2;Predicted protein	Nematostella vectensis	8.90415e-07	-
Dendrophyllia sp.	comp54719	157.552	sp|Q6P5H6;FERM domain-containing protein 5	Mus musculus	5.3563e-108	GO:0003674;GO:0005575;GO:0005737;GO:0005856;GO:0008092;GO:0008150;GO:0019898;GO:0043228;GO:0008092;GO:0005488;GO:0005856;GO:0043226;GO:0003674;GO:0005515;GO:0044464;GO:0044425;GO:0005737;GO:0008150;GO:0044424;GO:0043232;GO:0005575;GO:0019898;GO:0043229
Dendrophyllia sp.	comp51542	157.244	sp|Q9D1D6;Collagen triple helix repeat-containing protein 1	Mus musculus	1.78245e-40	GO:0005109;GO:0005109;GO:0005515;GO:0005576;GO:0005578;GO:0005581;GO:0005615;GO:0005737;GO:0016477;GO:0017147;GO:0031012;GO:0032092;GO:0033690;GO:0043932;GO:0045669;GO:0060071;GO:0060122;GO:0090090;GO:0090103;GO:0090177;GO:0048598;GO:0045667;GO:0060828;GO:0048870;GO:0007164;GO:0060071;GO:0044707;GO:0005109;GO:0009653;GO:0023057;GO:0010648;GO:0008284;GO:0007165;GO:0016477;GO:0005615;GO:2000027;GO:…
Dendrophyllia sp.	comp53954	156.834	sp|Q9NPA2;Matrix metalloproteinase-25	Homo sapiens	5.32987e-72	GO:0004222;GO:0005509;GO:0005576;GO:0005578;GO:0005886;GO:0006508;GO:0006954;GO:0008233;GO:0008237;GO:0008270;GO:0016020;GO:0016787;GO:0031012;GO:0031225;GO:0046872;GO:0060022;GO:0046914;GO:0016020;GO:0009611;GO:0006954;GO:0006952;GO:0046872;GO:0044421;GO:0060022;GO:0005488;GO:0043170;GO:0031012;GO:0004222;GO:0003674;GO:0004175;GO:0016787;GO:0044464;GO:0044425;GO:0043169;GO:0031225;GO:0043167;GO:…
Dendrophyllia sp.	comp53114	156.657	-			-
Dendrophyllia sp.	comp51034	156.557	sp|Q13490;Baculoviral IAP repeat-containing protein 2	Homo sapiens	1.30897e-14	GO:0000209;GO:0000209;GO:0001666;GO:0001741;GO:0001890;GO:0002224;GO:0002756;GO:0003713;GO:0004842;GO:0005515;GO:0005622;GO:0005634;GO:0005737;GO:0005829;GO:0006351;GO:0006355;GO:0006915;GO:0006921;GO:0007166;GO:0008270;GO:0009898;GO:0010243;GO:0014070;GO:0016874;GO:0034121;GO:0034138;GO:0034142;GO:0035631;GO:0035666;GO:0038061;GO:0039535;GO:0042127;GO:0042981;GO:0043066;GO:0043123;GO:0043161;GO:…
Dendrophyllia sp.	comp9187	156.141	sp|P62268;40S ribosomal protein S23	Rattus norvegicus	1.49354e-93	GO:0003735;GO:0005622;GO:0005840;GO:0006412;GO:0006417;GO:0015935;GO:0030529;GO:0045182;GO:0010608;GO:0044237;GO:0003735;GO:0043228;GO:0008152;GO:0008150;GO:0005840;GO:0080090;GO:0044260;GO:2000112;GO:0044424;GO:0009889;GO:0043232;GO:0044446;GO:1901576;GO:0015935;GO:0009058;GO:0045182;GO:0044422;GO:0031326;GO:0005575;GO:0005198;GO:0060255;GO:0071704;GO:0009059;GO:0044249;GO:0034645;GO:0005622;GO:…
Dendrophyllia sp.	comp20100	156.031	sp|D9HP26;Cell number regulator 10	Zea mays	1.1035e-08	GO:0016020;GO:0016020;GO:0016021;GO:0016020;GO:0005575;GO:0016021;GO:0044425
Dendrophyllia sp.	comp54060	156.013	sp|P10079;Fibropellin-1	Strongylocentrotus purpuratus	1.8151e-19	GO:0005509;GO:0005576;GO:0005578;GO:0005615;GO:0016023;GO:0031410;GO:0032579;GO:0033166;GO:0043227;GO:0005615;GO:0031982;GO:0046872;GO:0044421;GO:0005488;GO:0031012;GO:0043226;GO:0044444;GO:0003674;GO:0043231;GO:0044464;GO:0043169;GO:0043167;GO:0031988;GO:0005509;GO:0016023;GO:0044424;GO:0005576;GO:0005575;GO:0033166;GO:0044420;GO:0031410;GO:0043229;GO:0032579;GO:0005578
Dendrophyllia sp.	comp54382	155.677	sp|Q66S03;Galactose-specific lectin nattectin	Thalassophryne nattereri	3.75466e-11	GO:0005576;GO:0005576;GO:0006954;GO:0030246;GO:0046872;GO:0030246;GO:0009611;GO:0006954;GO:0006952;GO:0046872;GO:0005488;GO:0003674;GO:0043169;GO:0043167;GO:0008150;GO:0006950;GO:0005576;GO:0005575;GO:0050896
Dendrophyllia sp.	comp56980	155.219	sp|O43795;Unconventional myosin-Ib	Homo sapiens		GO:0000146;GO:0000166;GO:0003774;GO:0003779;GO:0005516;GO:0005524;GO:0005546;GO:0005547;GO:0005737;GO:0005886;GO:0005903;GO:0008152;GO:0016459;GO:0030048;GO:0030175;GO:0051017;GO:0070062;GO:0071944;GO:0008092;GO:1901363;GO:0032555;GO:0030048;GO:0016020;GO:0003774;GO:0032553;GO:0043227;GO:0000146;GO:0001882;GO:0005543;GO:0071944;GO:0031982;GO:0043933;GO:0032549;GO:0071840;GO:0044421;GO:0005488;GO:…
Dendrophyllia sp.	comp56663	155.119	sp|Q9CXT6;Lysine-specific demethylase 8	Mus musculus	4.69411e-18	GO:0000086;GO:0000086;GO:0003674;GO:0003682;GO:0005575;GO:0005634;GO:0006351;GO:0006355;GO:0007049;GO:0008150;GO:0016491;GO:0016568;GO:0045893;GO:0046872;GO:0051213;GO:0051864;GO:0055114;GO:0070544;GO:0016577;GO:0044237;GO:0044770;GO:0080090;GO:0016705;GO:0016568;GO:0010557;GO:2000112;GO:0016570;GO:0046483;GO:0006139;GO:0009889;GO:1902680;GO:0044839;GO:0043412;GO:0008214;GO:0051173;GO:0006482;GO:…
Dendrophyllia sp.	comp48850	155.093	sp|Q866N2;Myocilin	Oryctolagus cuniculus	1.52532e-46	GO:0001649;GO:0001953;GO:0005576;GO:0005578;GO:0005615;GO:0005739;GO:0005741;GO:0005743;GO:0005758;GO:0005783;GO:0005791;GO:0005794;GO:0005929;GO:0007601;GO:0014068;GO:0014734;GO:0016020;GO:0016023;GO:0022011;GO:0030335;GO:0031012;GO:0031175;GO:0031410;GO:0033268;GO:0038031;GO:0038133;GO:0042995;GO:0043408;GO:0045162;GO:0051496;GO:0051497;GO:0051894;GO:0051897;GO:0051901;GO:0060348;GO:0070062;GO:…
Dendrophyllia sp.	comp47735	155.062	sp|Q96PZ7;CUB and sushi domain-containing protein 1	Homo sapiens	1.3603e-42	GO:0016020;GO:0016020;GO:0016021;GO:0016020;GO:0016021;GO:0044425;GO:0005575
Dendrophyllia sp.	comp44051	154.689	sp|Q9XT28;Copper transport protein ATOX1	Ovis aries	5.28709e-17	GO:0006810;GO:0006811;GO:0006825;GO:0030001;GO:0046872;GO:0008150;GO:0006810;GO:0030001;GO:0044699;GO:0046872;GO:0000041;GO:0005488;GO:0044765;GO:0006825;GO:0006811;GO:0051234;GO:0003674;GO:0006812;GO:0043169;GO:0043167
Dendrophyllia sp.	comp37055	154.662	-			-
Dendrophyllia sp.	comp51422	154.401	sp|O35136;Neural cell adhesion molecule 2	Mus musculus	1.60409e-08	GO:0005886;GO:0005886;GO:0007155;GO:0007413;GO:0007608;GO:0016020;GO:0016021;GO:0030424;GO:0031225;GO:0043005;GO:0044707;GO:0016020;GO:0007608;GO:0008037;GO:0022610;GO:0007155;GO:0007413;GO:0008038;GO:0016021;GO:0044464;GO:0044425;GO:0031225;GO:0097458;GO:0008150;GO:0044763;GO:0005886;GO:0044699;GO:0005575;GO:0050877;GO:0042995;GO:0032501;GO:0007600;GO:0030424;GO:0007606;GO:0009987;GO:0003008
Dendrophyllia sp.	comp48094	154.267	tr|A7SRF9;Predicted protein	Nematostella vectensis	2.2802e-30	-
Dendrophyllia sp.	comp45932	153.741	sp|O95478;Ribosome biogenesis protein NSA2 homolog	Homo sapiens	7.08268e-146	GO:0005634;GO:0005730;GO:0006364;GO:0030529;GO:0042254;GO:0044822;GO:0044085;GO:0044237;GO:0043228;GO:0008152;GO:0008150;GO:0006396;GO:0005730;GO:0044260;GO:0044424;GO:1901363;GO:0046483;GO:0006139;GO:0043232;GO:0044446;GO:0044428;GO:0044422;GO:0043227;GO:0034470;GO:0016072;GO:0005575;GO:0003676;GO:0071704;GO:0034641;GO:0034660;GO:0071840;GO:0022613;GO:0006364;GO:0005488;GO:0043170;GO:0042254;GO:…
Dendrophyllia sp.	comp39174	153.532	sp|Q9JM76;Actin-related protein 2/3 complex subunit 3	Mus musculus	2.29596e-84	GO:0003779;GO:0005737;GO:0005856;GO:0005885;GO:0030027;GO:0030833;GO:0034314;GO:0042995;GO:0005737;GO:0043228;GO:0008092;GO:0030027;GO:0032535;GO:0051493;GO:0008150;GO:0044763;GO:0044424;GO:0043232;GO:0044446;GO:0032970;GO:0034314;GO:0044699;GO:0044422;GO:0005885;GO:0045010;GO:0032271;GO:0005575;GO:0010638;GO:0003779;GO:0016043;GO:0033043;GO:0043933;GO:0071840;GO:0065008;GO:0030832;GO:0005488;GO:…
Dendrophyllia sp.	comp10428	153.528	sp|P41969;ETS domain-containing protein Elk-1	Mus musculus	2.0571e-25	GO:0000981;GO:0003677;GO:0003700;GO:0005634;GO:0005654;GO:0006351;GO:0006355;GO:0006357;GO:0006366;GO:0030154;GO:0043565;GO:0045893;GO:0045944;GO:0009891;GO:0044237;GO:0008152;GO:0008150;GO:0003677;GO:0080090;GO:0044763;GO:0044260;GO:0010557;GO:2000112;GO:0044424;GO:1901363;GO:0046483;GO:0006139;GO:0009889;GO:1902680;GO:0044446;GO:1901576;GO:0031325;GO:0044428;GO:0048869;GO:0044699;GO:0009058;GO:…
Dendrophyllia sp.	comp47742	153.177	sp|Q9PVW8;Rhamnose-binding lectin	Silurus asotus	1.06947e-33	GO:0005576;GO:0005576;GO:0030246;GO:0030246;GO:0005488;GO:0003674;GO:0005576;GO:0005575
Dendrophyllia sp.	comp50227	152.946	sp|Q501J6;Probable ATP-dependent RNA helicase DDX17	Mus musculus	1.13645e-180	GO:0000166;GO:0003676;GO:0003713;GO:0003723;GO:0004386;GO:0005524;GO:0005634;GO:0005730;GO:0006200;GO:0006351;GO:0006355;GO:0008026;GO:0009791;GO:0016787;GO:0030331;GO:0033148;GO:0045944;GO:0072358;GO:2001014;GO:0044237;GO:0043228;GO:0019693;GO:0080090;GO:1901575;GO:0019439;GO:0009161;GO:0010557;GO:2000112;GO:0044707;GO:0009259;GO:0009203;GO:1901363;GO:0044270;GO:0046483;GO:0009128;GO:0006139;GO:…
Dendrophyllia sp.	comp52838	152.71	sp|Q10751;Angiotensin-converting enzyme (Fragment)	Gallus gallus		GO:0004180;GO:0006508;GO:0008233;GO:0008237;GO:0008241;GO:0016020;GO:0016021;GO:0016787;GO:0046872;GO:0008238;GO:0016020;GO:0004180;GO:0046872;GO:0005488;GO:0043170;GO:0008241;GO:0016021;GO:0003674;GO:0016787;GO:0044425;GO:0043169;GO:0043167;GO:0008233;GO:0008152;GO:0008150;GO:0070011;GO:0005575;GO:0071704;GO:0003824;GO:0019538;GO:0044238;GO:0008237;GO:0006508
Dendrophyllia sp.	comp52667	151.891	sp|P55115;Zinc metalloproteinase nas-15	Caenorhabditis elegans	3.70266e-45	GO:0004222;GO:0005576;GO:0006508;GO:0008233;GO:0008237;GO:0008270;GO:0016787;GO:0046872;GO:0046914;GO:0046872;GO:0005488;GO:0043170;GO:0004222;GO:0003674;GO:0004175;GO:0016787;GO:0043169;GO:0043167;GO:0008233;GO:0008152;GO:0008150;GO:0070011;GO:0005576;GO:0005575;GO:0071704;GO:0008270;GO:0003824;GO:0019538;GO:0044238;GO:0008237;GO:0006508
Dendrophyllia sp.	comp49483	151.872	-			-
Dendrophyllia sp.	comp51574	151.505	sp|P28562;Dual specificity protein phosphatase 1	Homo sapiens	3.98116e-84	GO:0000188;GO:0000188;GO:0001706;GO:0004721;GO:0004725;GO:0004726;GO:0005515;GO:0005634;GO:0005654;GO:0005737;GO:0006470;GO:0006950;GO:0006979;GO:0007049;GO:0008138;GO:0008330;GO:0009416;GO:0010033;GO:0016311;GO:0016787;GO:0016791;GO:0017017;GO:0032355;GO:0032526;GO:0032870;GO:0033574;GO:0035335;GO:0035556;GO:0035970;GO:0042542;GO:0042981;GO:0043065;GO:0043066;GO:0043407;GO:0043409;GO:0051384;GO:…
Dendrophyllia sp.	comp42739	151.369	sp|Q9Y2D1;Cyclic AMP-dependent transcription factor ATF-5	Homo sapiens	1.94799e-14	GO:0003677;GO:0003700;GO:0003714;GO:0005515;GO:0005634;GO:0005667;GO:0005737;GO:0006351;GO:0006355;GO:0006357;GO:0009791;GO:0010468;GO:0021889;GO:0021891;GO:0021988;GO:0031072;GO:0035264;GO:0043066;GO:0043565;GO:0048712;GO:0050768;GO:0010941;GO:0014013;GO:0005737;GO:0044237;GO:0048710;GO:0008152;GO:0008150;GO:0003677;GO:0080090;GO:0044763;GO:0044260;GO:0010721;GO:0060548;GO:2000112;GO:0044707;GO:…
Dendrophyllia sp.	comp56511	150.934	sp|Q9QW30;Neurogenic locus notch homolog protein 2	Rattus norvegicus		GO:0001709;GO:0004872;GO:0005509;GO:0005576;GO:0005634;GO:0005829;GO:0005886;GO:0005887;GO:0006351;GO:0006355;GO:0007050;GO:0007219;GO:0007275;GO:0008285;GO:0009887;GO:0009986;GO:0016020;GO:0016021;GO:0016049;GO:0030154;GO:0042246;GO:0046579;GO:0050793;GO:0044237;GO:0080090;GO:0004872;GO:2000112;GO:0044707;GO:0009653;GO:0046483;GO:0006139;GO:0009889;GO:0051057;GO:0016020;GO:0048869;GO:0007165;GO:…
Dendrophyllia sp.	comp52976	150.567	sp|Q09575;Uncharacterized protein K02A2.6	Caenorhabditis elegans	4.0964e-27	GO:0003676;GO:0003723;GO:0003964;GO:0006278;GO:0008270;GO:0015074;GO:0046872;GO:0044237;GO:0006259;GO:1901363;GO:0046483;GO:0006139;GO:0016740;GO:0046914;GO:0034061;GO:0003676;GO:0044249;GO:0034645;GO:0046872;GO:0005488;GO:0043170;GO:0006260;GO:0003723;GO:0003674;GO:0006725;GO:0003964;GO:0043169;GO:0043167;GO:0008152;GO:0008150;GO:0044260;GO:1901576;GO:0009058;GO:0071704;GO:0034641;GO:0009059;GO:…
Dendrophyllia sp.	comp52868	150.451	sp|Q7T6X2;Putative serine/threonine-protein kinase/receptor R826	Acanthamoeba polyphaga mimivirus	4.02387e-27	GO:0000166;GO:0004672;GO:0004674;GO:0005524;GO:0006468;GO:0009190;GO:0016020;GO:0016021;GO:0016301;GO:0016310;GO:0016740;GO:0016772;GO:0016849;GO:0035556;GO:0044237;GO:0004674;GO:0016310;GO:1901363;GO:0016301;GO:0046483;GO:0006139;GO:0016740;GO:0044711;GO:0032555;GO:0043412;GO:0016020;GO:0006796;GO:0007165;GO:0032553;GO:0001882;GO:0006468;GO:0035556;GO:0044249;GO:0032549;GO:0044271;GO:0005488;GO:…
Dendrophyllia sp.	comp51964	149.919	sp|Q03168;Lysosomal aspartic protease	Aedes aegypti	7.18417e-170	GO:0004190;GO:0004190;GO:0005764;GO:0006508;GO:0008233;GO:0016787;GO:0000323;GO:0070001;GO:0043227;GO:0043170;GO:0043226;GO:0044444;GO:0003674;GO:0043231;GO:0004175;GO:0016787;GO:0044464;GO:0008233;GO:0008152;GO:0008150;GO:0070011;GO:0044424;GO:0005575;GO:0071704;GO:0003824;GO:0019538;GO:0004190;GO:0044238;GO:0005764;GO:0005773;GO:0006508;GO:0043229
Dendrophyllia sp.	comp44154	149.519	-			-
Dendrophyllia sp.	comp49487	149.422	sp|Q32LQ4;Betaine--homocysteine S-methyltransferase 1	Danio rerio	4.44466e-95	GO:0003323;GO:0005737;GO:0006579;GO:0008168;GO:0008270;GO:0008898;GO:0009086;GO:0016740;GO:0032259;GO:0046872;GO:0047150;GO:0055123;GO:0044237;GO:1901607;GO:0002064;GO:1901575;GO:0043436;GO:0008757;GO:0044270;GO:0044248;GO:0016740;GO:0044711;GO:0003323;GO:0008898;GO:0046914;GO:0048869;GO:0006520;GO:0016741;GO:0044249;GO:0019752;GO:0046872;GO:0044272;GO:0005488;GO:0006555;GO:0006790;GO:0044710;GO:…
Dendrophyllia sp.	comp54006	149.363	sp|O89110;Caspase-8	Mus musculus	4.8981e-35	GO:0001525;GO:0001841;GO:0002020;GO:0004175;GO:0004197;GO:0005164;GO:0005515;GO:0005634;GO:0005737;GO:0005739;GO:0005813;GO:0005829;GO:0006508;GO:0006915;GO:0006919;GO:0007507;GO:0008233;GO:0008234;GO:0008625;GO:0009409;GO:0016787;GO:0030225;GO:0030690;GO:0031264;GO:0031265;GO:0031625;GO:0032025;GO:0032355;GO:0032496;GO:0034612;GO:0035877;GO:0042981;GO:0043005;GO:0043123;GO:0043124;GO:0043234;GO:…
Dendrophyllia sp.	comp56756	148.65	sp|Q92503;SEC14-like protein 1	Homo sapiens		GO:0005794;GO:0006810;GO:0016020;GO:0016021;GO:0006810;GO:0016020;GO:0043227;GO:0016021;GO:0043226;GO:0044444;GO:0043231;GO:0044464;GO:0044425;GO:0008150;GO:0044424;GO:0005575;GO:0051234;GO:0043229;GO:0005794
Dendrophyllia sp.	comp29405	148.569	sp|Q53CF9;Cytochrome c oxidase subunit 7C, mitochondrial	Saimiri sciureus	9.31496e-12	GO:0004129;GO:0005739;GO:0005743;GO:0016020;GO:0016021;GO:1902600;GO:0015078;GO:0022891;GO:0005743;GO:0008150;GO:0015075;GO:0044763;GO:0016676;GO:0006810;GO:0034220;GO:0044424;GO:0019866;GO:0044446;GO:0016020;GO:0044699;GO:0044422;GO:0043227;GO:0005575;GO:0022892;GO:0016675;GO:0015992;GO:0006818;GO:0008324;GO:0022857;GO:0004129;GO:0003824;GO:0044765;GO:0005739;GO:0022890;GO:0005215;GO:0016021;GO:…
Dendrophyllia sp.	comp55591	148.551	-			-
Dendrophyllia sp.	comp53073	148.502	sp|P51913;Alpha-enolase	Gallus gallus		GO:0000015;GO:0000287;GO:0004634;GO:0005737;GO:0005829;GO:0005975;GO:0006094;GO:0006096;GO:0016829;GO:0044281;GO:0046872;GO:0044237;GO:0006094;GO:0006091;GO:0005975;GO:1901575;GO:0044711;GO:0016836;GO:0019318;GO:0016052;GO:0044723;GO:0046872;GO:0006096;GO:0044262;GO:0005488;GO:0044710;GO:0016829;GO:0044444;GO:0003674;GO:0016051;GO:1902494;GO:0044464;GO:0043169;GO:0044724;GO:0043167;GO:0005737;GO:…
Dendrophyllia sp.	comp40816	148.211	sp|Q68US5;Protein eva-1 homolog C	Pan troglodytes	1.79694e-07	GO:0005886;GO:0005886;GO:0016020;GO:0016021;GO:0030246;GO:0005886;GO:0030246;GO:0016020;GO:0005575;GO:0005488;GO:0016021;GO:0003674;GO:0044464;GO:0044425
Dendrophyllia sp.	comp56625	147.896	tr|A7T0M5;Predicted protein	Nematostella vectensis	9.98707e-29	-
Dendrophyllia sp.	comp52681	147.161	-			-
Dendrophyllia sp.	comp50348	147.012	-			-
Dendrophyllia sp.	comp48836	146.704	-			-
Dendrophyllia sp.	comp48638	146.635	sp|Q8QGH2;Small ubiquitin-related modifier 1	Gallus gallus	2.84471e-37	GO:0005634;GO:0005634;GO:0005737;GO:0006355;GO:0008134;GO:0016604;GO:0016605;GO:0016925;GO:0019789;GO:0030578;GO:0031334;GO:0031625;GO:0032436;GO:0043392;GO:0043433;GO:0045892;GO:0060021;GO:0090204;GO:0032436;GO:0044237;GO:0019787;GO:0080090;GO:0061136;GO:0051172;GO:2000112;GO:0045892;GO:0009889;GO:0009896;GO:0060021;GO:0070613;GO:0043412;GO:0044428;GO:0031331;GO:0090204;GO:0051253;GO:0043227;GO:…
Dendrophyllia sp.	comp54562	146.544	-			-
Dendrophyllia sp.	comp52987	145.973	sp|Q9IA88;Serine/threonine-protein kinase SIK2	Gallus gallus	6.78285e-143	GO:0000166;GO:0000287;GO:0004672;GO:0004674;GO:0005524;GO:0005737;GO:0006468;GO:0016301;GO:0016310;GO:0016740;GO:0016772;GO:0035556;GO:0046626;GO:0046872;GO:0044237;GO:0004674;GO:0016310;GO:1901363;GO:0016301;GO:0016740;GO:0032555;GO:0043412;GO:0006796;GO:0007165;GO:0032553;GO:0001882;GO:0006468;GO:0035556;GO:0032549;GO:0046872;GO:0005488;GO:0043168;GO:0043170;GO:0032559;GO:0006464;GO:0050794;GO:…
Dendrophyllia sp.	comp44100	145.725	sp|P60843;Eukaryotic initiation factor 4A-I	Mus musculus	1.25222e-177	GO:0000166;GO:0003676;GO:0003723;GO:0003725;GO:0003743;GO:0004386;GO:0005515;GO:0005524;GO:0006200;GO:0006412;GO:0006413;GO:0008026;GO:0016787;GO:0031100;GO:0044237;GO:0008152;GO:0019693;GO:0008150;GO:0003725;GO:0044763;GO:0017111;GO:1901575;GO:0019439;GO:0008135;GO:0009161;GO:0044260;GO:0009259;GO:0009203;GO:1901363;GO:0044270;GO:0046483;GO:0009128;GO:0006139;GO:0044248;GO:0034655;GO:0016818;GO:…
Dendrophyllia sp.	comp56028	145.703	sp|Q9DA39;Protein lifeguard 4	Mus musculus	9.14684e-73	GO:0000139;GO:0003674;GO:0005794;GO:0005795;GO:0006915;GO:0016020;GO:0016021;GO:0043066;GO:0050848;GO:0060548;GO:0050848;GO:0098588;GO:0016020;GO:0043227;GO:0043066;GO:0050794;GO:0043067;GO:0044431;GO:0016021;GO:0043226;GO:0012501;GO:0044444;GO:0031090;GO:0010646;GO:0003674;GO:0043231;GO:0044464;GO:0044425;GO:0065007;GO:0010941;GO:0008150;GO:0044763;GO:0048583;GO:0016265;GO:0044424;GO:0048519;GO:…
Dendrophyllia sp.	comp49831	145.482	sp|P81439;Equistatin	Actinia equina	1.82052e-06	GO:0004869;GO:0005576;GO:0010466;GO:0010951;GO:0030414;GO:0052548;GO:0080090;GO:0070613;GO:0060255;GO:0004857;GO:0030414;GO:0061134;GO:0051336;GO:0010951;GO:0061135;GO:0010468;GO:0003674;GO:0052547;GO:0065007;GO:0010466;GO:0008150;GO:0043086;GO:0005576;GO:0005575;GO:0065009;GO:0044092;GO:0051346;GO:0004866;GO:0050790;GO:0030162;GO:0050789;GO:0030234;GO:0019222;GO:0004869;GO:0051246
Dendrophyllia sp.	comp51027	145.216	-			-
Dendrophyllia sp.	comp41526	145.131	-			-
Dendrophyllia sp.	comp49509	144.766	sp|P55115;Zinc metalloproteinase nas-15	Caenorhabditis elegans	4.73685e-55	GO:0004222;GO:0005576;GO:0006508;GO:0008233;GO:0008237;GO:0008270;GO:0016787;GO:0046872;GO:0046914;GO:0046872;GO:0005488;GO:0043170;GO:0004222;GO:0003674;GO:0004175;GO:0016787;GO:0043169;GO:0043167;GO:0008233;GO:0008152;GO:0008150;GO:0070011;GO:0005576;GO:0005575;GO:0071704;GO:0008270;GO:0003824;GO:0019538;GO:0044238;GO:0008237;GO:0006508
Dendrophyllia sp.	comp48863	144.458	-			-
Dendrophyllia sp.	comp50251	143.638	sp|Q20655;14-3-3-like protein 2	Caenorhabditis elegans	3.99326e-64	GO:0005515;GO:0005515;GO:0005634;GO:0005737;GO:0019904;GO:0043227;GO:0019904;GO:0005488;GO:0043226;GO:0003674;GO:0043231;GO:0005515;GO:0044464;GO:0005634;GO:0005737;GO:0044424;GO:0005575;GO:0043229
Dendrophyllia sp.	comp47712	143.42	sp|Q9CQV8;14-3-3 protein beta/alpha	Mus musculus	1.42558e-84	GO:0003714;GO:0005515;GO:0005634;GO:0005737;GO:0005829;GO:0006605;GO:0008022;GO:0017053;GO:0019899;GO:0019904;GO:0030659;GO:0032403;GO:0035308;GO:0042470;GO:0042826;GO:0043085;GO:0043234;GO:0045892;GO:0048471;GO:0050815;GO:0051219;GO:0051220;GO:0051291;GO:0070062;GO:0031406;GO:0051220;GO:0080090;GO:0051291;GO:0006810;GO:0035304;GO:0051172;GO:2000112;GO:0048770;GO:0045892;GO:0009889;GO:0000988;GO:…
Dendrophyllia sp.	comp36749	143.333	sp|Q8R4V5;Oncoprotein-induced transcript 3 protein	Mus musculus	1.33912e-29	GO:0005634;GO:0005635;GO:0044424;GO:0044446;GO:0044428;GO:0044422;GO:0043227;GO:0005575;GO:0005635;GO:0043226;GO:0031967;GO:0043231;GO:0031975;GO:0044464;GO:0043229;GO:0005634
Dendrophyllia sp.	comp49437	143.333	sp|Q92626;Peroxidasin homolog	Homo sapiens	2.05715e-53	GO:0001960;GO:0004601;GO:0005152;GO:0005201;GO:0005576;GO:0005578;GO:0005615;GO:0005783;GO:0006955;GO:0006979;GO:0016491;GO:0020037;GO:0030198;GO:0031012;GO:0042744;GO:0046872;GO:0055114;GO:0044237;GO:0016209;GO:0030545;GO:1901363;GO:0023057;GO:0010648;GO:0044248;GO:0042744;GO:0002376;GO:0005201;GO:0006955;GO:0043227;GO:0046906;GO:0055114;GO:0005783;GO:0005615;GO:0070301;GO:0072593;GO:1901701;GO:…
Dendrophyllia sp.	comp55036	143.327	sp|P35558;Phosphoenolpyruvate carboxykinase, cytosolic [GTP]	Homo sapiens		GO:0000166;GO:0000287;GO:0004611;GO:0004613;GO:0005525;GO:0005737;GO:0005829;GO:0005975;GO:0006006;GO:0006094;GO:0006107;GO:0006475;GO:0006629;GO:0014823;GO:0016829;GO:0016831;GO:0017076;GO:0017144;GO:0019003;GO:0030145;GO:0031406;GO:0032868;GO:0042593;GO:0044281;GO:0046327;GO:0046872;GO:0070062;GO:0006066;GO:0042593;GO:0044237;GO:0031406;GO:0006094;GO:0005975;GO:0030145;GO:0043436;GO:1901363;GO:…
Dendrophyllia sp.	comp49661	143.15	sp|Q91132;Cobra venom factor	Naja kaouthia	4.08454e-31	GO:0004866;GO:0005515;GO:0005576;GO:0005615;GO:0006954;GO:0006956;GO:0010951;GO:0046872;GO:0052548;GO:0080090;GO:0002376;GO:0070613;GO:0006955;GO:0009611;GO:0006954;GO:0006952;GO:0005615;GO:0060255;GO:0004857;GO:0030414;GO:0002684;GO:0046872;GO:0044421;GO:0061134;GO:0005488;GO:0043170;GO:0051336;GO:0044710;GO:0010951;GO:0061135;GO:0072376;GO:0010468;GO:0003674;GO:0052547;GO:0002252;GO:0006959;GO:…
Dendrophyllia sp.	comp54588	142.864	sp|Q5ZLF4;Zinc transporter 5	Gallus gallus	1.33173e-73	GO:0005385;GO:0005634;GO:0005730;GO:0005794;GO:0006810;GO:0006811;GO:0006812;GO:0006824;GO:0006829;GO:0006882;GO:0008324;GO:0010043;GO:0016020;GO:0016021;GO:0016324;GO:0030141;GO:0055085;GO:0071577;GO:0043228;GO:0022891;GO:0055065;GO:0006810;GO:0030001;GO:0048878;GO:0005385;GO:0044428;GO:0016020;GO:0098590;GO:0098589;GO:0043227;GO:0031982;GO:0055080;GO:0046915;GO:0008324;GO:0022857;GO:0044765;GO:…
Dendrophyllia sp.	comp44144	142.523	-			-
Dendrophyllia sp.	comp54129	142.197	sp|P18321;Profilin	Clypeaster japonicus	1.82458e-78	GO:0003779;GO:0003779;GO:0005737;GO:0005856;GO:0030036;GO:0043228;GO:0008092;GO:0071840;GO:0005488;GO:0005856;GO:0043226;GO:0003674;GO:0005515;GO:0044464;GO:0005737;GO:0008150;GO:0044763;GO:0044424;GO:0043232;GO:0006996;GO:0044699;GO:0005575;GO:0003779;GO:0016043;GO:0030036;GO:0007010;GO:0030029;GO:1902589;GO:0009987;GO:0043229
Dendrophyllia sp.	comp42778	141.578	sp|Q9TTR7;COUP transcription factor 2	Bos taurus		GO:0000122;GO:0001701;GO:0001764;GO:0001893;GO:0001937;GO:0001945;GO:0001972;GO:0003677;GO:0003700;GO:0003707;GO:0004879;GO:0005634;GO:0006351;GO:0006355;GO:0006357;GO:0007519;GO:0008270;GO:0009566;GO:0009952;GO:0009956;GO:0010596;GO:0030522;GO:0030900;GO:0042803;GO:0043401;GO:0043565;GO:0045736;GO:0045892;GO:0045893;GO:0046872;GO:0048514;GO:0060173;GO:0060674;GO:0060707;GO:0060849;GO:0022414;GO:…
Dendrophyllia sp.	comp54912	141.245	-			-
Dendrophyllia sp.	comp57086	141.082	tr|A7SA18;Predicted protein	Nematostella vectensis		-
Dendrophyllia sp.	comp48087	140.521	sp|Q8BKV0;Testican-3	Mus musculus	1.50098e-18	GO:0004857;GO:0005509;GO:0005539;GO:0005576;GO:0005578;GO:0005615;GO:0007165;GO:0008191;GO:0010466;GO:0010951;GO:0019800;GO:0030414;GO:0031012;GO:0044237;GO:0048551;GO:0052548;GO:0080090;GO:0043436;GO:0018149;GO:0070613;GO:0043412;GO:0018209;GO:0007165;GO:0005615;GO:0060255;GO:0004857;GO:0019800;GO:0030414;GO:0005539;GO:0018193;GO:0046872;GO:0044421;GO:0061134;GO:0005488;GO:0043170;GO:0006790;GO:…
Dendrophyllia sp.	comp47830	140.518	-			-
Dendrophyllia sp.	comp47118	140.372	sp|Q9UI42;Carboxypeptidase A4	Homo sapiens	2.97453e-110	GO:0004180;GO:0004180;GO:0004181;GO:0005575;GO:0005576;GO:0006508;GO:0008233;GO:0008237;GO:0008270;GO:0016573;GO:0016787;GO:0046872;GO:0008233;GO:0044237;GO:0008152;GO:0008150;GO:0044763;GO:0016568;GO:0044260;GO:0070011;GO:0016570;GO:0008238;GO:0046914;GO:0006996;GO:0043412;GO:0044699;GO:0043543;GO:0018394;GO:0005576;GO:0005575;GO:0016573;GO:0006325;GO:0036211;GO:0018393;GO:0016043;GO:0071704;GO:…
Dendrophyllia sp.	comp54776	140.313	-			-
Dendrophyllia sp.	comp55488	140.166	sp|Q6DKN2;Homeobox protein OTX2-B	Xenopus laevis	1.25344e-34	GO:0003677;GO:0003677;GO:0003700;GO:0005634;GO:0006355;GO:0007275;GO:0043565;GO:0003677;GO:0080090;GO:2000112;GO:0044707;GO:1901363;GO:0009889;GO:0043227;GO:0003676;GO:0060255;GO:0005488;GO:0050794;GO:0051171;GO:0007275;GO:0043226;GO:0010468;GO:0003674;GO:0043565;GO:0043231;GO:0019219;GO:0044464;GO:0051252;GO:0005634;GO:0065007;GO:0008150;GO:0044424;GO:0044699;GO:2001141;GO:0031326;GO:0005575;GO:…
Dendrophyllia sp.	comp56444	139.292	sp|Q14192;Four and a half LIM domains protein 2	Homo sapiens	4.51623e-62	GO:0000122;GO:0001649;GO:0003713;GO:0005515;GO:0005634;GO:0005654;GO:0005737;GO:0006351;GO:0006355;GO:0006357;GO:0008134;GO:0008270;GO:0009725;GO:0030018;GO:0030521;GO:0031430;GO:0042802;GO:0043066;GO:0044255;GO:0044281;GO:0045892;GO:0045893;GO:0046872;GO:0050681;GO:0055014;GO:0055015;GO:0060347;GO:0044255;GO:0044237;GO:0055013;GO:0080090;GO:0010557;GO:0051172;GO:0060548;GO:2000112;GO:0045892;GO:…
Dendrophyllia sp.	comp36061	139.119	-			-
Dendrophyllia sp.	comp51251	138.691	sp|Q9VS29;Down syndrome cell adhesion molecule-like protein Dscam2	Drosophila melanogaster	2.93876e-23	GO:0005887;GO:0007155;GO:0007156;GO:0016020;GO:0016021;GO:0042802;GO:0048812;GO:0009653;GO:0016020;GO:0048869;GO:0032990;GO:0048858;GO:0007156;GO:0071840;GO:0022610;GO:0042802;GO:0005488;GO:0007155;GO:0016021;GO:0003674;GO:0030030;GO:0005515;GO:0044464;GO:0044425;GO:0008150;GO:0044763;GO:0044699;GO:0098609;GO:0005575;GO:0016043;GO:0032989;GO:0048812;GO:0005887;GO:0032502;GO:0009987;GO:0044459;GO:…
Dendrophyllia sp.	comp54721	138.675	sp|O16099;Maltase 2	Drosophila virilis	3.49821e-106	GO:0003824;GO:0004558;GO:0005975;GO:0008152;GO:0016787;GO:0016798;GO:0032450;GO:0043169;GO:0005975;GO:0004558;GO:0032450;GO:0005488;GO:0015926;GO:0004553;GO:0003674;GO:0016787;GO:0043169;GO:0043167;GO:0008152;GO:0008150;GO:0071704;GO:0003824;GO:0044238;GO:0016798
Dendrophyllia sp.	comp56926	138.519	sp|P83852;Carboxypeptidase D (Fragment)	Lophonetta specularioides	2.49468e-128	GO:0004180;GO:0004181;GO:0006508;GO:0008233;GO:0008237;GO:0008270;GO:0016021;GO:0016787;GO:0046872;GO:0008238;GO:0046914;GO:0004180;GO:0046872;GO:0005488;GO:0043170;GO:0008235;GO:0016021;GO:0004181;GO:0003674;GO:0016787;GO:0044425;GO:0043169;GO:0043167;GO:0008233;GO:0008152;GO:0008150;GO:0070011;GO:0005575;GO:0071704;GO:0008270;GO:0003824;GO:0019538;GO:0044238;GO:0008237;GO:0006508
Dendrophyllia sp.	comp52320	138.141	tr|I1FQK3;Uncharacterized protein	Amphimedon queenslandica	2.40354e-08	GO:0003676;GO:1901363;GO:0003676;GO:0005488;GO:0003674;GO:0097159
Dendrophyllia sp.	comp42774	137.889	-			-
Dendrophyllia sp.	comp52445	137.456	sp|Q9Y2G3;Probable phospholipid-transporting ATPase IF	Homo sapiens		GO:0000166;GO:0000166;GO:0000287;GO:0004012;GO:0005515;GO:0005524;GO:0005637;GO:0005768;GO:0005769;GO:0005783;GO:0005886;GO:0006811;GO:0006812;GO:0008152;GO:0015075;GO:0015914;GO:0015917;GO:0016020;GO:0016021;GO:0016787;GO:0019829;GO:0034220;GO:0045332;GO:0046872;GO:0055037;GO:0055038;GO:0055085;GO:0005319;GO:0005769;GO:0022891;GO:0010008;GO:0006810;GO:0034204;GO:1901363;GO:0019866;GO:0098588;GO:…
Dendrophyllia sp.	comp48697	137.223	sp|P43141;Beta-4C adrenergic receptor	Meleagris gallopavo	7.12966e-19	GO:0004871;GO:0004930;GO:0004935;GO:0004940;GO:0005886;GO:0007165;GO:0007186;GO:0007189;GO:0016020;GO:0016021;GO:0045823;GO:0071875;GO:0044057;GO:0004872;GO:0004888;GO:0038023;GO:0016020;GO:0007165;GO:0050794;GO:0051239;GO:0016021;GO:0004871;GO:0003674;GO:0044464;GO:0044425;GO:0048518;GO:0065007;GO:0071875;GO:0008150;GO:0051716;GO:0004935;GO:0005886;GO:0008227;GO:0007186;GO:0004940;GO:0004939;GO:…
Dendrophyllia sp.	comp42612	137.199	-			-
Dendrophyllia sp.	comp44136	137.061	-			-
Dendrophyllia sp.	comp55321	136.457	-			-
Dendrophyllia sp.	comp56665	136.027	sp|P14315;F-actin-capping protein subunit beta isoforms 1 and 2	Gallus gallus	4.69977e-163	GO:0001669;GO:0003779;GO:0005737;GO:0005829;GO:0005856;GO:0007010;GO:0008290;GO:0014704;GO:0016020;GO:0022604;GO:0030018;GO:0030027;GO:0030030;GO:0030032;GO:0030036;GO:0030863;GO:0031115;GO:0031175;GO:0031674;GO:0048487;GO:0048747;GO:0051015;GO:0051016;GO:0051693;GO:0071203;GO:0090036;GO:0014704;GO:0043228;GO:0008092;GO:0030027;GO:0051493;GO:0031333;GO:0097223;GO:0016020;GO:0097581;GO:0048869;GO:…
Dendrophyllia sp.	comp55727	135.478	-			-
Dendrophyllia sp.	comp55289	135.422	sp|Q95SX7;Probable RNA-directed DNA polymerase from transposon BS	Drosophila melanogaster	6.92988e-08	GO:0003723;GO:0003964;GO:0005575;GO:0006278;GO:0006313;GO:0016740;GO:0016779;GO:0044237;GO:0006259;GO:1901363;GO:0046483;GO:0006139;GO:0016740;GO:0034061;GO:0003676;GO:0044249;GO:0034645;GO:0005488;GO:0043170;GO:0032196;GO:0044710;GO:0006260;GO:0003723;GO:0003674;GO:0006725;GO:0006313;GO:0003964;GO:0008152;GO:0008150;GO:0044763;GO:0044260;GO:1901576;GO:0044699;GO:0009058;GO:0006310;GO:0005575;GO:…
Dendrophyllia sp.	comp53300	135.397	-			-
Dendrophyllia sp.	comp45974	135.059	-			-
Dendrophyllia sp.	comp49672	134.83	sp|B4DJY2;Transmembrane protein 233	Homo sapiens	2.19881e-09	GO:0009607;GO:0016020;GO:0016021;GO:0009607;GO:0016020;GO:0016021;GO:0044425;GO:0008150;GO:0005575;GO:0050896
Dendrophyllia sp.	comp49554	134.818	sp|Q28193;Furin	Bos taurus	1.69999e-115	GO:0004252;GO:0004252;GO:0005615;GO:0005794;GO:0005886;GO:0006508;GO:0008233;GO:0008236;GO:0016020;GO:0016021;GO:0016787;GO:0046872;GO:0016020;GO:0043227;GO:0005615;GO:0046872;GO:0044421;GO:0005488;GO:0043170;GO:0016021;GO:0043226;GO:0044444;GO:0003674;GO:0043231;GO:0004175;GO:0016787;GO:0044464;GO:0044425;GO:0043169;GO:0043167;GO:0004252;GO:0017171;GO:0008233;GO:0008152;GO:0008150;GO:0005886;GO:…
Dendrophyllia sp.	comp56221	133.915	-			-
Dendrophyllia sp.	comp49788	133.879	-			-
Dendrophyllia sp.	comp52690	133.63	sp|P70318;Nucleolysin TIAR	Mus musculus	8.67079e-37	GO:0000166;GO:0003676;GO:0003723;GO:0005515;GO:0005634;GO:0005737;GO:0006915;GO:0007281;GO:0008284;GO:0010494;GO:0017091;GO:0017145;GO:0022414;GO:0043228;GO:1901363;GO:0008284;GO:0048869;GO:0043227;GO:0003676;GO:0005488;GO:0017091;GO:0003006;GO:0051301;GO:0030529;GO:0050794;GO:0042127;GO:0003723;GO:0043226;GO:0012501;GO:0044444;GO:0003674;GO:0048522;GO:0043231;GO:0022412;GO:0005515;GO:0048468;GO:…
Dendrophyllia sp.	comp56632	133.579	sp|Q7L0R7;RING finger protein 44	Homo sapiens	4.97568e-29	GO:0008270;GO:0046872;GO:0046914;GO:0046872;GO:0005488;GO:0003674;GO:0043169;GO:0043167;GO:0008270
Dendrophyllia sp.	comp49629	133.321	sp|Q9U3S9;Zinc metalloproteinase nas-6	Caenorhabditis elegans	7.21222e-47	GO:0004222;GO:0005576;GO:0006508;GO:0008233;GO:0008237;GO:0008270;GO:0016787;GO:0043050;GO:0046872;GO:0060465;GO:0043050;GO:0046914;GO:0046872;GO:0007610;GO:0005488;GO:0043170;GO:0004222;GO:0003674;GO:0004175;GO:0016787;GO:0043169;GO:0043167;GO:0042755;GO:0008233;GO:0008152;GO:0008150;GO:0070011;GO:0007631;GO:0005576;GO:0005575;GO:0071704;GO:0008270;GO:0003824;GO:0019538;GO:0044238;GO:0032502;GO:…
Dendrophyllia sp.	comp49741	133.101	sp|Q9D1X9;Transmembrane protein 50B	Mus musculus	1.52072e-42	GO:0005783;GO:0005886;GO:0016020;GO:0016021;GO:0016020;GO:0043227;GO:0005783;GO:0016021;GO:0043226;GO:0044444;GO:0043231;GO:0044464;GO:0044425;GO:0005886;GO:0044424;GO:0005575;GO:0043229
Dendrophyllia sp.	comp38788	132.988	sp|Q0EEE2;Patched domain-containing protein 3	Mus musculus	3.10058e-80	GO:0007165;GO:0008158;GO:0016020;GO:0016021;GO:0097225;GO:0008150;GO:0051716;GO:0004872;GO:0097223;GO:0004888;GO:0038023;GO:0044463;GO:0016020;GO:0044422;GO:0007165;GO:0005575;GO:0044441;GO:0060089;GO:0050794;GO:0016021;GO:0097225;GO:0008158;GO:0004871;GO:0003674;GO:0050789;GO:0050896;GO:0044464;GO:0044425;GO:0009987;GO:0065007
Dendrophyllia sp.	comp55753	132.975	sp|P23049;Tyrosine-protein kinase transforming protein SEA	Avian erythroblastosis virus (strain	2.39549e-61	GO:0000166;GO:0004672;GO:0004713;GO:0004715;GO:0005524;GO:0006468;GO:0016301;GO:0016310;GO:0016740;GO:0016772;GO:0018108;GO:0018212;GO:0044237;GO:0016310;GO:1901363;GO:0016301;GO:0016740;GO:0032555;GO:0043412;GO:0006796;GO:0032553;GO:0001882;GO:0006468;GO:0018193;GO:0032549;GO:0005488;GO:0043168;GO:0043170;GO:0032559;GO:0006464;GO:0044267;GO:0097367;GO:0006793;GO:0032550;GO:0035639;GO:0003674;GO:…
Dendrophyllia sp.	comp40511	132.954	sp|P35033;Trypsin-3 (Fragment)	Salmo salar	1.59229e-49	GO:0003824;GO:0004252;GO:0005576;GO:0005615;GO:0006508;GO:0007586;GO:0008233;GO:0008236;GO:0016787;GO:0046872;GO:0008233;GO:0008152;GO:0008150;GO:0070011;GO:0044707;GO:0044699;GO:0005576;GO:0005575;GO:0005615;GO:0071704;GO:0046872;GO:0044421;GO:0007586;GO:0003824;GO:0005488;GO:0043170;GO:0019538;GO:0032501;GO:0008236;GO:0044238;GO:0003674;GO:0004175;GO:0016787;GO:0043169;GO:0006508;GO:0043167;GO:…
Dendrophyllia sp.	comp52699	132.778	-			-
Dendrophyllia sp.	comp55147	132.645	-			-
Dendrophyllia sp.	comp57130	132.627	sp|Q5T1H1;Protein eyes shut homolog	Homo sapiens	1.8542e-88	GO:0003674;GO:0005509;GO:0005576;GO:0007601;GO:0043403;GO:0050896;GO:0050908;GO:0070062;GO:0050906;GO:0044707;GO:0009416;GO:0009582;GO:0043227;GO:0031982;GO:0046872;GO:0031099;GO:0044421;GO:0005488;GO:0050962;GO:0043230;GO:0009584;GO:0043226;GO:0009314;GO:0042246;GO:0003674;GO:0065010;GO:0043169;GO:0043403;GO:0043167;GO:0031988;GO:0008150;GO:0009583;GO:0005509;GO:0048589;GO:0040007;GO:0044699;GO:…
Dendrophyllia sp.	comp53778	132.615	sp|P41731;CD63 antigen	Mus musculus	1.5873e-23	GO:0005515;GO:0005764;GO:0005765;GO:0005768;GO:0005770;GO:0005886;GO:0009986;GO:0010008;GO:0016020;GO:0016021;GO:0031902;GO:0034613;GO:2000680;GO:0000323;GO:0010008;GO:0010959;GO:0098588;GO:0016020;GO:0043227;GO:0033036;GO:0031902;GO:0005488;GO:0043269;GO:2000680;GO:0005768;GO:0016021;GO:0043226;GO:0051179;GO:0044444;GO:0031090;GO:0003674;GO:0043231;GO:0005515;GO:0044464;GO:0044425;GO:0070727;GO:…
Dendrophyllia sp.	comp35017	132.047	-			-
Dendrophyllia sp.	comp41142	131.808	tr|G8HTA1;Hypotehtical protein LWamide	Acropora millepora	1.43481e-08	-
Dendrophyllia sp.	comp20372	131.668	-			-
Dendrophyllia sp.	comp53343	131.543	-			-
Dendrophyllia sp.	comp47699	131.394	-			-
Dendrophyllia sp.	comp47704	131.061	-			-
Dendrophyllia sp.	comp35528	131.022	sp|O15347;High mobility group protein B3	Homo sapiens	5.93302e-11	GO:0003677;GO:0003677;GO:0003690;GO:0005634;GO:0005694;GO:0006310;GO:0007275;GO:0008301;GO:0044822;GO:0044237;GO:0043228;GO:0008152;GO:0043566;GO:0008150;GO:0003677;GO:0044260;GO:0044707;GO:0006259;GO:0044424;GO:1901363;GO:0046483;GO:0006139;GO:0043232;GO:0008301;GO:0044699;GO:0043227;GO:0006310;GO:0005575;GO:0003676;GO:0071704;GO:0005694;GO:0034641;GO:0005488;GO:0043170;GO:0032501;GO:0003690;GO:…
Dendrophyllia sp.	comp46795	131.021	sp|P39963;G2/mitotic-specific cyclin-B3	Gallus gallus	8.07665e-86	GO:0000079;GO:0005634;GO:0007049;GO:0010389;GO:0019901;GO:0051301;GO:0051726;GO:0010564;GO:0071900;GO:1901990;GO:0008150;GO:0042325;GO:0080090;GO:0044763;GO:0000079;GO:0019901;GO:0044424;GO:0044699;GO:0043227;GO:0051726;GO:0005575;GO:0065009;GO:0043549;GO:0060255;GO:0001932;GO:1902749;GO:0019900;GO:0019899;GO:0007049;GO:0005488;GO:0051174;GO:0031323;GO:0050790;GO:0051301;GO:0050794;GO:0007346;GO:…
Dendrophyllia sp.	comp52308	130.821	-			-
Dendrophyllia sp.	comp54954	130.398	-			-
Dendrophyllia sp.	comp54891	130.272	-			-
Dendrophyllia sp.	comp50255	130.258	-			-
Dendrophyllia sp.	comp50217	130.25	sp|P07451;Carbonic anhydrase 3	Homo sapiens	2.9377e-18	GO:0004089;GO:0004089;GO:0005737;GO:0005829;GO:0006730;GO:0006979;GO:0008270;GO:0015701;GO:0016151;GO:0016829;GO:0044281;GO:0045471;GO:0046872;GO:0044237;GO:0006810;GO:0016836;GO:0010033;GO:0046914;GO:0016151;GO:0046872;GO:0005488;GO:0044765;GO:0044710;GO:0016829;GO:0044444;GO:0006979;GO:0003674;GO:0044464;GO:0015701;GO:0043169;GO:0043167;GO:0006820;GO:0005737;GO:0008152;GO:0008150;GO:0044763;GO:…
Dendrophyllia sp.	comp49854	130.134	-			-
Dendrophyllia sp.	comp49652	130.1	-			-
Dendrophyllia sp.	comp50132	129.967	-			-
Dendrophyllia sp.	comp55649	129.797	-			-
Dendrophyllia sp.	comp46948	129.526	sp|P15870;Histone H1-delta	Strongylocentrotus purpuratus	1.91599e-17	GO:0000786;GO:0003677;GO:0005634;GO:0005694;GO:0006334;GO:0043228;GO:0065003;GO:0044815;GO:0008150;GO:0003677;GO:0000786;GO:0034728;GO:0044424;GO:1901363;GO:0043232;GO:0044446;GO:0006996;GO:0044422;GO:0043227;GO:0071824;GO:0005575;GO:0003676;GO:0006325;GO:0016043;GO:0044427;GO:0005694;GO:0034622;GO:0043933;GO:0071840;GO:0006334;GO:0005488;GO:0065004;GO:0043234;GO:0006461;GO:0043226;GO:0051276;GO:…
Dendrophyllia sp.	comp52197	129.234	sp|Q99N85;28S ribosomal protein S18a, mitochondrial	Mus musculus	1.09121e-13	GO:0003674;GO:0003735;GO:0005622;GO:0005739;GO:0005840;GO:0006412;GO:0008150;GO:0030529;GO:0044237;GO:0043228;GO:0043227;GO:0044249;GO:0034645;GO:0043170;GO:0030529;GO:0044267;GO:0043226;GO:0044444;GO:0006412;GO:0003674;GO:0043231;GO:0044464;GO:0003735;GO:0008152;GO:0008150;GO:0005840;GO:0044260;GO:0044424;GO:0043232;GO:1901576;GO:0009058;GO:0005575;GO:0005198;GO:0071704;GO:0009059;GO:0005622;GO:…
Dendrophyllia sp.	comp55956	129.21	sp|A1Z6E0;Protein gustavus	Drosophila melanogaster	2.02271e-111	GO:0005515;GO:0005515;GO:0005634;GO:0005737;GO:0005938;GO:0007275;GO:0007280;GO:0007281;GO:0007314;GO:0007315;GO:0007472;GO:0008104;GO:0035017;GO:0035556;GO:0045495;GO:0045732;GO:0046843;GO:0048471;GO:0070449;GO:0031466;GO:0022414;GO:0007560;GO:0080090;GO:0048870;GO:0046843;GO:0044707;GO:0009653;GO:0009896;GO:0007280;GO:0048646;GO:0044428;GO:0048869;GO:0007165;GO:0043227;GO:0000151;GO:0033036;GO:…
Dendrophyllia sp.	comp56023	128.937	-			-
Dendrophyllia sp.	comp56142	128.709	sp|Q9IA79;Probable Bax inhibitor 1	Paralichthys olivaceus	4.69657e-58	GO:0005783;GO:0005789;GO:0006915;GO:0006986;GO:0016020;GO:0016021;GO:0043066;GO:0060548;GO:0098588;GO:0010033;GO:0016020;GO:0098589;GO:0043227;GO:0005783;GO:0043066;GO:0035966;GO:0050794;GO:0043067;GO:0016021;GO:0043226;GO:0012501;GO:0044444;GO:0031090;GO:0043231;GO:0044464;GO:0044425;GO:0065007;GO:0010941;GO:0008150;GO:0044763;GO:0016265;GO:0044424;GO:0048519;GO:0006986;GO:0006950;GO:0044446;GO:…
Dendrophyllia sp.	comp56076	128.704	-			-
Dendrophyllia sp.	comp55783	128.059	sp|P00735;Prothrombin	Bos taurus	4.06133e-46	GO:0001934;GO:0003824;GO:0004252;GO:0005102;GO:0005509;GO:0005515;GO:0005576;GO:0005615;GO:0006508;GO:0006953;GO:0007166;GO:0007596;GO:0007599;GO:0008233;GO:0008236;GO:0008284;GO:0008360;GO:0009611;GO:0010468;GO:0014068;GO:0016787;GO:0030168;GO:0030194;GO:0030307;GO:0032967;GO:0042730;GO:0045861;GO:0048712;GO:0051258;GO:0051281;GO:0051480;GO:0070051;GO:0070053;GO:1900738;GO:2000379;GO:0014013;GO:…
Dendrophyllia sp.	comp48086	128.046	-			-
Dendrophyllia sp.	comp57191	128.005	tr|A7TCQ4;Predicted protein	Nematostella vectensis	9.6226e-19	-
Dendrophyllia sp.	comp51350	127.891	tr|R7VB66;Uncharacterized protein	Capitella teleta	1.4256e-82	-
Dendrophyllia sp.	comp37633	127.644	-			-
Dendrophyllia sp.	comp42742	127.347	-			-
Dendrophyllia sp.	comp54639	127.141	sp|Q9GZV3;High affinity choline transporter 1	Homo sapiens		GO:0005215;GO:0005307;GO:0005886;GO:0006810;GO:0006811;GO:0006814;GO:0007268;GO:0007269;GO:0007271;GO:0007274;GO:0008219;GO:0008292;GO:0015220;GO:0015293;GO:0015871;GO:0016020;GO:0016021;GO:0033265;GO:0042136;GO:0043025;GO:0055085;GO:0044700;GO:0044237;GO:0022891;GO:0006810;GO:0030001;GO:0015370;GO:0044711;GO:0007268;GO:0016020;GO:0001505;GO:0015850;GO:1900619;GO:1900620;GO:0015291;GO:0042136;GO:…
Dendrophyllia sp.	comp54219	127.061	tr|A7RXW0;Predicted protein	Nematostella vectensis	2.39649e-48	-
Dendrophyllia sp.	comp53885	127.044	-			-
Dendrophyllia sp.	comp51165	126.938	sp|Q61382;TNF receptor-associated factor 4	Mus musculus	4.94836e-37	GO:0004842;GO:0005634;GO:0005737;GO:0005856;GO:0005886;GO:0005923;GO:0006915;GO:0007165;GO:0007275;GO:0007585;GO:0008270;GO:0016020;GO:0016567;GO:0019901;GO:0030054;GO:0030323;GO:0031625;GO:0031996;GO:0042981;GO:0045860;GO:0046330;GO:0046872;GO:0048471;GO:0050699;GO:0090073;GO:0032872;GO:0044237;GO:0043228;GO:0019787;GO:0080090;GO:0032874;GO:0044707;GO:0043496;GO:0046914;GO:0043412;GO:0016020;GO:…
Dendrophyllia sp.	comp48559	126.751	sp|Q98TX3;Programmed cell death protein 4	Gallus gallus	1.14364e-89	GO:0003723;GO:0005634;GO:0005737;GO:0005829;GO:0007569;GO:0043508;GO:0045892;GO:0032872;GO:0071900;GO:0080090;GO:0043508;GO:1902532;GO:0051172;GO:2000112;GO:1901363;GO:0045892;GO:0023057;GO:0010648;GO:0009889;GO:0051253;GO:0043227;GO:1902679;GO:0003676;GO:0043549;GO:0060255;GO:0010629;GO:0010563;GO:0031327;GO:0005488;GO:0010558;GO:0032269;GO:0050794;GO:0031399;GO:0051338;GO:0051171;GO:0003723;GO:…
Dendrophyllia sp.	comp55156	126.482	-			-
Dendrophyllia sp.	comp54670	126.411	sp|P41245;Matrix metalloproteinase-9	Mus musculus	5.45595e-11	GO:0001501;GO:0001501;GO:0001503;GO:0004222;GO:0005576;GO:0005578;GO:0005615;GO:0006508;GO:0007566;GO:0008233;GO:0008237;GO:0008270;GO:0016787;GO:0030198;GO:0030574;GO:0031012;GO:0042802;GO:0043065;GO:0046872;GO:0050900;GO:0051549;GO:0022414;GO:0048870;GO:0044707;GO:0002376;GO:0046914;GO:0016477;GO:0005615;GO:0043065;GO:0044243;GO:0010634;GO:0046872;GO:0071840;GO:0044421;GO:0030335;GO:0007566;GO:…
Dendrophyllia sp.	comp56721	126.382	-			-
Dendrophyllia sp.	comp50206	126.174	-			-
Dendrophyllia sp.	comp19823	126.095	sp|Q9D3D9;ATP synthase subunit delta, mitochondrial	Mus musculus	2.30783e-33	GO:0005739;GO:0005739;GO:0005743;GO:0005753;GO:0006200;GO:0006754;GO:0006810;GO:0006811;GO:0015986;GO:0015992;GO:0016020;GO:0016887;GO:0045261;GO:0046933;GO:0046961;GO:0044237;GO:0015078;GO:0022891;GO:0008152;GO:0019829;GO:1901137;GO:0019693;GO:0005743;GO:0008150;GO:0009206;GO:0015075;GO:0044763;GO:0006754;GO:0017111;GO:0009168;GO:0006810;GO:1901575;GO:0019439;GO:0009161;GO:0015986;GO:0034220;GO:…
Dendrophyllia sp.	comp53207	125.863	-			-
Dendrophyllia sp.	comp35596	125.075	-			-
Dendrophyllia sp.	comp55724	124.616	sp|P11279;Lysosome-associated membrane glycoprotein 1	Homo sapiens	6.58473e-08	GO:0005515;GO:0005737;GO:0005764;GO:0005765;GO:0005768;GO:0005770;GO:0005771;GO:0005773;GO:0005886;GO:0005887;GO:0006914;GO:0008626;GO:0009897;GO:0009986;GO:0010008;GO:0016020;GO:0016021;GO:0019899;GO:0030425;GO:0031410;GO:0031982;GO:0042383;GO:0042470;GO:0043025;GO:0043323;GO:0044194;GO:0045954;GO:0048102;GO:0050821;GO:0070062;GO:0072594;GO:0090160;GO:0097208;GO:1902513;GO:0030425;GO:0002694;GO:…
Dendrophyllia sp.	comp45195	124.4	sp|Q9CPU4;Microsomal glutathione S-transferase 3	Mus musculus	9.86768e-39	GO:0004364;GO:0004364;GO:0004602;GO:0005635;GO:0005783;GO:0005789;GO:0008152;GO:0016020;GO:0016021;GO:0016740;GO:0031090;GO:0043231;GO:0055114;GO:0008152;GO:0008150;GO:0016209;GO:0044424;GO:0016740;GO:0098588;GO:0044446;GO:0044428;GO:0016020;GO:0044699;GO:0044422;GO:0098589;GO:0016765;GO:0043227;GO:0005789;GO:0055114;GO:0005575;GO:0005783;GO:0005635;GO:0044432;GO:0003824;GO:0044710;GO:0016684;GO:…
Dendrophyllia sp.	comp10537	124.31	-			-
Dendrophyllia sp.	comp51803	124.156	-			-
Dendrophyllia sp.	comp53946	124.004	sp|P02465;Collagen alpha-2(I) chain	Bos taurus	7.93299e-40	GO:0001501;GO:0001568;GO:0005201;GO:0005576;GO:0005578;GO:0005581;GO:0005584;GO:0005615;GO:0007179;GO:0007266;GO:0008217;GO:0030199;GO:0030674;GO:0031012;GO:0042802;GO:0043589;GO:0046332;GO:0046872;GO:0048407;GO:0070062;GO:0070208;GO:0071230;GO:0048407;GO:0071559;GO:0051291;GO:0009653;GO:0071229;GO:0010033;GO:0005201;GO:0001568;GO:0007165;GO:0043227;GO:0071417;GO:0005615;GO:0031982;GO:0035556;GO:…
Dendrophyllia sp.	comp39176	123.997	-			-
Dendrophyllia sp.	comp48565	123.604	-			-
Dendrophyllia sp.	comp53511	123.496	sp|Q8CHQ9;Probable N-acetyltransferase CML2	Mus musculus	1.74356e-07	GO:0001702;GO:0005783;GO:0005794;GO:0007162;GO:0007275;GO:0007369;GO:0008080;GO:0008152;GO:0016020;GO:0016021;GO:0016740;GO:0016746;GO:0005615;GO:0048598;GO:0044707;GO:0009653;GO:0016740;GO:0016020;GO:0043227;GO:0005783;GO:0005615;GO:0007369;GO:0044421;GO:0050794;GO:0007162;GO:0007275;GO:0016021;GO:0030155;GO:0016407;GO:0043226;GO:0044444;GO:0008080;GO:0003674;GO:0043231;GO:0001702;GO:0044464;GO:…
Dendrophyllia sp.	comp39356	123.384	-			-
Dendrophyllia sp.	comp35475	123.12	-			-
Dendrophyllia sp.	comp52541	123.107	sp|Q26534;Cathepsin L	Schistosoma mansoni	5.87379e-105	GO:0005764;GO:0005764;GO:0006508;GO:0008233;GO:0008234;GO:0016787;GO:0000323;GO:0008234;GO:0043227;GO:0043170;GO:0043226;GO:0044444;GO:0003674;GO:0043231;GO:0016787;GO:0044464;GO:0008233;GO:0008152;GO:0008150;GO:0070011;GO:0044424;GO:0005575;GO:0071704;GO:0003824;GO:0019538;GO:0044238;GO:0005764;GO:0005773;GO:0006508;GO:0043229
Dendrophyllia sp.	comp56833	122.85	-			-
Dendrophyllia sp.	comp54322	122.723	sp|Q4GZT3;Polycystin-2	Bos taurus		GO:0001658;GO:0001822;GO:0001889;GO:0001892;GO:0001947;GO:0002133;GO:0003127;GO:0005102;GO:0005244;GO:0005245;GO:0005248;GO:0005262;GO:0005267;GO:0005509;GO:0005737;GO:0005783;GO:0005789;GO:0005886;GO:0005887;GO:0005911;GO:0005929;GO:0006810;GO:0006811;GO:0006816;GO:0006874;GO:0007050;GO:0007259;GO:0007368;GO:0007507;GO:0008092;GO:0009925;GO:0010628;GO:0015267;GO:0016020;GO:0016021;GO:0021510;GO:…
Dendrophyllia sp.	comp48652	122.692	sp|Q66HA2;Cyclic AMP-responsive element-binding protein 3-like protein 1	Rattus norvegicus	5.723e-43	GO:0001077;GO:0003677;GO:0003682;GO:0003700;GO:0005634;GO:0005783;GO:0005789;GO:0006351;GO:0006355;GO:0006986;GO:0016020;GO:0016021;GO:0030500;GO:0043565;GO:0045944;GO:0044237;GO:0003677;GO:0080090;GO:0010557;GO:2000112;GO:1901363;GO:0046483;GO:0006139;GO:0009889;GO:1902680;GO:0098588;GO:0010033;GO:0016020;GO:0098589;GO:0051173;GO:0045944;GO:0043227;GO:0006351;GO:0003676;GO:0005783;GO:0060255;GO:…
Dendrophyllia sp.	comp50434	122.657	-			-
Dendrophyllia sp.	comp50807	122.434	sp|O93429;Serotransferrin	Paralichthys olivaceus	3.67679e-71	GO:0005576;GO:0005576;GO:0006810;GO:0006811;GO:0006826;GO:0006879;GO:0008199;GO:0046872;GO:0055072;GO:0055065;GO:0006810;GO:0030001;GO:0048878;GO:0046914;GO:0055080;GO:0046872;GO:0005488;GO:0044765;GO:0046916;GO:0055076;GO:0006873;GO:0003674;GO:0019725;GO:0006879;GO:0055082;GO:0006812;GO:0043169;GO:0043167;GO:0065007;GO:0008199;GO:0008150;GO:0044763;GO:0044699;GO:0005576;GO:0005575;GO:0042592;GO:…
Dendrophyllia sp.	comp42597	122.424	sp|P08991;Histone H2A.V (Fragment)	Strongylocentrotus purpuratus	3.03996e-63	GO:0000786;GO:0000786;GO:0003677;GO:0005634;GO:0005694;GO:0006334;GO:0046982;GO:0043228;GO:0065003;GO:0044815;GO:0008150;GO:0003677;GO:0000786;GO:0034728;GO:0046983;GO:0044424;GO:1901363;GO:0043232;GO:0046982;GO:0044446;GO:0006996;GO:0044422;GO:0043227;GO:0071824;GO:0005575;GO:0003676;GO:0006325;GO:0016043;GO:0044427;GO:0005694;GO:0034622;GO:0043933;GO:0071840;GO:0006334;GO:0005488;GO:0065004;GO:…
Dendrophyllia sp.	comp57180	122.218	sp|P07928;A' protein	Enterobacteria phage		GO:0003677;GO:0004518;GO:0004519;GO:0006260;GO:0016787;GO:0046872;GO:0090305;GO:0044237;GO:0003677;GO:0090305;GO:0006259;GO:1901363;GO:0046483;GO:0006139;GO:0004518;GO:0003676;GO:0044249;GO:0034645;GO:0046872;GO:0005488;GO:0043170;GO:0006260;GO:0016788;GO:0003674;GO:0006725;GO:0016787;GO:0043169;GO:0004519;GO:0043167;GO:0008152;GO:0008150;GO:0044260;GO:1901576;GO:0009058;GO:0071704;GO:0034641;GO:…
Dendrophyllia sp.	comp49789	122.077	-			-
Dendrophyllia sp.	comp42743	122.018	sp|P0CB50;Peroxiredoxin-1	Gallus gallus	7.47045e-105	GO:0000302;GO:0004601;GO:0005515;GO:0005634;GO:0005737;GO:0005739;GO:0006979;GO:0008283;GO:0008379;GO:0016209;GO:0016491;GO:0019430;GO:0032872;GO:0034101;GO:0042267;GO:0042345;GO:0042744;GO:0042802;GO:0051920;GO:0055114;GO:0032872;GO:0005737;GO:0044237;GO:0019430;GO:0008152;GO:0043122;GO:0001906;GO:0008150;GO:0051716;GO:0042325;GO:0044763;GO:0016209;GO:0016705;GO:0080135;GO:0048583;GO:0051223;GO:…
Dendrophyllia sp.	comp49716	121.89	-			-
Dendrophyllia sp.	comp9176	121.862	tr|C4VMD4;PG1 protein	Lactobacillus jensenii 269-3	3.00452e-46	-
Dendrophyllia sp.	comp55440	121.741	sp|Q8LGG8;Universal stress protein A-like protein	Arabidopsis thaliana	2.9361e-08	GO:0002238;GO:0005886;GO:0006950;GO:0009607;GO:0010033;GO:0016020;GO:0043207;GO:0044464;GO:0002238;GO:0008150;GO:0005886;GO:0006950;GO:0005575;GO:0009605;GO:0042221;GO:0050896
Dendrophyllia sp.	comp52121	121.653	sp|P58058;NAD kinase	Mus musculus	1.53293e-124	GO:0000166;GO:0003951;GO:0005524;GO:0005829;GO:0006741;GO:0008152;GO:0016301;GO:0016310;GO:0016740;GO:0019674;GO:0046872;GO:0044237;GO:0072525;GO:0019674;GO:0016310;GO:0006741;GO:1901363;GO:0016301;GO:0046483;GO:0006139;GO:0016740;GO:0044711;GO:0032555;GO:0072524;GO:0006796;GO:0032553;GO:0006733;GO:0001882;GO:0044249;GO:0032549;GO:0044271;GO:0046872;GO:0005488;GO:0043168;GO:0032559;GO:0018130;GO:…
Dendrophyllia sp.	comp55207	121.611	-			-
Dendrophyllia sp.	comp56033	121.327	-			-
Dendrophyllia sp.	comp56054	121.321	sp|Q29RU2;Oncoprotein-induced transcript 3 protein	Bos taurus	1.39551e-38	GO:0005509;GO:0005634;GO:0005635;GO:0044428;GO:0043227;GO:0046872;GO:0005488;GO:0043226;GO:0003674;GO:0043231;GO:0031975;GO:0044464;GO:0043169;GO:0043167;GO:0005634;GO:0005509;GO:0044424;GO:0044446;GO:0044422;GO:0005575;GO:0005635;GO:0031967;GO:0043229
Dendrophyllia sp.	comp56161	121.145	-			-
Dendrophyllia sp.	comp52459	121.06	-			-
Dendrophyllia sp.	comp40584	120.892	-			-
Dendrophyllia sp.	comp49151	120.58	sp|Q20191;Zinc metalloproteinase nas-13	Caenorhabditis elegans	4.97528e-52	GO:0004222;GO:0005576;GO:0006508;GO:0008233;GO:0008237;GO:0008270;GO:0016787;GO:0046872;GO:0046914;GO:0046872;GO:0005488;GO:0043170;GO:0004222;GO:0003674;GO:0004175;GO:0016787;GO:0043169;GO:0043167;GO:0008233;GO:0008152;GO:0008150;GO:0070011;GO:0005576;GO:0005575;GO:0071704;GO:0008270;GO:0003824;GO:0019538;GO:0044238;GO:0008237;GO:0006508
Dendrophyllia sp.	comp36993	120.254	-			-
Dendrophyllia sp.	comp51334	120.193	sp|Q96PX1;RING finger protein 157	Homo sapiens	3.69474e-111	GO:0008270;GO:0046872;GO:0046914;GO:0046872;GO:0005488;GO:0003674;GO:0043169;GO:0043167;GO:0008270
Dendrophyllia sp.	comp47155	120.101	-			-
Dendrophyllia sp.	comp35928	119.934	sp|P35033;Trypsin-3 (Fragment)	Salmo salar	1.8086e-30	GO:0003824;GO:0004252;GO:0005576;GO:0005615;GO:0006508;GO:0007586;GO:0008233;GO:0008236;GO:0016787;GO:0046872;GO:0008233;GO:0008152;GO:0008150;GO:0070011;GO:0044707;GO:0044699;GO:0005576;GO:0005575;GO:0005615;GO:0071704;GO:0046872;GO:0044421;GO:0007586;GO:0003824;GO:0005488;GO:0043170;GO:0019538;GO:0032501;GO:0008236;GO:0044238;GO:0003674;GO:0004175;GO:0016787;GO:0043169;GO:0006508;GO:0043167;GO:…
Dendrophyllia sp.	comp49485	119.92	sp|Q96CG8;Collagen triple helix repeat-containing protein 1	Homo sapiens	4.52377e-33	GO:0005109;GO:0005576;GO:0005578;GO:0005581;GO:0005615;GO:0005737;GO:0016477;GO:0017147;GO:0031012;GO:0032092;GO:0033690;GO:0043932;GO:0045669;GO:0060071;GO:0060122;GO:0090090;GO:0090103;GO:0090177;GO:0048598;GO:0045667;GO:0060828;GO:0048870;GO:0007164;GO:0060071;GO:0044707;GO:0005109;GO:0009653;GO:0023057;GO:0010648;GO:0008284;GO:0007165;GO:0016477;GO:0005615;GO:2000027;GO:0045595;GO:0071840;GO:…
Dendrophyllia sp.	comp54016	119.719	sp|Q6DN12;Multiple C2 and transmembrane domain-containing protein 2	Homo sapiens	2.0608e-130	GO:0005509;GO:0016020;GO:0016021;GO:0019722;GO:0005544;GO:0016020;GO:0007165;GO:0005543;GO:0035556;GO:0046872;GO:0005488;GO:0043168;GO:0050794;GO:0016021;GO:0003674;GO:0044425;GO:0043169;GO:0043167;GO:0065007;GO:0008150;GO:0051716;GO:0019932;GO:0005509;GO:0005575;GO:0008289;GO:0019722;GO:0005544;GO:0050789;GO:0050896;GO:0009987
Dendrophyllia sp.	comp56483	119.394	-			-
Dendrophyllia sp.	comp52099	119.368	sp|P24156;Protein l(2)37Cc	Drosophila melanogaster	7.65822e-136	GO:0005737;GO:0005739;GO:0005811;GO:0005875;GO:0007275;GO:0016020;GO:0071456;GO:0043228;GO:0044707;GO:0016020;GO:0043227;GO:0001666;GO:0071453;GO:0044430;GO:0007275;GO:0043226;GO:0044444;GO:0043231;GO:0044464;GO:0005811;GO:0005737;GO:0008150;GO:0051716;GO:0044424;GO:0070482;GO:0043232;GO:0006950;GO:0044446;GO:0044699;GO:0044422;GO:0005875;GO:0005575;GO:0032501;GO:0005739;GO:0043234;GO:0033554;GO:…
Dendrophyllia sp.	comp56850	119.305	tr|H3IVP8;Uncharacterized protein	Strongylocentrotus purpuratus	5.56376e-27	-
Dendrophyllia sp.	comp53838	119.263	sp|O35920;Calpain-9	Rattus norvegicus		GO:0003674;GO:0004198;GO:0005509;GO:0005575;GO:0005622;GO:0005737;GO:0006508;GO:0008150;GO:0008233;GO:0008234;GO:0016787;GO:0046872;GO:0004198;GO:0008234;GO:0046872;GO:0005488;GO:0043170;GO:0003674;GO:0004175;GO:0016787;GO:0044464;GO:0043169;GO:0043167;GO:0008233;GO:0005737;GO:0008152;GO:0008150;GO:0070011;GO:0005509;GO:0044424;GO:0005575;GO:0071704;GO:0005622;GO:0003824;GO:0019538;GO:0004197;GO:…
Dendrophyllia sp.	comp51975	119.193	-			-
Dendrophyllia sp.	comp55630	119.191	sp|P81436;UDP-N-acetylglucosamine--peptide N-acetylglucosaminyltransferase 110 kDa subunit	Oryctolagus cuniculus		GO:0000123;GO:0000123;GO:0005547;GO:0005634;GO:0005737;GO:0005813;GO:0005829;GO:0005886;GO:0006110;GO:0006486;GO:0006493;GO:0006915;GO:0008047;GO:0008289;GO:0016020;GO:0016262;GO:0016568;GO:0016740;GO:0016757;GO:0030854;GO:0031397;GO:0032868;GO:0032922;GO:0035020;GO:0043085;GO:0043981;GO:0043982;GO:0043984;GO:0043995;GO:0043996;GO:0045862;GO:0045944;GO:0046626;GO:0046972;GO:0048015;GO:0048511;GO:…
Dendrophyllia sp.	comp44109	119.188	-			-
Dendrophyllia sp.	comp47285	119.17	sp|O75352;Mannose-P-dolichol utilization defect 1 protein	Homo sapiens	1.45695e-20	GO:0005789;GO:0006457;GO:0006488;GO:0006810;GO:0009312;GO:0016020;GO:0016021;GO:0044237;GO:0008152;GO:1901137;GO:0008150;GO:0006488;GO:0005975;GO:0006810;GO:0044260;GO:0044424;GO:0098588;GO:0044711;GO:0044446;GO:0009312;GO:1901576;GO:0016020;GO:0044699;GO:0009058;GO:0044422;GO:0098589;GO:0005789;GO:0005575;GO:0044723;GO:0071704;GO:0009311;GO:0044432;GO:0043170;GO:0019538;GO:0044710;GO:0044267;GO:…
Dendrophyllia sp.	comp49179	118.959	-			-
Dendrophyllia sp.	comp54125	118.59	-			-
Dendrophyllia sp.	comp43958	118.553	-			-
Dendrophyllia sp.	comp45236	118.537	-			-
Dendrophyllia sp.	comp54860	118.467	tr|A7REZ1;Predicted protein	Nematostella vectensis	1.80897e-36	GO:0016021;GO:0016021;GO:0044425;GO:0005575
Dendrophyllia sp.	comp55848	118.425	sp|Q0VD19;Sphingomyelin phosphodiesterase	Bos taurus	5.72488e-152	GO:0004767;GO:0004767;GO:0005764;GO:0006685;GO:0008152;GO:0016787;GO:0016798;GO:0023021;GO:0035307;GO:0043407;GO:0006066;GO:0044255;GO:0044237;GO:0071900;GO:0000323;GO:0080090;GO:1901575;GO:1902532;GO:0035304;GO:0023057;GO:0010648;GO:0044248;GO:0006644;GO:0006796;GO:0009395;GO:0006665;GO:0043227;GO:0006629;GO:0045937;GO:0043549;GO:0046434;GO:0060255;GO:0030149;GO:1901565;GO:0010563;GO:0032270;GO:…
Dendrophyllia sp.	comp38830	118.063	sp|Q24439;ATP synthase subunit O, mitochondrial	Drosophila melanogaster	6.54912e-54	GO:0005739;GO:0005739;GO:0005743;GO:0005811;GO:0006754;GO:0006810;GO:0006811;GO:0015986;GO:0015992;GO:0016020;GO:0046933;GO:0044237;GO:0015078;GO:0043228;GO:0022891;GO:0008152;GO:0019829;GO:1901137;GO:0019693;GO:0005743;GO:0008150;GO:0009206;GO:0015075;GO:0044763;GO:0006754;GO:0017111;GO:0009168;GO:0006810;GO:0009161;GO:0015986;GO:0034220;GO:0009259;GO:0044424;GO:0046483;GO:0006139;GO:0019866;GO:…
Dendrophyllia sp.	comp49062	117.936	sp|A5PKF5;THAP domain-containing protein 11	Bos taurus	1.001e-22	GO:0003676;GO:0003677;GO:0005634;GO:0005737;GO:0005825;GO:0006351;GO:0006355;GO:0008270;GO:0046872;GO:0044237;GO:0003677;GO:0080090;GO:2000112;GO:1901363;GO:0046483;GO:0006139;GO:0009889;GO:0046914;GO:0043227;GO:0006351;GO:0003676;GO:0005825;GO:0060255;GO:0044249;GO:0044271;GO:0034645;GO:0046872;GO:0044450;GO:0005488;GO:0043170;GO:0018130;GO:0044430;GO:0050794;GO:0051171;GO:0034654;GO:0043226;GO:…
Dendrophyllia sp.	comp42598	117.877	-			-
Dendrophyllia sp.	comp55653	117.857	-			-
Dendrophyllia sp.	comp47233	117.648	sp|Q8BGQ2;Cysteine/serine-rich nuclear protein 2	Mus musculus	1.28664e-31	GO:0001228;GO:0003677;GO:0003700;GO:0005634;GO:0006351;GO:0006355;GO:0006915;GO:0010923;GO:0019902;GO:0043565;GO:0045944;GO:0009891;GO:0044237;GO:0008152;GO:0008150;GO:0003677;GO:0080090;GO:0044763;GO:0043086;GO:0044260;GO:0010557;GO:2000112;GO:0016265;GO:0044424;GO:1901363;GO:0046483;GO:0006139;GO:0009889;GO:1902680;GO:1901576;GO:0031325;GO:0044699;GO:0009058;GO:2001141;GO:0009893;GO:0051173;GO:…
Dendrophyllia sp.	comp55625	117.479	tr|D4QD85;Lectin	Nemopilema nomurai	5.29041e-67	-
Dendrophyllia sp.	comp52467	117.308	sp|Q6DCG4;Ammonium transporter Rh type B-B	Xenopus laevis	3.0208e-100	GO:0005886;GO:0006810;GO:0008519;GO:0015696;GO:0016020;GO:0016021;GO:0016323;GO:0030659;GO:0031410;GO:0072488;GO:0022891;GO:0006810;GO:0015698;GO:0016020;GO:0098590;GO:0098589;GO:0031982;GO:0008324;GO:0022857;GO:0044433;GO:0044765;GO:0015696;GO:0022890;GO:0005215;GO:0016021;GO:0043226;GO:0015672;GO:0044444;GO:0031090;GO:0015077;GO:0003674;GO:0015101;GO:0072488;GO:0044464;GO:0044425;GO:0006812;GO:…
Dendrophyllia sp.	comp35318	117.22	sp|Q3BAI2;Uncharacterized protein ORF91	Phalaenopsis aphrodite subsp. formosana	1.45027e-14	GO:0009507;GO:0009507;GO:0009536;GO:0044424;GO:0043227;GO:0005575;GO:0009536;GO:0043226;GO:0044444;GO:0009507;GO:0043231;GO:0044464;GO:0043229
Dendrophyllia sp.	comp48323	117.003	sp|P91645;Voltage-dependent calcium channel type A subunit alpha-1	Drosophila melanogaster	1.63207e-33	GO:0002027;GO:0005216;GO:0005244;GO:0005245;GO:0005262;GO:0005509;GO:0005891;GO:0006810;GO:0006811;GO:0006816;GO:0006887;GO:0007268;GO:0007269;GO:0007275;GO:0007602;GO:0007619;GO:0007632;GO:0008331;GO:0008332;GO:0008344;GO:0016020;GO:0016021;GO:0016323;GO:0016324;GO:0034765;GO:0042045;GO:0045433;GO:0045887;GO:0046872;GO:0046928;GO:0048786;GO:0050908;GO:0055085;GO:0070509;GO:0070588;GO:0086010;GO:…
Dendrophyllia sp.	comp56616	116.985	-			-
Dendrophyllia sp.	comp55779	116.972	tr|A7S4R8;Predicted protein	Nematostella vectensis	7.8241e-21	-
Dendrophyllia sp.	comp50731	116.951	sp|Q6GN42;Choline transporter-like protein 4	Xenopus laevis	2.49613e-161	GO:0016020;GO:0016020;GO:0016021;GO:0016020;GO:0016021;GO:0044425;GO:0005575
Dendrophyllia sp.	comp47717	116.79	-			-
Dendrophyllia sp.	comp56849	116.703	sp|P53563;Bcl-2-like protein 1	Rattus norvegicus	2.60515e-22	GO:0000910;GO:0001541;GO:0001666;GO:0002931;GO:0005515;GO:0005634;GO:0005737;GO:0005739;GO:0005740;GO:0005741;GO:0005743;GO:0005759;GO:0005813;GO:0005815;GO:0005829;GO:0005856;GO:0006897;GO:0006915;GO:0006979;GO:0007093;GO:0008630;GO:0010035;GO:0010243;GO:0010288;GO:0014070;GO:0016020;GO:0016021;GO:0030054;GO:0030672;GO:0031410;GO:0031965;GO:0042542;GO:0042803;GO:0042981;GO:0043027;GO:0043066;GO:…
Dendrophyllia sp.	comp53572	116.544	sp|P19615;Major yolk protein	Strongylocentrotus purpuratus	1.55001e-88	GO:0005576;GO:0005576;GO:0006810;GO:0006811;GO:0006826;GO:0006879;GO:0008199;GO:0045735;GO:0046872;GO:0055072;GO:0055065;GO:0006810;GO:0030001;GO:0048878;GO:0046914;GO:0045735;GO:0055080;GO:0046872;GO:0005488;GO:0044765;GO:0046916;GO:0055076;GO:0006873;GO:0003674;GO:0019725;GO:0006879;GO:0055082;GO:0006812;GO:0043169;GO:0043167;GO:0065007;GO:0008199;GO:0008150;GO:0044763;GO:0044699;GO:0005576;GO:…
Dendrophyllia sp.	comp56357	116.308	sp|Q5NUA6;Nuclear factor erythroid 2-related factor 2	Bos taurus	2.62809e-22	GO:0003677;GO:0003677;GO:0003700;GO:0005634;GO:0005737;GO:0005829;GO:0006351;GO:0006355;GO:0010499;GO:0016567;GO:0043161;GO:0043565;GO:0044237;GO:0003677;GO:0080090;GO:1901575;GO:2000112;GO:1901363;GO:0046483;GO:0006139;GO:0009889;GO:0044248;GO:0043412;GO:0043227;GO:0006351;GO:0003676;GO:0060255;GO:0019941;GO:0044249;GO:0044271;GO:0034645;GO:0005488;GO:0043170;GO:0018130;GO:0006464;GO:0050794;GO:…
Dendrophyllia sp.	comp55640	116.248	sp|Q63028;Alpha-adducin	Rattus norvegicus	2.35854e-97	GO:0000902;GO:0001701;GO:0003779;GO:0005198;GO:0005515;GO:0005516;GO:0005634;GO:0005737;GO:0005856;GO:0005886;GO:0006811;GO:0006884;GO:0007010;GO:0008134;GO:0008290;GO:0014069;GO:0016020;GO:0020027;GO:0030218;GO:0030425;GO:0030507;GO:0030837;GO:0032092;GO:0035264;GO:0042608;GO:0042803;GO:0043197;GO:0045202;GO:0045766;GO:0045807;GO:0046982;GO:0048471;GO:0048873;GO:0051015;GO:0051016;GO:0051017;GO:…
Dendrophyllia sp.	comp50571	116.164	-			-
Dendrophyllia sp.	comp55952	115.713	sp|Q9WTN3;Sterol regulatory element-binding protein 1	Mus musculus	7.55634e-168	GO:0000122;GO:0000122;GO:0000139;GO:0003062;GO:0003677;GO:0003682;GO:0003700;GO:0005515;GO:0005634;GO:0005654;GO:0005737;GO:0005783;GO:0005789;GO:0005794;GO:0006351;GO:0006355;GO:0006629;GO:0007568;GO:0008202;GO:0008203;GO:0008286;GO:0008610;GO:0009267;GO:0009749;GO:0010867;GO:0012507;GO:0016020;GO:0016021;GO:0019217;GO:0019901;GO:0030324;GO:0031065;GO:0031410;GO:0032094;GO:0032403;GO:0032526;GO:…
Dendrophyllia sp.	comp42770	115.534	sp|P55143;Glutaredoxin	Ricinus communis	1.43241e-26	GO:0005737;GO:0005737;GO:0009055;GO:0015035;GO:0045454;GO:0055114;GO:0005737;GO:0008152;GO:0008150;GO:0044763;GO:0044424;GO:0044699;GO:0055114;GO:0005575;GO:0042592;GO:0015035;GO:0065008;GO:0003824;GO:0044710;GO:0050794;GO:0045454;GO:0015036;GO:0016667;GO:0009055;GO:0003674;GO:0019725;GO:0016491;GO:0050789;GO:0044464;GO:0009987;GO:0065007
Dendrophyllia sp.	comp28441	115.369	sp|P55023;Tyrosinase	Streptomyces lincolnensis	2.86859e-19	GO:0004497;GO:0004503;GO:0008152;GO:0016491;GO:0042438;GO:0046872;GO:0055114;GO:0044237;GO:0008152;GO:0004497;GO:0008150;GO:0044763;GO:0016705;GO:0016716;GO:0044711;GO:0044550;GO:1901576;GO:0044699;GO:0009058;GO:0055114;GO:0004503;GO:0071704;GO:0042440;GO:0044249;GO:0046872;GO:0003824;GO:0005488;GO:1901617;GO:0044710;GO:0018958;GO:1901362;GO:1901615;GO:0019438;GO:0042438;GO:0046148;GO:0006582;GO:…
Dendrophyllia sp.	comp36523	115.169	-			-
Dendrophyllia sp.	comp55124	115.009	-			-
Dendrophyllia sp.	comp40020	114.888	sp|P07108;Acyl-CoA-binding protein	Homo sapiens	1.73944e-36	GO:0000062;GO:0001942;GO:0005739;GO:0005783;GO:0005794;GO:0006641;GO:0006810;GO:0008289;GO:0030156;GO:0043588;GO:0070062;GO:0031988;GO:0044255;GO:0044237;GO:0008152;GO:0006639;GO:0008544;GO:0008150;GO:0043588;GO:0044763;GO:0006810;GO:0030156;GO:0044707;GO:0044424;GO:0000062;GO:0006638;GO:0046486;GO:0044699;GO:0043227;GO:0006629;GO:0005575;GO:0005783;GO:0031982;GO:0071704;GO:0008289;GO:0048037;GO:…
Dendrophyllia sp.	comp55235	114.605	tr|A7SYN4;Predicted protein	Nematostella vectensis	8.04124e-25	-
Dendrophyllia sp.	comp49689	114.586	sp|Q9Y6N9;Harmonin	Homo sapiens	4.71685e-51	GO:0000086;GO:0001750;GO:0001917;GO:0005515;GO:0005737;GO:0005829;GO:0005856;GO:0005886;GO:0007605;GO:0030046;GO:0030507;GO:0032420;GO:0042472;GO:0042491;GO:0045177;GO:0045202;GO:0045494;GO:0050885;GO:0050953;GO:0050957;GO:0051017;GO:0043228;GO:0009913;GO:0008092;GO:0044770;GO:0045177;GO:0048598;GO:0030507;GO:0044707;GO:0009653;GO:0044839;GO:0016020;GO:0048869;GO:0042472;GO:0043227;GO:0030154;GO:…
Dendrophyllia sp.	comp56442	114.374	-			-
Dendrophyllia sp.	comp53378	114.011	-			-
Dendrophyllia sp.	comp46201	113.841	-			-
Dendrophyllia sp.	comp54222	113.803	-			-
Dendrophyllia sp.	comp55380	113.745	sp|P25169;Sodium/potassium-transporting ATPase subunit beta	Artemia franciscana	2.5464e-29	GO:0005890;GO:0006810;GO:0006811;GO:0006813;GO:0006814;GO:0016020;GO:0016021;GO:0006810;GO:0030001;GO:1990351;GO:0016020;GO:1902495;GO:0044765;GO:0016021;GO:0015672;GO:1902494;GO:0044464;GO:0044425;GO:0006812;GO:0008150;GO:0044699;GO:0005575;GO:0006814;GO:0043234;GO:0006811;GO:0032991;GO:0090533;GO:0051234;GO:0006813;GO:0098533;GO:0044459;GO:0005890
Dendrophyllia sp.	comp56170	113.74	sp|Q2VWQ2;Protein kinase C-binding protein NELL1	Mus musculus	4.61332e-10	GO:0005509;GO:0005576;GO:0005634;GO:0005635;GO:0005737;GO:0010468;GO:0030154;GO:0030501;GO:0033689;GO:0045669;GO:0048471;GO:2000599;GO:0045667;GO:0080090;GO:0061136;GO:0033689;GO:0070613;GO:0044428;GO:0048869;GO:0043227;GO:0060255;GO:0030154;GO:0009895;GO:0045595;GO:0046872;GO:0070167;GO:0005488;GO:0009894;GO:0045669;GO:0032269;GO:0050794;GO:0042127;GO:0045778;GO:0051239;GO:0032434;GO:0048471;GO:…
Dendrophyllia sp.	comp49930	113.678	-			-
Dendrophyllia sp.	comp48240	113.648	sp|P00919;Carbonic anhydrase 2	Oryctolagus cuniculus	8.18892e-50	GO:0002009;GO:0004089;GO:0005737;GO:0005829;GO:0005886;GO:0006730;GO:0008270;GO:0015670;GO:0016020;GO:0016829;GO:0038166;GO:0044070;GO:0045177;GO:0046872;GO:0046903;GO:0051453;GO:2001150;GO:0030641;GO:0044237;GO:0045177;GO:0006810;GO:2000880;GO:0002009;GO:0006885;GO:0009653;GO:0048878;GO:0016836;GO:0046914;GO:0016020;GO:0048729;GO:0007165;GO:0015669;GO:0055080;GO:0046872;GO:0005488;GO:0046903;GO:…
Dendrophyllia sp.	comp51773	113.602	sp|Q6P8Y1;Calcyphosin-like protein	Mus musculus	1.08609e-65	GO:0005509;GO:0005575;GO:0005737;GO:0008150;GO:0046872;GO:0046872;GO:0005488;GO:0003674;GO:0044464;GO:0043169;GO:0043167;GO:0005737;GO:0008150;GO:0005509;GO:0044424;GO:0005575
Dendrophyllia sp.	comp40008	113.273	-			-
Dendrophyllia sp.	comp42536	113.224	sp|A4IF97;Myosin regulatory light chain 12B	Bos taurus	1.51223e-80	GO:0001725;GO:0005509;GO:0008360;GO:0016459;GO:0016460;GO:0030018;GO:0045177;GO:0046872;GO:0008360;GO:0045177;GO:0008150;GO:0005509;GO:0044424;GO:0032432;GO:0044446;GO:0044422;GO:0016460;GO:0005575;GO:0030018;GO:0046872;GO:0065008;GO:0005488;GO:0016459;GO:0042641;GO:0044430;GO:0044449;GO:0043234;GO:0050794;GO:0001725;GO:0050793;GO:0044444;GO:0032991;GO:0003674;GO:0050789;GO:0044464;GO:0043169;GO:…
Dendrophyllia sp.	comp50881	112.712	-			-
Dendrophyllia sp.	comp47482	112.647	-			-
Dendrophyllia sp.	comp50058	112.582	tr|A7RRY0;Predicted protein	Nematostella vectensis	4.80216e-22	GO:0008152;GO:0008168;GO:0032259;GO:0016740;GO:0016741;GO:0003674;GO:0008152;GO:0008150;GO:0032259;GO:0008168;GO:0003824
Dendrophyllia sp.	comp52069	112.432	sp|Q91YQ5;Dolichyl-diphosphooligosaccharide--protein glycosyltransferase subunit 1	Mus musculus		GO:0004579;GO:0005783;GO:0005789;GO:0006486;GO:0016020;GO:0016021;GO:0016740;GO:0016757;GO:0042470;GO:0044237;GO:0005975;GO:0048770;GO:0016740;GO:0098588;GO:0043412;GO:0016020;GO:0098589;GO:0043227;GO:0044723;GO:0005783;GO:0031982;GO:0070085;GO:0043170;GO:0044710;GO:0006464;GO:0044267;GO:0016021;GO:0043226;GO:0044444;GO:0004576;GO:0031090;GO:0003674;GO:0043231;GO:0044464;GO:0044425;GO:0031988;GO:…
Dendrophyllia sp.	comp52696	112.427	-			-
Dendrophyllia sp.	comp52008	112.282	tr|K1R8L8;G2/M phase-specific E3 ubiquitin-protein ligase	Crassostrea gigas	1.13134e-08	GO:0004842;GO:0008152;GO:0016567;GO:0016874;GO:0044237;GO:0019787;GO:0043412;GO:0016881;GO:0043170;GO:0006464;GO:0044267;GO:0003674;GO:0070647;GO:0008152;GO:0008150;GO:0044260;GO:0016567;GO:0032446;GO:0004842;GO:0036211;GO:0071704;GO:0003824;GO:0019538;GO:0044238;GO:0016879;GO:0016874;GO:0009987
Dendrophyllia sp.	comp57196	112.143	tr|E7F476;Uncharacterized protein	Danio rerio	2.55136e-29	GO:0003723;GO:0003964;GO:0006278;GO:0044237;GO:0006259;GO:1901363;GO:0046483;GO:0006139;GO:0016740;GO:0034061;GO:0003676;GO:0044249;GO:0034645;GO:0005488;GO:0043170;GO:0006260;GO:0003723;GO:0003674;GO:0006725;GO:0003964;GO:0008152;GO:0008150;GO:0044260;GO:1901576;GO:0009058;GO:0071704;GO:0034641;GO:0009059;GO:0003824;GO:0044238;GO:0097159;GO:1901360;GO:0090304;GO:0009987;GO:0006807;GO:0016779;GO:…
Dendrophyllia sp.	comp54774	112.123	sp|P54417;Glycine betaine transporter OpuD	Bacillus subtilis (strain 168)	1.83411e-99	GO:0005215;GO:0005886;GO:0006810;GO:0016020;GO:0016021;GO:0031460;GO:0006810;GO:0015849;GO:0016020;GO:0015697;GO:0044765;GO:0006865;GO:0005215;GO:0016021;GO:0015838;GO:0003674;GO:0044464;GO:0044425;GO:0006820;GO:0008150;GO:0005886;GO:0044699;GO:0005575;GO:0072337;GO:0046942;GO:0071702;GO:0006811;GO:0051234;GO:0031460;GO:0015711;GO:0071705
Dendrophyllia sp.	comp42932	111.856	sp|Q9VZS3;Protein translation factor SUI1 homolog	Drosophila melanogaster	2.96328e-39	GO:0003743;GO:0006412;GO:0006413;GO:0006417;GO:0071456;GO:0010608;GO:0044237;GO:0008152;GO:0008150;GO:0051716;GO:0080090;GO:0008135;GO:0044260;GO:2000112;GO:1901363;GO:0009889;GO:0070482;GO:0006950;GO:1901576;GO:0003743;GO:0009058;GO:0006413;GO:0031326;GO:0003676;GO:0060255;GO:0071704;GO:0001666;GO:0071453;GO:0009059;GO:0044249;GO:0034645;GO:0005488;GO:0043170;GO:0019538;GO:0031323;GO:0050794;GO:…
Dendrophyllia sp.	comp40114	111.572	sp|Q5R546;ATP synthase subunit alpha, mitochondrial	Pongo abelii		GO:0000166;GO:0005524;GO:0005739;GO:0005743;GO:0005753;GO:0005886;GO:0006754;GO:0006810;GO:0006811;GO:0015986;GO:0015991;GO:0015992;GO:0016020;GO:0016820;GO:0033178;GO:0045261;GO:0046034;GO:0046933;GO:0046961;GO:0015988;GO:0044237;GO:0015078;GO:0022891;GO:0008152;GO:0019829;GO:1901137;GO:0019693;GO:0005743;GO:0008150;GO:0009206;GO:0015075;GO:0044763;GO:0006754;GO:0017111;GO:0009168;GO:0005886;GO:…
Dendrophyllia sp.	comp53156	110.901	-			-
Dendrophyllia sp.	comp51728	110.9	sp|P49695;Probable serine/threonine-protein kinase PkwA	Thermomonospora curvata	2.41896e-30	GO:0000166;GO:0004672;GO:0004674;GO:0005524;GO:0006468;GO:0016301;GO:0016310;GO:0016740;GO:0016772;GO:0044237;GO:0004674;GO:0016310;GO:1901363;GO:0016301;GO:0016740;GO:0032555;GO:0043412;GO:0006796;GO:0032553;GO:0001882;GO:0006468;GO:0032549;GO:0005488;GO:0043168;GO:0043170;GO:0032559;GO:0006464;GO:0044267;GO:0097367;GO:0006793;GO:0032550;GO:0035639;GO:0003674;GO:0043167;GO:0004672;GO:0008152;GO:…
Dendrophyllia sp.	comp52089	110.555	-			-
Dendrophyllia sp.	comp49291	110.247	sp|P06601;Segmentation protein paired	Drosophila melanogaster	5.59223e-69	GO:0000977;GO:0003677;GO:0003700;GO:0003705;GO:0005634;GO:0006351;GO:0006355;GO:0006366;GO:0007275;GO:0007366;GO:0043565;GO:0045944;GO:0044237;GO:0003677;GO:0080090;GO:0001012;GO:0010557;GO:2000112;GO:0044707;GO:1901363;GO:0046483;GO:0006139;GO:0009889;GO:1902680;GO:0051173;GO:0045944;GO:0043227;GO:0006351;GO:0003676;GO:0060255;GO:0009952;GO:0000976;GO:0044249;GO:0044271;GO:0034645;GO:0006366;GO:…
Dendrophyllia sp.	comp53628	110.156	-			-
Dendrophyllia sp.	comp49081	110.135	-			-
Dendrophyllia sp.	comp52619	109.443	-			-
Dendrophyllia sp.	comp48793	109.333	sp|Q19238;Putative tyrosine-protein kinase F09A5.2	Caenorhabditis elegans	5.79187e-10	GO:0000166;GO:0004672;GO:0004713;GO:0004714;GO:0005524;GO:0006468;GO:0016020;GO:0016021;GO:0016301;GO:0016310;GO:0016740;GO:0016772;GO:0018108;GO:0018212;GO:0044237;GO:0004872;GO:0016310;GO:0004888;GO:1901363;GO:0016301;GO:0016740;GO:0038023;GO:0032555;GO:0043412;GO:0016020;GO:0006796;GO:0032553;GO:0001882;GO:0006468;GO:0018193;GO:0032549;GO:0005488;GO:0043168;GO:0043170;GO:0032559;GO:0006464;GO:…
Dendrophyllia sp.	comp49574	109.325	-			-
Dendrophyllia sp.	comp37316	109.193	sp|O14949;Cytochrome b-c1 complex subunit 8	Homo sapiens	1.86389e-16	GO:0005739;GO:0005739;GO:0005743;GO:0008121;GO:0016020;GO:0021539;GO:0021548;GO:0021680;GO:0021766;GO:0021794;GO:0021854;GO:0021860;GO:0022904;GO:0030901;GO:0044237;GO:0044281;GO:0055114;GO:0070469;GO:1902600;GO:0021766;GO:0044237;GO:0015078;GO:0022891;GO:0008152;GO:0006091;GO:0005743;GO:0008150;GO:0015075;GO:0044763;GO:0006810;GO:0070469;GO:0034220;GO:0021539;GO:0044424;GO:0019866;GO:0044446;GO:…
Dendrophyllia sp.	comp51007	109.064	-			-
Dendrophyllia sp.	comp47126	108.785	sp|P38117;Electron transfer flavoprotein subunit beta	Homo sapiens	5.40457e-114	GO:0005739;GO:0005739;GO:0005759;GO:0009055;GO:0022904;GO:0044237;GO:0044281;GO:0055114;GO:0044237;GO:0008152;GO:0006091;GO:0008150;GO:0044763;GO:0044424;GO:0044446;GO:0044699;GO:0044422;GO:0043227;GO:0005759;GO:0055114;GO:0005575;GO:0043233;GO:0044281;GO:0005739;GO:0044710;GO:0022900;GO:0031974;GO:0070013;GO:0043226;GO:0044444;GO:0009055;GO:0003674;GO:0043231;GO:0022904;GO:0044464;GO:0009987;GO:…
Dendrophyllia sp.	comp29437	108.714	tr|C3ZVZ6;Putative uncharacterized protein	Branchiostoma floridae	9.36078e-11	-
Dendrophyllia sp.	comp53925	108.669	sp|Q9D8C3;UDP-N-acetylglucosamine transferase subunit ALG13 homolog	Mus musculus	4.86056e-07	GO:0003824;GO:0004577;GO:0005783;GO:0005975;GO:0006508;GO:0008152;GO:0008233;GO:0008234;GO:0016740;GO:0016757;GO:0016758;GO:0016787;GO:0030246;GO:0030259;GO:0044255;GO:0044237;GO:0005975;GO:0008234;GO:0016740;GO:0030246;GO:0030259;GO:0043227;GO:0006629;GO:0044723;GO:0005783;GO:0070085;GO:0008194;GO:0030258;GO:0005488;GO:0043170;GO:0044710;GO:0008375;GO:0043226;GO:0044444;GO:0003674;GO:0043231;GO:…
Dendrophyllia sp.	comp54577	108.527	sp|Q8UWA5;Carbonic anhydrase 2	Tribolodon hakonensis	4.8836e-53	GO:0004089;GO:0004089;GO:0005737;GO:0005886;GO:0006730;GO:0008270;GO:0016829;GO:0046872;GO:0044237;GO:0016836;GO:0046914;GO:0016020;GO:0046872;GO:0005488;GO:0044710;GO:0016829;GO:0003674;GO:0044464;GO:0043169;GO:0043167;GO:0005737;GO:0008152;GO:0008150;GO:0044763;GO:0005886;GO:0044424;GO:0044699;GO:0005575;GO:0008270;GO:0003824;GO:0044281;GO:0004089;GO:0016835;GO:0006730;GO:0009987
Dendrophyllia sp.	comp54915	108.465	sp|Q5EBH1;Ras association domain-containing protein 5	Mus musculus	5.36576e-62	GO:0005515;GO:0005515;GO:0005634;GO:0005737;GO:0005856;GO:0005874;GO:0006915;GO:0007165;GO:0008285;GO:0031398;GO:0035556;GO:0046872;GO:1900180;GO:0043228;GO:0080090;GO:0007165;GO:0043227;GO:0060255;GO:0035556;GO:0046872;GO:0032270;GO:0005488;GO:0044430;GO:0050794;GO:0042127;GO:0031399;GO:0005856;GO:0043226;GO:0012501;GO:0003674;GO:0048522;GO:0043231;GO:0032268;GO:0005874;GO:0005515;GO:0044464;GO:…
Dendrophyllia sp.	comp53887	108.26	sp|Q60997;Deleted in malignant brain tumors 1 protein	Mus musculus	9.07039e-28	GO:0001824;GO:0001833;GO:0005044;GO:0005515;GO:0005576;GO:0005578;GO:0005622;GO:0006810;GO:0006898;GO:0007275;GO:0015031;GO:0016020;GO:0016021;GO:0019898;GO:0030154;GO:0030658;GO:0030858;GO:0031410;GO:0035375;GO:0042589;GO:0038024;GO:0030858;GO:0006810;GO:0004872;GO:0044707;GO:0098588;GO:0008283;GO:0016020;GO:0048869;GO:0042589;GO:0031982;GO:0030154;GO:0045595;GO:0019899;GO:0044421;GO:0044433;GO:…
Dendrophyllia sp.	comp49049	108.188	tr|A7SXF4;Predicted protein	Nematostella vectensis	1.93404e-29	-
Dendrophyllia sp.	comp34952	108.129	sp|P81439;Equistatin	Actinia equina	1.1114e-30	GO:0004869;GO:0005576;GO:0010466;GO:0010951;GO:0030414;GO:0010466;GO:0008150;GO:0052548;GO:0080090;GO:0043086;GO:0070613;GO:0005576;GO:0005575;GO:0065009;GO:0044092;GO:0060255;GO:0004857;GO:0051346;GO:0030414;GO:0004866;GO:0061134;GO:0051336;GO:0050790;GO:0010951;GO:0061135;GO:0030162;GO:0010468;GO:0003674;GO:0050789;GO:0030234;GO:0019222;GO:0052547;GO:0004869;GO:0051246;GO:0065007
Dendrophyllia sp.	comp50074	108.126	-			-
Dendrophyllia sp.	comp50558	107.984	sp|P48507;Glutamate--cysteine ligase regulatory subunit	Homo sapiens	3.9012e-60	GO:0000096;GO:0004357;GO:0005829;GO:0006534;GO:0006536;GO:0006749;GO:0006750;GO:0006805;GO:0006979;GO:0008637;GO:0017109;GO:0034641;GO:0035226;GO:0035229;GO:0042493;GO:0043524;GO:0044281;GO:0046982;GO:0050880;GO:0051409;GO:0051900;GO:1901687;GO:2001237;GO:0044237;GO:0004357;GO:2001234;GO:0060548;GO:0035229;GO:0043436;GO:0044707;GO:0023057;GO:0010648;GO:0035150;GO:0044711;GO:0051409;GO:0006520;GO:…
Dendrophyllia sp.	comp49841	107.976	-			-
Dendrophyllia sp.	comp50210	107.923	sp|P28047;Protein Wnt-7b	Mus musculus	3.44114e-104	GO:0001701;GO:0001944;GO:0003338;GO:0005102;GO:0005109;GO:0005576;GO:0005578;GO:0005615;GO:0005788;GO:0007165;GO:0007267;GO:0007275;GO:0008284;GO:0009986;GO:0010628;GO:0016055;GO:0016332;GO:0021846;GO:0021871;GO:0022009;GO:0030182;GO:0030324;GO:0032364;GO:0042475;GO:0042592;GO:0044237;GO:0045165;GO:0045669;GO:0045879;GO:0046330;GO:0048018;GO:0048568;GO:0048864;GO:0050768;GO:0050808;GO:0051145;GO:…
Dendrophyllia sp.	comp42963	107.901	-			-
Dendrophyllia sp.	comp56434	107.558	-			-
Dendrophyllia sp.	comp48085	107.504	sp|Q9D119;Protein phosphatase 1 regulatory subunit 27	Mus musculus	9.73527e-19	GO:0004864;GO:0005575;GO:0010923;GO:0019902;GO:0019888;GO:0019212;GO:0004857;GO:0019899;GO:0005488;GO:0051336;GO:0050794;GO:0019208;GO:0035303;GO:0003674;GO:0019220;GO:0005515;GO:0065007;GO:0008150;GO:0043086;GO:0004864;GO:0005575;GO:0065009;GO:0044092;GO:0051346;GO:0010921;GO:0051174;GO:0031323;GO:0050790;GO:0019902;GO:0010923;GO:0050789;GO:0030234;GO:0019222
Dendrophyllia sp.	comp50671	107.498	-			-
Dendrophyllia sp.	comp56500	107.369	-			-
Dendrophyllia sp.	comp56634	107.33	sp|P30531;Sodium- and chloride-dependent GABA transporter 1	Homo sapiens	9.76264e-165	GO:0005328;GO:0005332;GO:0005886;GO:0005887;GO:0006810;GO:0006836;GO:0007268;GO:0007269;GO:0007612;GO:0009636;GO:0009744;GO:0009986;GO:0010033;GO:0010243;GO:0010288;GO:0014054;GO:0014070;GO:0014074;GO:0015293;GO:0016020;GO:0016021;GO:0030424;GO:0032229;GO:0032355;GO:0042220;GO:0043005;GO:0051260;GO:0051592;GO:0051939;GO:0055085;GO:0044700;GO:0022891;GO:0043005;GO:0006810;GO:0015296;GO:0044707;GO:…
Dendrophyllia sp.	comp52083	107.241	-			-
Dendrophyllia sp.	comp55199	107.197	-			-
Dendrophyllia sp.	comp51058	107.172	-			-
Dendrophyllia sp.	comp56612	107.158	-			-
Dendrophyllia sp.	comp53010	107.135	sp|Q28024;Guanine nucleotide-binding protein G(I)/G(S)/G(O) subunit gamma-12	Bos taurus	8.2132e-10	GO:0004871;GO:0004871;GO:0005834;GO:0005886;GO:0007165;GO:0007186;GO:0016020;GO:0016020;GO:0007165;GO:0050794;GO:0004871;GO:0003674;GO:0044464;GO:0044425;GO:0065007;GO:0008150;GO:0051716;GO:0005886;GO:0044424;GO:0005834;GO:0007186;GO:0005575;GO:0060089;GO:0007166;GO:0043234;GO:0032991;GO:0050789;GO:0050896;GO:0009987;GO:0044459
Dendrophyllia sp.	comp54693	106.871	tr|G8HTC0;Putative uncharacterized protein	Acropora millepora	2.29647e-65	-
Dendrophyllia sp.	comp50756	106.658	-			-
Dendrophyllia sp.	comp28417	106.355	sp|P19536;Cytochrome c oxidase subunit 5B, mitochondrial	Mus musculus	2.88738e-17	GO:0004129;GO:0005739;GO:0005740;GO:0005743;GO:0016020;GO:0046872;GO:1902600;GO:0015078;GO:0022891;GO:0005743;GO:0008150;GO:0015075;GO:0044763;GO:0016676;GO:0006810;GO:0034220;GO:0044424;GO:0019866;GO:0044446;GO:0016020;GO:0044699;GO:0044422;GO:0043227;GO:0005575;GO:0022892;GO:0016675;GO:0015992;GO:0006818;GO:0046872;GO:0008324;GO:0022857;GO:0004129;GO:0003824;GO:0005488;GO:0044765;GO:0005739;GO:…
Dendrophyllia sp.	comp56310	106.144	tr|M1SUN2;Uncharacterized protein	Stylophora pistillata		-
Dendrophyllia sp.	comp51371	106.029	sp|Q8NBA8;DTW domain-containing protein 2	Homo sapiens	1.13891e-58	-
Dendrophyllia sp.	comp40184	106.008	tr|A7S630;Predicted protein	Nematostella vectensis	6.96183e-16	-
Dendrophyllia sp.	comp52711	105.975	-			-
Dendrophyllia sp.	comp48797	105.842	-			-
Dendrophyllia sp.	comp48039	105.755	-			-
Dendrophyllia sp.	comp57000	105.627	sp|P18756;Protein c-ets-1-B (Fragment)	Xenopus laevis	3.2169e-16	GO:0003677;GO:0003700;GO:0005634;GO:0006351;GO:0006355;GO:0010595;GO:0043565;GO:0045765;GO:0044237;GO:0003677;GO:0080090;GO:2000112;GO:1901363;GO:0046483;GO:0006139;GO:0009889;GO:0043227;GO:0006351;GO:0003676;GO:0060255;GO:0010634;GO:0044249;GO:0044271;GO:0034645;GO:0030335;GO:0005488;GO:0043170;GO:0018130;GO:0051272;GO:0045765;GO:0050794;GO:2000147;GO:0051239;GO:0051171;GO:0034654;GO:0043226;GO:…
Dendrophyllia sp.	comp44120	105.489	tr|A7RSB5;Predicted protein	Nematostella vectensis	3.84508e-32	-
Dendrophyllia sp.	comp51972	105.448	-			-
Dendrophyllia sp.	comp46259	105.397	-			-
Dendrophyllia sp.	comp48812	105.361	sp|O00560;Syntenin-1	Homo sapiens	3.09596e-102	GO:0001948;GO:0005109;GO:0005137;GO:0005515;GO:0005634;GO:0005737;GO:0005783;GO:0005789;GO:0005829;GO:0005856;GO:0005886;GO:0005895;GO:0005912;GO:0005925;GO:0006612;GO:0006930;GO:0007265;GO:0007268;GO:0007411;GO:0008022;GO:0008093;GO:0016020;GO:0019838;GO:0030036;GO:0030054;GO:0035556;GO:0042043;GO:0042327;GO:0042470;GO:0042802;GO:0042803;GO:0045545;GO:0046330;GO:0046875;GO:0046982;GO:0047485;GO:…
Dendrophyllia sp.	comp56496	105.033	-			-
Dendrophyllia sp.	comp36062	104.86	sp|P42577;Soma ferritin	Lymnaea stagnalis	2.28036e-90	GO:0004322;GO:0005737;GO:0006826;GO:0006879;GO:0008199;GO:0016491;GO:0046872;GO:0055114;GO:0005737;GO:0008152;GO:0008199;GO:0055065;GO:0008150;GO:0044763;GO:0006810;GO:0016722;GO:0030001;GO:0044424;GO:0048878;GO:0046914;GO:0044699;GO:0055114;GO:0005575;GO:0016724;GO:0042592;GO:0055080;GO:0046872;GO:0004322;GO:0065008;GO:0000041;GO:0003824;GO:0005488;GO:0044765;GO:0005506;GO:0046916;GO:0044710;GO:…
Dendrophyllia sp.	comp56701	104.844	sp|P25291;Pancreatic secretory granule membrane major glycoprotein GP2	Canis familiaris	7.71103e-20	GO:0005576;GO:0005576;GO:0005886;GO:0016020;GO:0031225;GO:0016020;GO:0044464;GO:0044425;GO:0031225;GO:0005886;GO:0005576;GO:0005575
Dendrophyllia sp.	comp47705	104.64	sp|P07818;G2/mitotic-specific cyclin-B	Arbacia punctulata	2.35861e-108	GO:0000079;GO:0005634;GO:0007049;GO:0007067;GO:0019901;GO:0051301;GO:0051726;GO:0071900;GO:0080090;GO:0000079;GO:0000280;GO:0043227;GO:0051726;GO:0043549;GO:0060255;GO:0022402;GO:0019899;GO:0071840;GO:0005488;GO:0051301;GO:0050794;GO:0031399;GO:0051338;GO:0043226;GO:0003674;GO:0043231;GO:0032268;GO:0019220;GO:0045859;GO:0005515;GO:0044464;GO:0005634;GO:0065007;GO:0008150;GO:0042325;GO:0044763;GO:…
Dendrophyllia sp.	comp45055	104.634	-			-
Dendrophyllia sp.	comp50077	104.617	sp|P14381;Transposon TX1 uncharacterized 149 kDa protein	Xenopus laevis	5.34826e-23	GO:0003723;GO:0003964;GO:0006278;GO:0044237;GO:0006259;GO:1901363;GO:0046483;GO:0006139;GO:0016740;GO:0034061;GO:0003676;GO:0044249;GO:0034645;GO:0005488;GO:0043170;GO:0006260;GO:0003723;GO:0003674;GO:0006725;GO:0003964;GO:0008152;GO:0008150;GO:0044260;GO:1901576;GO:0009058;GO:0071704;GO:0034641;GO:0009059;GO:0003824;GO:0044238;GO:0097159;GO:1901360;GO:0090304;GO:0009987;GO:0006807;GO:0016779;GO:…
Dendrophyllia sp.	comp51084	104.287	-			-
Dendrophyllia sp.	comp47718	104.06	-			-
Dendrophyllia sp.	comp52687	104.051	sp|Q3SYW2;Complement C2	Bos taurus	1.21976e-61	GO:0002376;GO:0003824;GO:0004252;GO:0005576;GO:0006508;GO:0006956;GO:0006958;GO:0008233;GO:0008236;GO:0016787;GO:0045087;GO:0002376;GO:0006955;GO:0006952;GO:0045087;GO:0002684;GO:0043170;GO:0044710;GO:0072376;GO:0003674;GO:0004175;GO:0002252;GO:0016787;GO:0006959;GO:0048518;GO:0004252;GO:0017171;GO:0065007;GO:0008233;GO:0008152;GO:0006958;GO:0008150;GO:0050776;GO:0048583;GO:0070011;GO:0050778;GO:…
Dendrophyllia sp.	comp53248	104.04	-			-
Dendrophyllia sp.	comp52607	103.944	-			-
Dendrophyllia sp.	comp53332	103.941	sp|Q17QM8;Dual specificity protein phosphatase 14	Bos taurus	5.66317e-53	GO:0000188;GO:0004721;GO:0004725;GO:0006470;GO:0008138;GO:0016311;GO:0016787;GO:0016791;GO:0017017;GO:0035335;GO:0044237;GO:0071900;GO:0080090;GO:1902532;GO:0023057;GO:0010648;GO:0043412;GO:0006796;GO:0043549;GO:0060255;GO:0004721;GO:0006470;GO:0010563;GO:0043170;GO:0033549;GO:0004725;GO:0032269;GO:0006464;GO:0050794;GO:0031399;GO:0044267;GO:0051338;GO:0006793;GO:0016788;GO:0010646;GO:0003674;GO:…
Dendrophyllia sp.	comp54253	103.941	tr|L7MMT2;Putative tick transposon (Fragment)	Rhipicephalus pulchellus	1.91629e-25	GO:0003723;GO:0003964;GO:0006278;GO:0044237;GO:0006259;GO:1901363;GO:0046483;GO:0006139;GO:0016740;GO:0034061;GO:0003676;GO:0044249;GO:0034645;GO:0005488;GO:0043170;GO:0006260;GO:0003723;GO:0003674;GO:0006725;GO:0003964;GO:0008152;GO:0008150;GO:0044260;GO:1901576;GO:0009058;GO:0071704;GO:0034641;GO:0009059;GO:0003824;GO:0044238;GO:0097159;GO:1901360;GO:0090304;GO:0009987;GO:0006807;GO:0016779;GO:…
Dendrophyllia sp.	comp53705	103.923	-			-
Dendrophyllia sp.	comp53230	103.791	-			-
Dendrophyllia sp.	comp45311	103.73	sp|Q05585;Macrophage scavenger receptor types I and II	Oryctolagus cuniculus	7.89056e-24	GO:0005044;GO:0005581;GO:0006897;GO:0006898;GO:0016020;GO:0016021;GO:0034362;GO:0038024;GO:0008150;GO:0006810;GO:0004872;GO:0005044;GO:0032994;GO:0016020;GO:0005575;GO:0034358;GO:0044421;GO:0034362;GO:0006898;GO:0016192;GO:0016021;GO:0032991;GO:0005581;GO:0051234;GO:0003674;GO:0044425;GO:0006897
Dendrophyllia sp.	comp48878	103.678	tr|K7EW86;Uncharacterized protein	Pelodiscus sinensis	2.50445e-56	GO:0003723;GO:0003964;GO:0006278;GO:0044237;GO:0006259;GO:1901363;GO:0046483;GO:0006139;GO:0016740;GO:0034061;GO:0003676;GO:0044249;GO:0034645;GO:0005488;GO:0043170;GO:0006260;GO:0003723;GO:0003674;GO:0006725;GO:0003964;GO:0008152;GO:0008150;GO:0044260;GO:1901576;GO:0009058;GO:0071704;GO:0034641;GO:0009059;GO:0003824;GO:0044238;GO:0097159;GO:1901360;GO:0090304;GO:0009987;GO:0006807;GO:0016779;GO:…
Dendrophyllia sp.	comp49857	103.374	-			-
Dendrophyllia sp.	comp36912	103.37	sp|Q29RM3;Receptor expression-enhancing protein 5	Bos taurus	2.44027e-58	GO:0016020;GO:0016020;GO:0016021;GO:0016020;GO:0005575;GO:0016021;GO:0044425
Dendrophyllia sp.	comp53457	103.313	sp|Q75N90;Fibrillin-3	Homo sapiens	3.50588e-83	GO:0005201;GO:0005509;GO:0005576;GO:0005578;GO:0005201;GO:0046872;GO:0044421;GO:0005488;GO:0031012;GO:0003674;GO:0043169;GO:0043167;GO:0005509;GO:0005576;GO:0005575;GO:0005198;GO:0005578
Dendrophyllia sp.	comp54976	103.202	-			-
Dendrophyllia sp.	comp50839	102.822	sp|O60488;Long-chain-fatty-acid--CoA ligase 4	Homo sapiens		GO:0000166;GO:0001676;GO:0003824;GO:0004467;GO:0005524;GO:0005737;GO:0005739;GO:0005741;GO:0005777;GO:0005778;GO:0005783;GO:0005789;GO:0005811;GO:0006629;GO:0006631;GO:0006641;GO:0007584;GO:0008152;GO:0008610;GO:0015908;GO:0016020;GO:0016021;GO:0016874;GO:0019432;GO:0030307;GO:0031090;GO:0031957;GO:0031966;GO:0032307;GO:0035338;GO:0043025;GO:0043231;GO:0044255;GO:0044281;GO:0047676;GO:0060136;GO:…
Dendrophyllia sp.	comp37682	102.787	-			-
Dendrophyllia sp.	comp47519	102.725	-			-
Dendrophyllia sp.	comp54943	102.676	sp|Q9JID6;Long-chain-fatty-acid--CoA ligase 1	Cavia porcellus		GO:0000166;GO:0001676;GO:0003824;GO:0004467;GO:0005524;GO:0005739;GO:0005741;GO:0005777;GO:0005778;GO:0005783;GO:0005789;GO:0006629;GO:0006631;GO:0008152;GO:0016020;GO:0016874;GO:0031090;GO:0043231;GO:0044255;GO:0044237;GO:0043436;GO:1901363;GO:0031968;GO:0098588;GO:0032555;GO:0016020;GO:0032553;GO:0098589;GO:0043227;GO:0006629;GO:0001882;GO:0005783;GO:0032549;GO:0019752;GO:0005488;GO:0043168;GO:…
Dendrophyllia sp.	comp56909	102.457	-			-
Dendrophyllia sp.	comp56644	102.45	tr|M7AJM6;Uncharacterized protein	Chelonia mydas	3.08817e-112	-
Dendrophyllia sp.	comp47800	102.426	sp|Q02427;RNA-binding protein 1	Drosophila melanogaster	9.1218e-20	GO:0000166;GO:0000398;GO:0003676;GO:0003723;GO:0003729;GO:0005515;GO:0005634;GO:0006376;GO:0006397;GO:0008380;GO:0035327;GO:0045292;GO:0044237;GO:0006396;GO:1901363;GO:0000377;GO:0046483;GO:0006139;GO:0043227;GO:0003676;GO:0044427;GO:0000398;GO:0043933;GO:0071840;GO:0005488;GO:0043170;GO:0045292;GO:0044822;GO:0000375;GO:0008380;GO:0003723;GO:0043226;GO:0003729;GO:0071826;GO:0022607;GO:0003674;GO:…
Dendrophyllia sp.	comp37098	102.414	-			-
Dendrophyllia sp.	comp56525	102.351	-			-
Dendrophyllia sp.	comp55519	102.317	sp|P29773;Protein C-ets-2 (Fragment)	Lytechinus variegatus	4.25431e-09	GO:0003677;GO:0003700;GO:0005634;GO:0006351;GO:0006355;GO:0043565;GO:0044237;GO:0003677;GO:0080090;GO:2000112;GO:1901363;GO:0046483;GO:0006139;GO:0009889;GO:0043227;GO:0006351;GO:0003676;GO:0060255;GO:0044249;GO:0044271;GO:0034645;GO:0005488;GO:0043170;GO:0018130;GO:0050794;GO:0051171;GO:0034654;GO:0043226;GO:0010468;GO:0003674;GO:0043565;GO:0043231;GO:0006725;GO:0019219;GO:0044464;GO:0051252;GO:…
Dendrophyllia sp.	comp55671	102.314	-			-
Dendrophyllia sp.	comp56367	102.196	sp|Q91285;Fibroblast growth factor receptor 1	Pleurodeles waltl	4.48873e-77	GO:0000166;GO:0004672;GO:0004713;GO:0004714;GO:0005007;GO:0005524;GO:0005634;GO:0005737;GO:0005829;GO:0005886;GO:0006468;GO:0008284;GO:0008543;GO:0016020;GO:0016021;GO:0016023;GO:0016301;GO:0016310;GO:0016740;GO:0016772;GO:0018108;GO:0031410;GO:0060173;GO:0005007;GO:0018212;GO:0044237;GO:0004872;GO:0016310;GO:0004888;GO:1901363;GO:0016301;GO:0016740;GO:0038023;GO:0010033;GO:0032555;GO:0043412;GO:…
Dendrophyllia sp.	comp50825	102.101	sp|Q99946;Proline-rich transmembrane protein 1	Homo sapiens	1.13551e-10	GO:0005886;GO:0005886;GO:0009607;GO:0016020;GO:0016021;GO:0030054;GO:0045202;GO:0009607;GO:0016020;GO:0016021;GO:0044464;GO:0044425;GO:0008150;GO:0005886;GO:0005575;GO:0030054;GO:0045202;GO:0050896
Dendrophyllia sp.	comp51582	101.779	sp|P82968;Four-domain proteases inhibitor	Melithaea caledonica	1.23478e-28	GO:0004867;GO:0004867;GO:0010466;GO:0010951;GO:0030414;GO:0052548;GO:0080090;GO:0004867;GO:0070613;GO:0060255;GO:0004857;GO:0030414;GO:0061134;GO:0051336;GO:0010951;GO:0061135;GO:0010468;GO:0003674;GO:0052547;GO:0065007;GO:0010466;GO:0008150;GO:0043086;GO:0065009;GO:0044092;GO:0051346;GO:0004866;GO:0050790;GO:0030162;GO:0050789;GO:0030234;GO:0019222;GO:0051246
Dendrophyllia sp.	comp29391	101.545	sp|Q9FNR1;Glycine-rich RNA-binding protein 3, mitochondrial	Arabidopsis thaliana	8.99302e-17	GO:0000166;GO:0003676;GO:0003723;GO:0005507;GO:0005524;GO:0005739;GO:0006626;GO:0009220;GO:0009409;GO:0009909;GO:0010228;GO:0034968;GO:0022414;GO:0010228;GO:0044237;GO:0008152;GO:1901137;GO:0072527;GO:0019693;GO:0008150;GO:0044763;GO:0016568;GO:0006810;GO:0048580;GO:0044260;GO:0072655;GO:0009259;GO:0016570;GO:0044424;GO:0006221;GO:1901363;GO:0046483;GO:0009220;GO:0006139;GO:0044711;GO:0006950;GO:…
Dendrophyllia sp.	comp53826	101.537	sp|P19120;Heat shock cognate 71 kDa protein	Bos taurus		GO:0000166;GO:0000974;GO:0005515;GO:0005524;GO:0005622;GO:0005634;GO:0005681;GO:0005730;GO:0005737;GO:0005829;GO:0005886;GO:0006200;GO:0006351;GO:0006355;GO:0006397;GO:0006457;GO:0006950;GO:0008380;GO:0016020;GO:0030529;GO:0042470;GO:0042623;GO:0045892;GO:0051082;GO:0051085;GO:0051726;GO:0070062;GO:0044237;GO:0043228;GO:0019693;GO:0006396;GO:0080090;GO:1901575;GO:0019439;GO:0009161;GO:0051172;GO:…
Dendrophyllia sp.	comp53740	101.293	-			-
Dendrophyllia sp.	comp50205	101.242	-			-
Dendrophyllia sp.	comp49019	101.183	-			-
Dendrophyllia sp.	comp55990	100.971	sp|Q11207;Poly [ADP-ribose] polymerase 2	Arabidopsis thaliana	7.03613e-66	GO:0003676;GO:0003677;GO:0003950;GO:0005634;GO:0006302;GO:0006471;GO:0010332;GO:0016740;GO:0016757;GO:0044237;GO:0003677;GO:0005975;GO:0006471;GO:0006259;GO:1901363;GO:0046483;GO:0006139;GO:0016740;GO:0006974;GO:0043412;GO:0043227;GO:0044723;GO:0003676;GO:0006302;GO:0070085;GO:0005488;GO:0043170;GO:0044710;GO:0006464;GO:0044267;GO:0016763;GO:0043226;GO:0009314;GO:0003674;GO:0043231;GO:0006725;GO:…
Dendrophyllia sp.	comp55983	100.929	-			-
Dendrophyllia sp.	comp55912	100.889	-			-
Dendrophyllia sp.	comp54414	100.88	sp|Q5RC80;RNA-binding protein 39	Pongo abelii	1.23803e-112	GO:0000166;GO:0003676;GO:0003723;GO:0005634;GO:0005813;GO:0006351;GO:0006355;GO:0006397;GO:0008380;GO:0015630;GO:0016607;GO:0044237;GO:0043228;GO:0006396;GO:0080090;GO:2000112;GO:1901363;GO:0046483;GO:0006139;GO:0009889;GO:0044428;GO:0043227;GO:0006351;GO:0003676;GO:0060255;GO:0044249;GO:0044271;GO:0034645;GO:0005488;GO:0043170;GO:0018130;GO:0044430;GO:0050794;GO:0005856;GO:0051171;GO:0008380;GO:…
Dendrophyllia sp.	comp48815	100.696	-			-
Dendrophyllia sp.	comp46689	100.665	-			-
Dendrophyllia sp.	comp50705	100.553	-			-
Dendrophyllia sp.	comp45872	100.46	-			-
Dendrophyllia sp.	comp51504	100.314	sp|O70521;Regulator of G-protein signaling 19	Rattus norvegicus	9.295e-35	GO:0000139;GO:0001965;GO:0005096;GO:0005737;GO:0005886;GO:0005903;GO:0008150;GO:0008277;GO:0009968;GO:0016020;GO:0030136;GO:0038032;GO:0043547;GO:0030136;GO:0080090;GO:0023057;GO:0010648;GO:0098588;GO:0016020;GO:0043227;GO:0033124;GO:0031982;GO:0009118;GO:0008047;GO:0043085;GO:0005488;GO:0045744;GO:0009894;GO:0051336;GO:0006140;GO:0050794;GO:0005903;GO:0044431;GO:0051171;GO:0043547;GO:0043226;GO:…
Dendrophyllia sp.	comp46656	100.216	tr|A7SA41;Predicted protein	Nematostella vectensis	1.46903e-74	GO:0019028;GO:0005575;GO:0044423;GO:0019028
Dendrophyllia sp.	comp54945	100.14	sp|Q80ZQ5;Juxtaposed with another zinc finger protein 1	Mus musculus	3.34731e-39	GO:0000122;GO:0000122;GO:0003676;GO:0003714;GO:0005634;GO:0006351;GO:0006355;GO:0017053;GO:0046872;GO:0044237;GO:0080090;GO:0051172;GO:2000112;GO:1901363;GO:0045892;GO:0046483;GO:0006139;GO:0009889;GO:0000988;GO:0044428;GO:0051253;GO:0043227;GO:0003712;GO:0006351;GO:1902679;GO:0003676;GO:0060255;GO:0000989;GO:0010629;GO:0044249;GO:0044271;GO:0034645;GO:0046872;GO:0031327;GO:0005488;GO:0043170;GO:…
Dendrophyllia sp.	comp18139	100.014	-			-
E. fistula	comp23911	17325.8	-			-
E. fistula	comp10445	14359.3	sp|Q8TGM7;Putative uncharacterized protein ART2	Saccharomyces cerevisiae (strain ATCC 204508 /	1.08375e-16	GO:0003674;GO:0005575;GO:0008150;GO:0008150;GO:0005575;GO:0003674
E. fistula	comp24022	12904.9	sp|P53568;CCAAT/enhancer-binding protein gamma	Mus musculus	9.22999e-18	GO:0001889;GO:0001889;GO:0003677;GO:0003690;GO:0005515;GO:0005634;GO:0006337;GO:0006338;GO:0006351;GO:0006357;GO:0006955;GO:0008134;GO:0016071;GO:0030183;GO:0042267;GO:0042803;GO:0043353;GO:0043433;GO:0043565;GO:0045078;GO:0045739;GO:0046982;GO:0003700;GO:0006355;GO:0043353;GO:0044237;GO:0003677;GO:0080090;GO:0051054;GO:0016568;GO:0006337;GO:0010557;GO:2000112;GO:1901363;GO:0046483;GO:0006139;GO:…
E. fistula	comp17906	6158.13	tr|A7T3J6;Predicted protein (Fragment)	Nematostella vectensis	6.66495e-16	GO:0005509;GO:0016020;GO:0016020;GO:0046872;GO:0005488;GO:0003674;GO:0043169;GO:0043167;GO:0005509;GO:0005575
E. fistula	comp18140	5957.71	sp|P42577;Soma ferritin	Lymnaea stagnalis	8.98156e-90	GO:0004322;GO:0005737;GO:0006826;GO:0006879;GO:0008199;GO:0016491;GO:0046872;GO:0055114;GO:0055065;GO:0006810;GO:0030001;GO:0048878;GO:0046914;GO:0055114;GO:0016724;GO:0055080;GO:0046872;GO:0004322;GO:0005488;GO:0044765;GO:0046916;GO:0044710;GO:0055076;GO:0006873;GO:0003674;GO:0019725;GO:0016491;GO:0006879;GO:0055082;GO:0044464;GO:0006812;GO:0043169;GO:0043167;GO:0065007;GO:0005737;GO:0008152;GO:…
E. fistula	comp23610	5367.86	sp|P69005;Actin, cytoskeletal 2B	Strongylocentrotus purpuratus		GO:0000166;GO:0005524;GO:0005737;GO:0005856;GO:0043228;GO:1901363;GO:0032555;GO:0032553;GO:0001882;GO:0032549;GO:0005488;GO:0043168;GO:0032559;GO:0005856;GO:0043226;GO:0097367;GO:0032550;GO:0035639;GO:0003674;GO:0044464;GO:0043167;GO:0005737;GO:0044424;GO:0043232;GO:0030554;GO:0005575;GO:0001883;GO:0005524;GO:0017076;GO:0097159;GO:0000166;GO:1901265;GO:0043229;GO:0036094
E. fistula	comp24025	3489.39	sp|P51424;60S ribosomal protein L39-1	Arabidopsis thaliana	2.48438e-24	GO:0003735;GO:0005622;GO:0005840;GO:0006412;GO:0022625;GO:0030529;GO:0044237;GO:0043228;GO:0044249;GO:0034645;GO:0043170;GO:0030529;GO:0044267;GO:0022625;GO:0043226;GO:0044444;GO:0006412;GO:0003674;GO:0044464;GO:0003735;GO:0008152;GO:0008150;GO:0005840;GO:0044260;GO:0044424;GO:0043232;GO:0044446;GO:1901576;GO:0009058;GO:0044422;GO:0005575;GO:0005198;GO:0071704;GO:0044445;GO:0009059;GO:0005622;GO:…
E. fistula	comp24024	3093.38	sp|P19944;60S acidic ribosomal protein P1	Rattus norvegicus	2.20732e-15	GO:0003735;GO:0005622;GO:0005840;GO:0006414;GO:0030529;GO:0044237;GO:0043228;GO:0044249;GO:0034645;GO:0043170;GO:0030529;GO:0043226;GO:0044444;GO:0003674;GO:0044464;GO:0003735;GO:0008152;GO:0008150;GO:0005840;GO:0044260;GO:0044424;GO:0043232;GO:0006414;GO:1901576;GO:0009058;GO:0005575;GO:0005198;GO:0071704;GO:0009059;GO:0005622;GO:0032991;GO:0009987;GO:0043229
E. fistula	comp14738	2569.06	sp|Q35101;Cytochrome c oxidase subunit 1	Metridium senile		GO:0004129;GO:0004129;GO:0005506;GO:0005507;GO:0005739;GO:0005743;GO:0005886;GO:0006119;GO:0006810;GO:0009055;GO:0009060;GO:0016020;GO:0016021;GO:0016491;GO:0020037;GO:0022900;GO:0046872;GO:0055114;GO:0070469;GO:1902600;GO:0044237;GO:0015078;GO:0022891;GO:0006091;GO:0016676;GO:0006810;GO:0070469;GO:0016310;GO:1901363;GO:0019866;GO:0046914;GO:0016020;GO:0006796;GO:0043227;GO:0046906;GO:0055114;GO:…
E. fistula	comp24026	2441.01	sp|P17078;60S ribosomal protein L35	Rattus norvegicus	1.36816e-37	GO:0003735;GO:0005622;GO:0005840;GO:0006412;GO:0030529;GO:0044237;GO:0043228;GO:0044249;GO:0034645;GO:0043170;GO:0030529;GO:0044267;GO:0043226;GO:0044444;GO:0006412;GO:0003674;GO:0044464;GO:0003735;GO:0008152;GO:0008150;GO:0005840;GO:0044260;GO:0044424;GO:0043232;GO:1901576;GO:0009058;GO:0005575;GO:0005198;GO:0071704;GO:0009059;GO:0005622;GO:0019538;GO:0044238;GO:0032991;GO:0009987;GO:0043229
E. fistula	comp22073	2200.31	sp|P08775;DNA-directed RNA polymerase II subunit RPB1	Mus musculus		GO:0003677;GO:0003677;GO:0003899;GO:0005515;GO:0005634;GO:0005665;GO:0006351;GO:0006366;GO:0016740;GO:0016779;GO:0031625;GO:0046872;GO:0005730;GO:0001055;GO:0044237;GO:0043228;GO:0003677;GO:1901363;GO:0046483;GO:0006139;GO:0016740;GO:0044428;GO:0043227;GO:0006351;GO:0003676;GO:0044249;GO:0044271;GO:0034645;GO:0006366;GO:0046872;GO:0044389;GO:0019899;GO:0005488;GO:0043170;GO:0018130;GO:0034654;GO:…
E. fistula	comp24027	2078.21	-			-
E. fistula	comp23797	2022.65	sp|Q2HJ86;Tubulin alpha-1D chain	Bos taurus		GO:0000166;GO:0003924;GO:0005200;GO:0005525;GO:0005737;GO:0005856;GO:0005874;GO:0006184;GO:0007017;GO:0043234;GO:0051258;GO:0044237;GO:0043228;GO:0019693;GO:1901575;GO:0019439;GO:0009259;GO:0009203;GO:1901363;GO:0044270;GO:0046483;GO:0006139;GO:0044248;GO:0019001;GO:0009141;GO:0006163;GO:0009143;GO:0032555;GO:0006796;GO:0032553;GO:0001882;GO:0046434;GO:0009261;GO:0043933;GO:0032549;GO:1901565;GO:…
E. fistula	comp24047	1771.54	sp|Q8T5Z4;40S ribosomal protein S19	Branchiostoma belcheri	2.21918e-53	GO:0003735;GO:0005622;GO:0005840;GO:0006412;GO:0030529;GO:0044237;GO:0043228;GO:0044249;GO:0034645;GO:0043170;GO:0030529;GO:0044267;GO:0043226;GO:0044444;GO:0006412;GO:0003674;GO:0044464;GO:0003735;GO:0008152;GO:0008150;GO:0005840;GO:0044260;GO:0044424;GO:0043232;GO:1901576;GO:0009058;GO:0005575;GO:0005198;GO:0071704;GO:0009059;GO:0005622;GO:0019538;GO:0044238;GO:0032991;GO:0009987;GO:0043229
E. fistula	comp24029	1717.34	sp|P55833;40S ribosomal protein S27	Homarus americanus	2.76031e-34	GO:0003735;GO:0005622;GO:0005840;GO:0006412;GO:0030529;GO:0046872;GO:0044237;GO:0043228;GO:0044249;GO:0034645;GO:0046872;GO:0005488;GO:0043170;GO:0030529;GO:0044267;GO:0043226;GO:0044444;GO:0006412;GO:0003674;GO:0044464;GO:0043169;GO:0043167;GO:0003735;GO:0008152;GO:0008150;GO:0005840;GO:0044260;GO:0044424;GO:0043232;GO:1901576;GO:0009058;GO:0005575;GO:0005198;GO:0071704;GO:0009059;GO:0005622;GO:…
E. fistula	comp24032	1677.38	sp|O65059;40S ribosomal protein S15	Picea mariana	3.42061e-54	GO:0003723;GO:0003735;GO:0005840;GO:0006412;GO:0015935;GO:0030529;GO:0044237;GO:0043228;GO:1901363;GO:0003676;GO:0044249;GO:0034645;GO:0005488;GO:0043170;GO:0030529;GO:0044267;GO:0003723;GO:0043226;GO:0044444;GO:0006412;GO:0003674;GO:0044464;GO:0003735;GO:0008152;GO:0008150;GO:0005840;GO:0044260;GO:0044424;GO:0043232;GO:0044446;GO:1901576;GO:0015935;GO:0009058;GO:0044422;GO:0005575;GO:0005198;GO:…
E. fistula	comp24038	1596.51	sp|Q08699;40S ribosomal protein S14	Podocoryne carnea	2.55e-85	GO:0003735;GO:0005840;GO:0006412;GO:0030529;GO:0044237;GO:0043228;GO:0044249;GO:0034645;GO:0043170;GO:0030529;GO:0044267;GO:0043226;GO:0044444;GO:0006412;GO:0003674;GO:0044464;GO:0003735;GO:0008152;GO:0008150;GO:0005840;GO:0044260;GO:0044424;GO:0043232;GO:1901576;GO:0009058;GO:0005575;GO:0005198;GO:0071704;GO:0009059;GO:0019538;GO:0044238;GO:0032991;GO:0009987;GO:0043229
E. fistula	comp14791	1595.24	sp|P84175;40S ribosomal protein S12	Gallus gallus	4.16335e-67	GO:0003735;GO:0005622;GO:0005737;GO:0005840;GO:0006412;GO:0022627;GO:0030529;GO:0044237;GO:0043228;GO:0044249;GO:0034645;GO:0043170;GO:0030529;GO:0044267;GO:0043226;GO:0044444;GO:0006412;GO:0003674;GO:0044464;GO:0005737;GO:0003735;GO:0008152;GO:0008150;GO:0005840;GO:0044260;GO:0044424;GO:0043232;GO:0044446;GO:1901576;GO:0015935;GO:0009058;GO:0044422;GO:0005575;GO:0005198;GO:0071704;GO:0044445;GO:…
E. fistula	comp24036	1587.69	sp|Q4PM47;40S ribosomal protein S29	Ixodes scapularis	2.13374e-28	GO:0003735;GO:0005622;GO:0005840;GO:0006412;GO:0030529;GO:0046872;GO:0044237;GO:0043228;GO:0044249;GO:0034645;GO:0046872;GO:0005488;GO:0043170;GO:0030529;GO:0044267;GO:0043226;GO:0044444;GO:0006412;GO:0003674;GO:0044464;GO:0043169;GO:0043167;GO:0003735;GO:0008152;GO:0008150;GO:0005840;GO:0044260;GO:0044424;GO:0043232;GO:1901576;GO:0009058;GO:0005575;GO:0005198;GO:0071704;GO:0009059;GO:0005622;GO:…
E. fistula	comp18106	1574.91	sp|Q90YP3;40S ribosomal protein S28	Ictalurus punctatus	1.39333e-24	GO:0003735;GO:0005622;GO:0005840;GO:0006412;GO:0030529;GO:0044237;GO:0043228;GO:0044249;GO:0034645;GO:0043170;GO:0030529;GO:0044267;GO:0043226;GO:0044444;GO:0006412;GO:0003674;GO:0044464;GO:0003735;GO:0008152;GO:0008150;GO:0005840;GO:0044260;GO:0044424;GO:0043232;GO:1901576;GO:0009058;GO:0005575;GO:0005198;GO:0071704;GO:0009059;GO:0005622;GO:0019538;GO:0044238;GO:0032991;GO:0009987;GO:0043229
E. fistula	comp14787	1545.56	sp|Q5R8K6;60S ribosomal protein L35a	Pongo abelii	9.53083e-43	GO:0000049;GO:0003723;GO:0003735;GO:0005622;GO:0005840;GO:0006364;GO:0006412;GO:0022625;GO:0030529;GO:0042273;GO:0044237;GO:0043228;GO:0006396;GO:1901363;GO:0046483;GO:0006139;GO:0034470;GO:0003676;GO:0044249;GO:0034645;GO:0034660;GO:0071840;GO:0022613;GO:0005488;GO:0043170;GO:0030529;GO:0044267;GO:0003723;GO:0022625;GO:0043226;GO:0044444;GO:0006412;GO:0003674;GO:0006725;GO:0044464;GO:0044085;GO:…
E. fistula	comp24066	1503	sp|Q6XIM8;40S ribosomal protein S15a	Drosophila yakuba	1.21137e-76	GO:0003735;GO:0005840;GO:0006412;GO:0030529;GO:0044237;GO:0043228;GO:0044249;GO:0034645;GO:0043170;GO:0030529;GO:0044267;GO:0043226;GO:0044444;GO:0006412;GO:0003674;GO:0044464;GO:0003735;GO:0008152;GO:0008150;GO:0005840;GO:0044260;GO:0044424;GO:0043232;GO:1901576;GO:0009058;GO:0005575;GO:0005198;GO:0071704;GO:0009059;GO:0019538;GO:0044238;GO:0032991;GO:0009987;GO:0043229
E. fistula	comp10643	1476.41	sp|O61231;60S ribosomal protein L10	Drosophila melanogaster	1.11378e-124	GO:0000022;GO:0003735;GO:0005622;GO:0005737;GO:0005840;GO:0006412;GO:0007052;GO:0030529;GO:0043025;GO:0051297;GO:0051298;GO:0005737;GO:0044237;GO:0003735;GO:0043228;GO:0008152;GO:0097458;GO:0008150;GO:0005840;GO:0044763;GO:0000226;GO:0044260;GO:0051297;GO:0044424;GO:0007051;GO:0043232;GO:1901576;GO:0006996;GO:0051231;GO:0044699;GO:0009058;GO:0005575;GO:0005198;GO:0016043;GO:0071704;GO:0009059;GO:…
E. fistula	comp24028	1469.61	sp|P62268;40S ribosomal protein S23	Rattus norvegicus	1.42837e-93	GO:0003735;GO:0005622;GO:0005840;GO:0006412;GO:0006417;GO:0015935;GO:0030529;GO:0045182;GO:0010608;GO:0044237;GO:0043228;GO:0080090;GO:2000112;GO:0009889;GO:0045182;GO:0060255;GO:0044249;GO:0034645;GO:0043170;GO:0030529;GO:0050794;GO:0044267;GO:0043226;GO:0044444;GO:0006412;GO:0010468;GO:0003674;GO:0032268;GO:0044464;GO:0006417;GO:0065007;GO:0003735;GO:0008152;GO:0008150;GO:0005840;GO:0044260;GO:…
E. fistula	comp24046	1436.82	sp|Q8ISP0;40S ribosomal protein S18	Branchiostoma belcheri	8.92264e-88	GO:0003676;GO:0003723;GO:0003735;GO:0005622;GO:0005737;GO:0005840;GO:0006412;GO:0019843;GO:0030529;GO:0044237;GO:0043228;GO:1901363;GO:0003676;GO:0044249;GO:0034645;GO:0005488;GO:0043170;GO:0030529;GO:0044267;GO:0003723;GO:0019843;GO:0043226;GO:0044444;GO:0006412;GO:0003674;GO:0044464;GO:0005737;GO:0003735;GO:0008152;GO:0008150;GO:0005840;GO:0044260;GO:0044424;GO:0043232;GO:1901576;GO:0009058;GO:…
E. fistula	comp24031	1358.61	sp|Q90YS3;40S ribosomal protein S2	Ictalurus punctatus	2.3795e-150	GO:0003723;GO:0003735;GO:0005840;GO:0006412;GO:0015935;GO:0030529;GO:0044237;GO:0043228;GO:1901363;GO:0003676;GO:0044249;GO:0034645;GO:0005488;GO:0043170;GO:0030529;GO:0044267;GO:0003723;GO:0043226;GO:0044444;GO:0006412;GO:0003674;GO:0044464;GO:0003735;GO:0008152;GO:0008150;GO:0005840;GO:0044260;GO:0044424;GO:0043232;GO:0044446;GO:1901576;GO:0015935;GO:0009058;GO:0044422;GO:0005575;GO:0005198;GO:…
E. fistula	comp18107	1330.1	sp|Q98TR7;40S ribosomal protein S16	Heteropneustes fossilis	1.28734e-80	GO:0003735;GO:0005840;GO:0006412;GO:0030529;GO:0044237;GO:0043228;GO:0044249;GO:0034645;GO:0043170;GO:0030529;GO:0044267;GO:0043226;GO:0044444;GO:0006412;GO:0003674;GO:0044464;GO:0003735;GO:0008152;GO:0008150;GO:0005840;GO:0044260;GO:0044424;GO:0043232;GO:1901576;GO:0009058;GO:0005575;GO:0005198;GO:0071704;GO:0009059;GO:0019538;GO:0044238;GO:0032991;GO:0009987;GO:0043229
E. fistula	comp24020	1322.6	sp|Q8TGM7;Putative uncharacterized protein ART2	Saccharomyces cerevisiae (strain ATCC 204508 /	9.54346e-17	GO:0003674;GO:0005575;GO:0008150;GO:0003674;GO:0008150;GO:0005575
E. fistula	comp24037	1314.56	sp|O49447;ADP,ATP carrier protein 3, mitochondrial	Arabidopsis thaliana	2.49381e-120	GO:0005215;GO:0005471;GO:0005739;GO:0005743;GO:0006810;GO:0009627;GO:0009941;GO:0015865;GO:0015866;GO:0015867;GO:0016020;GO:0016021;GO:0034976;GO:0055085;GO:0098542;GO:0051503;GO:0022891;GO:0009607;GO:0009814;GO:0005337;GO:0015301;GO:0006810;GO:0009627;GO:0015217;GO:0019866;GO:1901264;GO:0002376;GO:0006955;GO:0008514;GO:0016020;GO:0015297;GO:0043227;GO:0015291;GO:0009526;GO:0006952;GO:0051707;GO:…
E. fistula	comp17947	1300.67	sp|O46160;60S ribosomal protein L14	Lumbricus rubellus	5.90612e-39	GO:0003735;GO:0005622;GO:0005840;GO:0006412;GO:0030529;GO:0044237;GO:0043228;GO:0044249;GO:0034645;GO:0043170;GO:0030529;GO:0044267;GO:0043226;GO:0044444;GO:0006412;GO:0003674;GO:0044464;GO:0003735;GO:0008152;GO:0008150;GO:0005840;GO:0044260;GO:0044424;GO:0043232;GO:1901576;GO:0009058;GO:0005575;GO:0005198;GO:0071704;GO:0009059;GO:0005622;GO:0019538;GO:0044238;GO:0032991;GO:0009987;GO:0043229
E. fistula	comp10642	1296.91	sp|P62282;40S ribosomal protein S11	Rattus norvegicus	5.59452e-81	GO:0003674;GO:0003723;GO:0003735;GO:0005622;GO:0005840;GO:0006412;GO:0008150;GO:0019843;GO:0022627;GO:0030529;GO:0044237;GO:0003735;GO:0043228;GO:0008152;GO:0008150;GO:0005840;GO:0044260;GO:0044424;GO:1901363;GO:0043232;GO:0044446;GO:1901576;GO:0015935;GO:0009058;GO:0044422;GO:0005575;GO:0003676;GO:0005198;GO:0071704;GO:0044445;GO:0009059;GO:0044249;GO:0034645;GO:0005622;GO:0005488;GO:0043170;GO:…
E. fistula	comp14789	1275	sp|P23403;40S ribosomal protein S20	Xenopus laevis	1.97167e-67	GO:0003723;GO:0003735;GO:0005622;GO:0005737;GO:0005840;GO:0006412;GO:0015935;GO:0030529;GO:0044237;GO:0043228;GO:1901363;GO:0003676;GO:0044249;GO:0034645;GO:0005488;GO:0043170;GO:0030529;GO:0044267;GO:0003723;GO:0043226;GO:0044444;GO:0006412;GO:0003674;GO:0044464;GO:0005737;GO:0003735;GO:0008152;GO:0008150;GO:0005840;GO:0044260;GO:0044424;GO:0043232;GO:0044446;GO:1901576;GO:0015935;GO:0009058;GO:…
E. fistula	comp14788	1264.76	sp|Q9VXX8;Probable 60S ribosomal protein L37-A	Drosophila melanogaster	6.66335e-45	GO:0003723;GO:0003735;GO:0005622;GO:0005840;GO:0006412;GO:0019843;GO:0030529;GO:0046872;GO:0044237;GO:0043228;GO:1901363;GO:0003676;GO:0044249;GO:0034645;GO:0046872;GO:0005488;GO:0043170;GO:0030529;GO:0044267;GO:0003723;GO:0019843;GO:0043226;GO:0044444;GO:0006412;GO:0003674;GO:0044464;GO:0043169;GO:0043167;GO:0003735;GO:0008152;GO:0008150;GO:0005840;GO:0044260;GO:0044424;GO:0043232;GO:1901576;GO:…
E. fistula	comp5975	1261.14	sp|P17702;60S ribosomal protein L28	Rattus norvegicus	6.97465e-34	GO:0003735;GO:0005622;GO:0005840;GO:0006412;GO:0030529;GO:0044237;GO:0003735;GO:0043228;GO:0008152;GO:0008150;GO:0005840;GO:0044260;GO:0044424;GO:0043232;GO:1901576;GO:0009058;GO:0005575;GO:0005198;GO:0071704;GO:0009059;GO:0044249;GO:0034645;GO:0005622;GO:0043170;GO:0019538;GO:0030529;GO:0044267;GO:0044238;GO:0043226;GO:0044444;GO:0032991;GO:0006412;GO:0003674;GO:0044464;GO:0009987;GO:0043229
E. fistula	comp24042	1258.68	-			-
E. fistula	comp22747	1253.95	sp|P11833;Tubulin beta chain	Paracentrotus lividus		GO:0000166;GO:0003924;GO:0005200;GO:0005525;GO:0005737;GO:0005856;GO:0005874;GO:0006184;GO:0007017;GO:0043234;GO:0051258;GO:0044237;GO:0043228;GO:0019693;GO:1901575;GO:0019439;GO:0009259;GO:0009203;GO:1901363;GO:0044270;GO:0046483;GO:0006139;GO:0044248;GO:0019001;GO:0009141;GO:0006163;GO:0009143;GO:0032555;GO:0006796;GO:0032553;GO:0001882;GO:0046434;GO:0009261;GO:0043933;GO:0032549;GO:1901565;GO:…
E. fistula	comp24053	1242.6	sp|Q95V84;60S ribosomal protein L38	Branchiostoma belcheri	4.96405e-25	GO:0003735;GO:0005622;GO:0005840;GO:0006412;GO:0030529;GO:0044237;GO:0043228;GO:0044249;GO:0034645;GO:0043170;GO:0030529;GO:0044267;GO:0043226;GO:0044444;GO:0006412;GO:0003674;GO:0044464;GO:0003735;GO:0008152;GO:0008150;GO:0005840;GO:0044260;GO:0044424;GO:0043232;GO:1901576;GO:0009058;GO:0005575;GO:0005198;GO:0071704;GO:0009059;GO:0005622;GO:0019538;GO:0044238;GO:0032991;GO:0009987;GO:0043229
E. fistula	comp24050	1202.95	sp|Q8ISN9;40S ribosomal protein S25	Branchiostoma belcheri	5.03308e-36	GO:0005840;GO:0030529;GO:0043228;GO:0030529;GO:0043226;GO:0044444;GO:0044464;GO:0005840;GO:0044424;GO:0043232;GO:0005575;GO:0032991;GO:0043229
E. fistula	comp24045	1198.16	sp|P27085;40S ribosomal protein S26	Octopus vulgaris	1.31664e-49	GO:0003735;GO:0005622;GO:0005840;GO:0006412;GO:0030529;GO:0044237;GO:0043228;GO:0044249;GO:0034645;GO:0043170;GO:0030529;GO:0044267;GO:0043226;GO:0044444;GO:0006412;GO:0003674;GO:0044464;GO:0003735;GO:0008152;GO:0008150;GO:0005840;GO:0044260;GO:0044424;GO:0043232;GO:1901576;GO:0009058;GO:0005575;GO:0005198;GO:0071704;GO:0009059;GO:0005622;GO:0019538;GO:0044238;GO:0032991;GO:0009987;GO:0043229
E. fistula	comp21188	1193.74	-			-
E. fistula	comp23043	1174.77	sp|P25169;Sodium/potassium-transporting ATPase subunit beta	Artemia franciscana	3.61788e-22	GO:0005890;GO:0006810;GO:0006811;GO:0006813;GO:0006814;GO:0016020;GO:0016021;GO:0006810;GO:0030001;GO:1990351;GO:0016020;GO:1902495;GO:0044765;GO:0016021;GO:0015672;GO:1902494;GO:0044464;GO:0044425;GO:0006812;GO:0008150;GO:0044699;GO:0005575;GO:0006814;GO:0043234;GO:0006811;GO:0032991;GO:0090533;GO:0051234;GO:0006813;GO:0098533;GO:0044459;GO:0005890
E. fistula	comp24035	1172.53	sp|O57592;60S ribosomal protein L7a	Takifugu rubripes	1.66684e-117	GO:0005840;GO:0030529;GO:0042254;GO:0043228;GO:0071840;GO:0022613;GO:0042254;GO:0030529;GO:0043226;GO:0044444;GO:0044464;GO:0044085;GO:0008150;GO:0005840;GO:0044424;GO:0043232;GO:0005575;GO:0032991;GO:0043229
E. fistula	comp10640	1137.08	sp|Q90YQ2;40S ribosomal protein S21	Ictalurus punctatus	4.34235e-34	GO:0003735;GO:0005622;GO:0005840;GO:0006412;GO:0030529;GO:0044237;GO:0003735;GO:0043228;GO:0008152;GO:0008150;GO:0005840;GO:0044260;GO:0044424;GO:0043232;GO:1901576;GO:0009058;GO:0005575;GO:0005198;GO:0071704;GO:0009059;GO:0044249;GO:0034645;GO:0005622;GO:0043170;GO:0019538;GO:0030529;GO:0044267;GO:0044238;GO:0043226;GO:0044444;GO:0032991;GO:0006412;GO:0003674;GO:0044464;GO:0009987;GO:0043229
E. fistula	comp5968	1091.42	sp|P11940;Polyadenylate-binding protein 1	Homo sapiens		GO:0000166;GO:0000184;GO:0000288;GO:0000289;GO:0000398;GO:0003676;GO:0003723;GO:0005515;GO:0005634;GO:0005681;GO:0005737;GO:0005829;GO:0006378;GO:0006397;GO:0006412;GO:0006413;GO:0008022;GO:0008143;GO:0008266;GO:0008380;GO:0008494;GO:0010467;GO:0010494;GO:0016070;GO:0016071;GO:0030529;GO:0031047;GO:0044267;GO:0044822;GO:0045727;GO:0048255;GO:0060213;GO:0071013;GO:1900153;GO:2000623;GO:0010608;GO:…
E. fistula	comp5969	1085.15	sp|O76756;40S ribosomal protein S8	Apis mellifera	2.55904e-103	GO:0003735;GO:0005622;GO:0005840;GO:0006412;GO:0030529;GO:0044237;GO:0003735;GO:0043228;GO:0008152;GO:0008150;GO:0005840;GO:0044260;GO:0044424;GO:0043232;GO:1901576;GO:0009058;GO:0005575;GO:0005198;GO:0071704;GO:0009059;GO:0044249;GO:0034645;GO:0005622;GO:0043170;GO:0019538;GO:0030529;GO:0044267;GO:0044238;GO:0043226;GO:0044444;GO:0032991;GO:0006412;GO:0003674;GO:0044464;GO:0009987;GO:0043229
E. fistula	comp18186	1083.89	sp|Q7ZWJ4;60S ribosomal protein L18a	Danio rerio	8.81117e-91	GO:0003735;GO:0005840;GO:0006412;GO:0030529;GO:0044237;GO:0043228;GO:0044249;GO:0034645;GO:0043170;GO:0030529;GO:0044267;GO:0043226;GO:0044444;GO:0006412;GO:0003674;GO:0044464;GO:0003735;GO:0008152;GO:0008150;GO:0005840;GO:0044260;GO:0044424;GO:0043232;GO:1901576;GO:0009058;GO:0005575;GO:0005198;GO:0071704;GO:0009059;GO:0019538;GO:0044238;GO:0032991;GO:0009987;GO:0043229
E. fistula	comp24040	1078.75	sp|Q962Q6;40S ribosomal protein S24	Spodoptera frugiperda	2.94218e-53	GO:0000166;GO:0003735;GO:0005622;GO:0005840;GO:0006412;GO:0030529;GO:0044237;GO:0043228;GO:1901363;GO:0044249;GO:0034645;GO:0005488;GO:0043170;GO:0030529;GO:0044267;GO:0043226;GO:0044444;GO:0006412;GO:0003674;GO:0044464;GO:0003735;GO:0008152;GO:0008150;GO:0005840;GO:0044260;GO:0044424;GO:0043232;GO:1901576;GO:0009058;GO:0005575;GO:0005198;GO:0071704;GO:0009059;GO:0005622;GO:0019538;GO:0044238;GO:…
E. fistula	comp5974	1041.84	sp|Q8HXB8;60S ribosomal protein L29	Macaca fascicularis	1.67527e-22	GO:0003735;GO:0005622;GO:0005840;GO:0006412;GO:0030529;GO:0044237;GO:0003735;GO:0043228;GO:0008152;GO:0008150;GO:0005840;GO:0044260;GO:0044424;GO:0043232;GO:1901576;GO:0009058;GO:0005575;GO:0005198;GO:0071704;GO:0009059;GO:0044249;GO:0034645;GO:0005622;GO:0043170;GO:0019538;GO:0030529;GO:0044267;GO:0044238;GO:0043226;GO:0044444;GO:0032991;GO:0006412;GO:0003674;GO:0044464;GO:0009987;GO:0043229
E. fistula	comp24105	1026.83	-			-
E. fistula	comp24041	1021.29	sp|P26351;Thymosin beta-11	Oncorhynchus mykiss	1.83533e-12	GO:0003779;GO:0003779;GO:0005737;GO:0005856;GO:0007010;GO:0030036;GO:0042989;GO:0043228;GO:0008092;GO:0051493;GO:0031333;GO:0051494;GO:0051235;GO:0032272;GO:0071840;GO:0030832;GO:0005488;GO:0050794;GO:0005856;GO:0043226;GO:0030833;GO:0003674;GO:0010639;GO:0043254;GO:0044087;GO:0005515;GO:0044464;GO:0090066;GO:0051128;GO:0065007;GO:0005737;GO:0032535;GO:0008150;GO:0044763;GO:0044424;GO:0048519;GO:…
E. fistula	comp10641	1019.42	sp|Q95VY2;Translationally-controlled tumor protein homolog	Branchiostoma belcheri	8.7003e-37	GO:0005737;GO:0005737;GO:0005737;GO:0044424;GO:0005575;GO:0044464
E. fistula	comp20578	1019.38	-			-
E. fistula	comp24044	1013.36	sp|P62832;60S ribosomal protein L23	Rattus norvegicus	2.60309e-79	GO:0003735;GO:0005730;GO:0005737;GO:0005840;GO:0006412;GO:0022625;GO:0030529;GO:0044237;GO:0043228;GO:0044428;GO:0044249;GO:0034645;GO:0043170;GO:0030529;GO:0044267;GO:0022625;GO:0043226;GO:0044444;GO:0006412;GO:0003674;GO:0044464;GO:0005737;GO:0003735;GO:0008152;GO:0008150;GO:0005840;GO:0005730;GO:0044260;GO:0044424;GO:0043232;GO:0044446;GO:1901576;GO:0009058;GO:0044422;GO:0005575;GO:0005198;GO:…
E. fistula	comp10631	1008.15	sp|Q9IA76;60S ribosomal protein L31	Paralichthys olivaceus	6.16297e-59	GO:0003735;GO:0005622;GO:0005840;GO:0006412;GO:0030529;GO:0044237;GO:0003735;GO:0043228;GO:0008152;GO:0008150;GO:0005840;GO:0044260;GO:0044424;GO:0043232;GO:1901576;GO:0009058;GO:0005575;GO:0005198;GO:0071704;GO:0009059;GO:0044249;GO:0034645;GO:0005622;GO:0043170;GO:0019538;GO:0030529;GO:0044267;GO:0044238;GO:0043226;GO:0044444;GO:0032991;GO:0006412;GO:0003674;GO:0044464;GO:0009987;GO:0043229
E. fistula	comp24075	999.734	sp|Q3SYR7;60S ribosomal protein L9	Bos taurus	3.45567e-83	GO:0003735;GO:0005622;GO:0005840;GO:0006412;GO:0019843;GO:0030529;GO:0044237;GO:0043228;GO:1901363;GO:0003676;GO:0044249;GO:0034645;GO:0005488;GO:0043170;GO:0030529;GO:0044267;GO:0003723;GO:0019843;GO:0043226;GO:0044444;GO:0006412;GO:0003674;GO:0044464;GO:0003735;GO:0008152;GO:0008150;GO:0005840;GO:0044260;GO:0044424;GO:0043232;GO:1901576;GO:0009058;GO:0005575;GO:0005198;GO:0071704;GO:0009059;GO:…
E. fistula	comp24056	999.701	sp|P55935;40S ribosomal protein S9	Drosophila melanogaster	2.3169e-107	GO:0000022;GO:0000228;GO:0003723;GO:0003735;GO:0005622;GO:0005730;GO:0005737;GO:0005840;GO:0006412;GO:0007052;GO:0015935;GO:0019843;GO:0030529;GO:0044237;GO:0043228;GO:0007051;GO:1901363;GO:0044428;GO:0003676;GO:0005694;GO:0044249;GO:0043933;GO:0034645;GO:0000228;GO:0022402;GO:0071840;GO:0005488;GO:0043170;GO:0030529;GO:0044267;GO:0003723;GO:0019843;GO:0043226;GO:0044444;GO:0006412;GO:0003674;GO:…
E. fistula	comp24049	995.646	sp|P58375;60S ribosomal protein L30	Spodoptera frugiperda	2.86019e-59	GO:0003735;GO:0005622;GO:0005840;GO:0006412;GO:0030529;GO:0044237;GO:0043228;GO:0044249;GO:0034645;GO:0043170;GO:0030529;GO:0044267;GO:0043226;GO:0044444;GO:0006412;GO:0003674;GO:0044464;GO:0003735;GO:0008152;GO:0008150;GO:0005840;GO:0044260;GO:0044424;GO:0043232;GO:1901576;GO:0009058;GO:0005575;GO:0005198;GO:0071704;GO:0009059;GO:0005622;GO:0019538;GO:0044238;GO:0032991;GO:0009987;GO:0043229
E. fistula	comp5962	991.639	sp|Q9D1R9;60S ribosomal protein L34	Mus musculus	3.13214e-48	GO:0003735;GO:0005622;GO:0005840;GO:0006412;GO:0030529;GO:0044237;GO:0003735;GO:0043228;GO:0008152;GO:0008150;GO:0005840;GO:0044260;GO:0044424;GO:0043232;GO:1901576;GO:0009058;GO:0005575;GO:0005198;GO:0071704;GO:0009059;GO:0044249;GO:0034645;GO:0005622;GO:0043170;GO:0019538;GO:0030529;GO:0044267;GO:0044238;GO:0043226;GO:0044444;GO:0032991;GO:0006412;GO:0003674;GO:0044464;GO:0009987;GO:0043229
E. fistula	comp24054	991.24	sp|P46777;60S ribosomal protein L5	Homo sapiens	1.98057e-137	GO:0000184;GO:0003723;GO:0003735;GO:0005515;GO:0005622;GO:0005634;GO:0005730;GO:0005737;GO:0005829;GO:0005840;GO:0006364;GO:0006412;GO:0006413;GO:0006414;GO:0006415;GO:0006614;GO:0008097;GO:0010467;GO:0016032;GO:0016070;GO:0016071;GO:0019058;GO:0019083;GO:0019843;GO:0022625;GO:0030529;GO:0042273;GO:0044267;GO:0044822;GO:0070062;GO:0044237;GO:0043228;GO:0006396;GO:0006810;GO:1901575;GO:0019439;GO:…
E. fistula	comp23112	960.557	tr|A7RWT9;Predicted protein	Nematostella vectensis	1.01321e-20	-
E. fistula	comp24052	960.494	sp|Q3SZQ6;60S ribosomal protein L32	Bos taurus	6.38441e-70	GO:0003735;GO:0005622;GO:0005840;GO:0006412;GO:0022625;GO:0030529;GO:0044237;GO:0043228;GO:0044249;GO:0034645;GO:0043170;GO:0030529;GO:0044267;GO:0022625;GO:0043226;GO:0044444;GO:0006412;GO:0003674;GO:0044464;GO:0003735;GO:0008152;GO:0008150;GO:0005840;GO:0044260;GO:0044424;GO:0043232;GO:0044446;GO:1901576;GO:0009058;GO:0044422;GO:0005575;GO:0005198;GO:0071704;GO:0044445;GO:0009059;GO:0005622;GO:…
E. fistula	comp24068	948.06	-			-
E. fistula	comp23936	935.34	sp|Q3UGF1;WD repeat-containing protein 19	Mus musculus		GO:0000902;GO:0001701;GO:0003674;GO:0005737;GO:0005856;GO:0005929;GO:0007224;GO:0030030;GO:0030326;GO:0030991;GO:0031076;GO:0031513;GO:0031514;GO:0032391;GO:0035721;GO:0042384;GO:0042471;GO:0042995;GO:0048701;GO:0050877;GO:0055123;GO:0060271;GO:0060830;GO:0060831;GO:0061055;GO:0044782;GO:0043228;GO:0009790;GO:0048598;GO:0030991;GO:0006810;GO:0044707;GO:0030705;GO:0009653;GO:0048646;GO:0030326;GO:…
E. fistula	comp5980	924.271	sp|P79781;Ubiquitin-40S ribosomal protein S27a	Gallus gallus	6.66843e-77	GO:0002218;GO:0002224;GO:0002755;GO:0003735;GO:0005622;GO:0005634;GO:0005654;GO:0005737;GO:0005840;GO:0006281;GO:0006412;GO:0007250;GO:0015935;GO:0019985;GO:0022627;GO:0030529;GO:0034134;GO:0034138;GO:0034142;GO:0034146;GO:0034154;GO:0035419;GO:0035681;GO:0035682;GO:0045087;GO:0046872;GO:0005737;GO:0031347;GO:0044237;GO:0003735;GO:0043228;GO:0071900;GO:0008152;GO:0007250;GO:0044093;GO:0019985;GO:…
E. fistula	comp10645	919.446	sp|Q6QMZ4;60S ribosomal protein L6	Chinchilla lanigera	9.8145e-80	GO:0003735;GO:0005622;GO:0005840;GO:0006412;GO:0030529;GO:0044237;GO:0003735;GO:0043228;GO:0008152;GO:0008150;GO:0005840;GO:0044260;GO:0044424;GO:0043232;GO:1901576;GO:0009058;GO:0005575;GO:0005198;GO:0071704;GO:0009059;GO:0044249;GO:0034645;GO:0005622;GO:0043170;GO:0019538;GO:0030529;GO:0044267;GO:0044238;GO:0043226;GO:0044444;GO:0032991;GO:0006412;GO:0003674;GO:0044464;GO:0009987;GO:0043229
E. fistula	comp24048	918.466	-			-
E. fistula	comp24057	915.371	sp|P41116;60S ribosomal protein L8	Xenopus laevis	1.93216e-146	GO:0003723;GO:0003723;GO:0003735;GO:0005622;GO:0005737;GO:0005840;GO:0006412;GO:0015934;GO:0019843;GO:0030529;GO:0044237;GO:0043228;GO:1901363;GO:0003676;GO:0044249;GO:0034645;GO:0005488;GO:0043170;GO:0030529;GO:0044267;GO:0003723;GO:0019843;GO:0043226;GO:0044444;GO:0006412;GO:0003674;GO:0044464;GO:0005737;GO:0003735;GO:0008152;GO:0008150;GO:0005840;GO:0044260;GO:0044424;GO:0043232;GO:0044446;GO:…
E. fistula	comp14802	902.659	sp|Q90YS0;40S ribosomal protein S4	Ictalurus punctatus	2.43042e-141	GO:0003723;GO:0003723;GO:0003735;GO:0005622;GO:0005840;GO:0006412;GO:0019843;GO:0030529;GO:0044237;GO:0043228;GO:1901363;GO:0003676;GO:0044249;GO:0034645;GO:0005488;GO:0043170;GO:0030529;GO:0044267;GO:0003723;GO:0019843;GO:0043226;GO:0044444;GO:0006412;GO:0003674;GO:0044464;GO:0003735;GO:0008152;GO:0008150;GO:0005840;GO:0044260;GO:0044424;GO:0043232;GO:1901576;GO:0009058;GO:0005575;GO:0005198;GO:…
E. fistula	comp24051	902.222	sp|P46778;60S ribosomal protein L21	Homo sapiens	1.92746e-60	GO:0000184;GO:0003723;GO:0003735;GO:0005622;GO:0005829;GO:0005840;GO:0006412;GO:0006413;GO:0006414;GO:0006415;GO:0006614;GO:0010467;GO:0016032;GO:0016070;GO:0016071;GO:0019058;GO:0019083;GO:0022625;GO:0030529;GO:0044267;GO:0044822;GO:0044237;GO:0043228;GO:0006810;GO:1901575;GO:0019439;GO:0006402;GO:1901363;GO:0044270;GO:0046483;GO:0006139;GO:0044248;GO:0072594;GO:0006612;GO:0000184;GO:0003676;GO:…
E. fistula	comp24067	895.448	sp|A7RKS5;40S ribosomal protein SA	Nematostella vectensis	1.7528e-139	GO:0000028;GO:0003735;GO:0005622;GO:0005737;GO:0005840;GO:0006412;GO:0015935;GO:0022627;GO:0030529;GO:0044237;GO:0043228;GO:0044249;GO:0043933;GO:0034645;GO:0071840;GO:0043170;GO:0030529;GO:0044267;GO:0043226;GO:0044444;GO:0071826;GO:0022607;GO:0006412;GO:0003674;GO:0044464;GO:0005737;GO:0003735;GO:0008152;GO:0065003;GO:0008150;GO:0005840;GO:0044260;GO:0044424;GO:0043232;GO:0044446;GO:0000028;GO:…
E. fistula	comp5984	891.326	sp|Q9VS34;60S ribosomal protein L18	Drosophila melanogaster	2.95704e-83	GO:0000022;GO:0003735;GO:0005622;GO:0005737;GO:0005840;GO:0006412;GO:0007052;GO:0030529;GO:0005737;GO:0044237;GO:0003735;GO:0043228;GO:0008152;GO:0008150;GO:0005840;GO:0044763;GO:0000226;GO:0044260;GO:0044424;GO:0007051;GO:0043232;GO:1901576;GO:0006996;GO:0051231;GO:0044699;GO:0009058;GO:0005575;GO:0005198;GO:0016043;GO:0071704;GO:0009059;GO:0044249;GO:0043933;GO:0034645;GO:0022402;GO:0000022;GO:…
E. fistula	comp24074	886.475	sp|Q962R9;40S ribosomal protein S10	Spodoptera frugiperda	1.63188e-57	GO:0005737;GO:0005737;GO:0005840;GO:0030529;GO:0043228;GO:0030529;GO:0043226;GO:0044444;GO:0044464;GO:0005737;GO:0005840;GO:0044424;GO:0043232;GO:0005575;GO:0032991;GO:0043229
E. fistula	comp24081	870.265	-			-
E. fistula	comp23804	870.229	sp|Q27HV0;UDP-N-acetylglucosamine--peptide N-acetylglucosaminyltransferase 110 kDa subunit	Sus scrofa		GO:0000123;GO:0005547;GO:0005634;GO:0005737;GO:0005829;GO:0005886;GO:0006110;GO:0006486;GO:0006493;GO:0006915;GO:0008289;GO:0016020;GO:0016262;GO:0016568;GO:0016740;GO:0016757;GO:0031397;GO:0032922;GO:0043981;GO:0043982;GO:0043984;GO:0045862;GO:0045944;GO:0048015;GO:0048511;GO:0061087;GO:0080182;GO:0090526;GO:0097363;GO:0043995;GO:0043996;GO:0046972;GO:0044237;GO:0080090;GO:0005975;GO:0016568;GO:…
E. fistula	comp10636	858.565	-			-
E. fistula	comp14793	850.091	sp|Q92005;Elongation factor 1-alpha	Danio rerio		GO:0000166;GO:0003746;GO:0003924;GO:0005525;GO:0005737;GO:0006184;GO:0006412;GO:0006414;GO:0044237;GO:0019693;GO:1901575;GO:0019439;GO:0008135;GO:0009259;GO:0009203;GO:1901363;GO:0044270;GO:0046483;GO:0006139;GO:0044248;GO:0019001;GO:0009141;GO:0006163;GO:0009143;GO:0032555;GO:0006796;GO:0032553;GO:0001882;GO:0003676;GO:0003746;GO:0046434;GO:0009261;GO:0044249;GO:0032549;GO:1901565;GO:0034645;GO:…
E. fistula	comp24060	847.156	sp|P02362;40S ribosomal protein S7	Xenopus laevis	1.29956e-98	GO:0003735;GO:0005622;GO:0005840;GO:0006412;GO:0030529;GO:0044237;GO:0043228;GO:0044249;GO:0034645;GO:0043170;GO:0030529;GO:0044267;GO:0043226;GO:0044444;GO:0006412;GO:0003674;GO:0044464;GO:0003735;GO:0008152;GO:0008150;GO:0005840;GO:0044260;GO:0044424;GO:0043232;GO:1901576;GO:0009058;GO:0005575;GO:0005198;GO:0071704;GO:0009059;GO:0005622;GO:0019538;GO:0044238;GO:0032991;GO:0009987;GO:0043229
E. fistula	comp22445	845.566	sp|Q07008;Neurogenic locus notch homolog protein 1	Rattus norvegicus	2.1162e-44	GO:0000122;GO:0001047;GO:0001525;GO:0001669;GO:0001726;GO:0002052;GO:0003264;GO:0004857;GO:0004872;GO:0005509;GO:0005634;GO:0005794;GO:0005856;GO:0005886;GO:0006351;GO:0006355;GO:0007219;GO:0007221;GO:0007275;GO:0007283;GO:0008285;GO:0009790;GO:0010832;GO:0016020;GO:0016021;GO:0019899;GO:0021515;GO:0030027;GO:0030154;GO:0030513;GO:0031100;GO:0031960;GO:0032496;GO:0035148;GO:0035924;GO:0042127;GO:…
E. fistula	comp24083	841.719	sp|P46222;60S ribosomal protein L11	Drosophila melanogaster	6.01095e-106	GO:0000022;GO:0000228;GO:0003723;GO:0003735;GO:0005515;GO:0005622;GO:0005703;GO:0005730;GO:0005737;GO:0005840;GO:0006412;GO:0007052;GO:0019843;GO:0030529;GO:0051298;GO:0005703;GO:0044237;GO:0043228;GO:0007051;GO:1901363;GO:0044428;GO:0003676;GO:0044427;GO:0005694;GO:0044249;GO:0043933;GO:0034645;GO:0000228;GO:0022402;GO:0071840;GO:0005488;GO:0043170;GO:0030529;GO:0044267;GO:0003723;GO:0019843;GO:…
E. fistula	comp14774	833.759	-			-
E. fistula	comp10633	815.682	sp|P62865;Ubiquitin-like protein FUBI	Bos taurus	1.89654e-19	-
E. fistula	comp24062	813.963	sp|P23358;60S ribosomal protein L12	Rattus norvegicus	1.21042e-85	GO:0003723;GO:0003735;GO:0005840;GO:0006412;GO:0030529;GO:0044237;GO:0043228;GO:1901363;GO:0003676;GO:0044249;GO:0034645;GO:0005488;GO:0043170;GO:0030529;GO:0044267;GO:0003723;GO:0043226;GO:0044444;GO:0006412;GO:0003674;GO:0044464;GO:0003735;GO:0008152;GO:0008150;GO:0005840;GO:0044260;GO:0044424;GO:0043232;GO:1901576;GO:0009058;GO:0005575;GO:0005198;GO:0071704;GO:0009059;GO:0019538;GO:0044238;GO:…
E. fistula	comp10707	805.548	tr|A7RMG6;Predicted protein	Nematostella vectensis	1.6492e-09	-
E. fistula	comp24061	804.181	sp|Q9BMX5;40S ribosomal protein S6	Aplysia californica	4.33749e-113	GO:0003735;GO:0005622;GO:0005840;GO:0006412;GO:0030529;GO:0044237;GO:0043228;GO:0044249;GO:0034645;GO:0043170;GO:0030529;GO:0044267;GO:0043226;GO:0044444;GO:0006412;GO:0003674;GO:0044464;GO:0003735;GO:0008152;GO:0008150;GO:0005840;GO:0044260;GO:0044424;GO:0043232;GO:1901576;GO:0009058;GO:0005575;GO:0005198;GO:0071704;GO:0009059;GO:0005622;GO:0019538;GO:0044238;GO:0032991;GO:0009987;GO:0043229
E. fistula	comp24043	794.271	sp|Q4R723;60S ribosomal protein L27a	Macaca fascicularis	1.75153e-59	GO:0003735;GO:0005622;GO:0005840;GO:0006412;GO:0030529;GO:0044237;GO:0043228;GO:0044249;GO:0034645;GO:0043170;GO:0030529;GO:0044267;GO:0043226;GO:0044444;GO:0006412;GO:0003674;GO:0044464;GO:0003735;GO:0008152;GO:0008150;GO:0005840;GO:0044260;GO:0044424;GO:0043232;GO:1901576;GO:0009058;GO:0005575;GO:0005198;GO:0071704;GO:0009059;GO:0005622;GO:0019538;GO:0044238;GO:0032991;GO:0009987;GO:0043229
E. fistula	comp5982	793.295	-			-
E. fistula	comp21964	786.103	tr|A7T7H4;Predicted protein	Nematostella vectensis	1.20995e-75	-
E. fistula	comp24055	774.622	sp|A7S3J7;40S ribosomal protein S3a	Nematostella vectensis	3.26451e-152	GO:0003735;GO:0003735;GO:0005622;GO:0005737;GO:0005840;GO:0006412;GO:0022627;GO:0030529;GO:0044237;GO:0043228;GO:0044249;GO:0034645;GO:0043170;GO:0030529;GO:0044267;GO:0043226;GO:0044444;GO:0006412;GO:0003674;GO:0044464;GO:0005737;GO:0003735;GO:0008152;GO:0008150;GO:0005840;GO:0044260;GO:0044424;GO:0043232;GO:0044446;GO:1901576;GO:0015935;GO:0009058;GO:0044422;GO:0005575;GO:0005198;GO:0071704;GO:…
E. fistula	comp5973	772.122	sp|Q58DT1;60S ribosomal protein L7	Bos taurus	2.4622e-115	GO:0003723;GO:0005840;GO:0030529;GO:0043228;GO:0005840;GO:0044424;GO:1901363;GO:0043232;GO:0005575;GO:0003676;GO:0005488;GO:0030529;GO:0003723;GO:0043226;GO:0044444;GO:0032991;GO:0097159;GO:0003674;GO:0044464;GO:0043229
E. fistula	comp24064	764.403	sp|Q6QAP7;40S ribosomal protein S17	Sus scrofa	2.5157e-70	GO:0003735;GO:0005622;GO:0005840;GO:0006412;GO:0030529;GO:0044237;GO:0043228;GO:0044249;GO:0034645;GO:0043170;GO:0030529;GO:0044267;GO:0043226;GO:0044444;GO:0006412;GO:0003674;GO:0044464;GO:0003735;GO:0008152;GO:0008150;GO:0005840;GO:0044260;GO:0044424;GO:0043232;GO:1901576;GO:0009058;GO:0005575;GO:0005198;GO:0071704;GO:0009059;GO:0005622;GO:0019538;GO:0044238;GO:0032991;GO:0009987;GO:0043229
E. fistula	comp23899	763.564	sp|Q9D7W4;Tetraspanin-17	Mus musculus	9.06544e-75	GO:0003674;GO:0008150;GO:0016020;GO:0016021;GO:0016020;GO:0016021;GO:0003674;GO:0044425;GO:0008150;GO:0005575
E. fistula	comp23701	763.34	tr|A7SE56;Predicted protein	Nematostella vectensis	4.82261e-53	-
E. fistula	comp24069	762.622	tr|G8HTB5;Putative uncharacterized protein	Acropora millepora	2.19824e-06	-
E. fistula	comp23096	759.673	sp|P80009;Plasminogen (Fragment)	Canis familiaris	1.84129e-47	GO:0003824;GO:0004252;GO:0005576;GO:0005615;GO:0006508;GO:0007596;GO:0007599;GO:0008233;GO:0008236;GO:0009986;GO:0010812;GO:0016787;GO:0019897;GO:0019904;GO:0022617;GO:0031232;GO:0034185;GO:0042246;GO:0042730;GO:0045445;GO:0046716;GO:0048771;GO:0051918;GO:0051919;GO:0060707;GO:0060716;GO:0071674;GO:0030194;GO:0048870;GO:1900048;GO:0044707;GO:0032101;GO:0002376;GO:0071674;GO:0030195;GO:0050819;GO:…
E. fistula	comp23143	753.79	-			-
E. fistula	comp6015	744.84	sp|P61354;60S ribosomal protein L27	Rattus norvegicus	2.44151e-66	GO:0003735;GO:0005622;GO:0005840;GO:0006412;GO:0030529;GO:0044237;GO:0003735;GO:0043228;GO:0008152;GO:0008150;GO:0005840;GO:0044260;GO:0044424;GO:0043232;GO:1901576;GO:0009058;GO:0005575;GO:0005198;GO:0071704;GO:0009059;GO:0044249;GO:0034645;GO:0005622;GO:0043170;GO:0019538;GO:0030529;GO:0044267;GO:0044238;GO:0043226;GO:0044444;GO:0032991;GO:0006412;GO:0003674;GO:0044464;GO:0009987;GO:0043229
E. fistula	comp24065	744.518	sp|Q9P784;60S ribosomal protein L4-B	Schizosaccharomyces pombe (strain 972 / ATCC 24843)	9.79046e-152	GO:0002181;GO:0003735;GO:0005829;GO:0005840;GO:0006412;GO:0022625;GO:0030529;GO:0044237;GO:0043228;GO:0044249;GO:0034645;GO:0043170;GO:0030529;GO:0044267;GO:0022625;GO:0043226;GO:0044444;GO:0006412;GO:0003674;GO:0044464;GO:0003735;GO:0008152;GO:0002181;GO:0008150;GO:0005840;GO:0044260;GO:0044424;GO:0043232;GO:0044446;GO:0005829;GO:1901576;GO:0009058;GO:0044422;GO:0005575;GO:0005198;GO:0071704;GO:…
E. fistula	comp24072	738.441	sp|P63245;Guanine nucleotide-binding protein subunit beta-2-like 1	Rattus norvegicus		GO:0001891;GO:0001891;GO:0001934;GO:0005080;GO:0005634;GO:0005737;GO:0005739;GO:0005829;GO:0005856;GO:0005886;GO:0006417;GO:0006915;GO:0006919;GO:0007049;GO:0007205;GO:0007275;GO:0007369;GO:0008200;GO:0008656;GO:0015935;GO:0016020;GO:0017148;GO:0019899;GO:0019903;GO:0030178;GO:0030292;GO:0030308;GO:0030335;GO:0030425;GO:0030496;GO:0030822;GO:0030971;GO:0032436;GO:0032464;GO:0032880;GO:0040008;GO:…
E. fistula	comp17818	735.231	sp|Q6P823;Histone H3.3	Xenopus tropicalis	5.46775e-80	GO:0000786;GO:0000786;GO:0003677;GO:0005634;GO:0005694;GO:0006334;GO:0046982;GO:0043228;GO:0003677;GO:0000786;GO:1901363;GO:0043227;GO:0003676;GO:0044427;GO:0005694;GO:0043933;GO:0071840;GO:0006334;GO:0005488;GO:0065004;GO:0043226;GO:0022607;GO:0003674;GO:0043231;GO:0005515;GO:0044464;GO:0005634;GO:0065003;GO:0044815;GO:0008150;GO:0034728;GO:0046983;GO:0044424;GO:0043232;GO:0046982;GO:0044446;GO:…
E. fistula	comp5960	728.493	-			-
E. fistula	comp14803	712.16	sp|Q4PM12;60S ribosomal protein L36	Ixodes scapularis	8.84016e-40	GO:0003735;GO:0005622;GO:0005840;GO:0006412;GO:0030529;GO:0044237;GO:0043228;GO:0044249;GO:0034645;GO:0043170;GO:0030529;GO:0044267;GO:0043226;GO:0044444;GO:0006412;GO:0003674;GO:0044464;GO:0003735;GO:0008152;GO:0008150;GO:0005840;GO:0044260;GO:0044424;GO:0043232;GO:1901576;GO:0009058;GO:0005575;GO:0005198;GO:0071704;GO:0009059;GO:0005622;GO:0019538;GO:0044238;GO:0032991;GO:0009987;GO:0043229
E. fistula	comp24071	672.06	sp|O70251;Elongation factor 1-beta	Mus musculus	6.46181e-77	GO:0003746;GO:0003746;GO:0005515;GO:0005853;GO:0006412;GO:0006414;GO:0044237;GO:0008135;GO:1901363;GO:0003676;GO:0003746;GO:0044249;GO:0034645;GO:0005488;GO:0043170;GO:0044267;GO:0003723;GO:0044444;GO:0006412;GO:0003674;GO:0005515;GO:0044464;GO:0005853;GO:0008152;GO:0008150;GO:0044260;GO:0044424;GO:0006414;GO:1901576;GO:0009058;GO:0005575;GO:0071704;GO:0009059;GO:0019538;GO:0043234;GO:0044238;GO:…
E. fistula	comp24085	670.575	sp|P53457;Actin-3	Diphyllobothrium dendriticum	5.29463e-11	GO:0000166;GO:0005524;GO:0005737;GO:0005856;GO:0043228;GO:1901363;GO:0032555;GO:0032553;GO:0001882;GO:0032549;GO:0005488;GO:0043168;GO:0032559;GO:0005856;GO:0043226;GO:0097367;GO:0032550;GO:0035639;GO:0003674;GO:0044464;GO:0043167;GO:0005737;GO:0044424;GO:0043232;GO:0030554;GO:0005575;GO:0001883;GO:0005524;GO:0017076;GO:0097159;GO:0000166;GO:1901265;GO:0043229;GO:0036094
E. fistula	comp18090	670.066	sp|P46782;40S ribosomal protein S5	Homo sapiens	5.07438e-131	GO:0000184;GO:0003723;GO:0003729;GO:0003735;GO:0005829;GO:0005840;GO:0006412;GO:0006413;GO:0006414;GO:0006415;GO:0006450;GO:0006614;GO:0010467;GO:0015935;GO:0016032;GO:0016070;GO:0016071;GO:0019058;GO:0019083;GO:0022627;GO:0030529;GO:0044267;GO:0044822;GO:0070062;GO:0010608;GO:0044237;GO:0043228;GO:0080090;GO:0006810;GO:1901575;GO:0019439;GO:0006402;GO:2000112;GO:1901363;GO:0044270;GO:0046483;GO:…
E. fistula	comp23998	646.97	tr|A7T0T3;Predicted protein (Fragment)	Nematostella vectensis		-
E. fistula	comp24033	643.268	sp|P27074;60S ribosomal protein L44 Q	Candida maltosa	6.8165e-54	GO:0003735;GO:0005622;GO:0005840;GO:0006412;GO:0030529;GO:0046677;GO:0046898;GO:0044237;GO:0043228;GO:0010033;GO:0044249;GO:0034645;GO:0009719;GO:0043170;GO:0014070;GO:0030529;GO:0044267;GO:0043226;GO:0044444;GO:0006412;GO:0003674;GO:0044464;GO:0003735;GO:0008152;GO:0008150;GO:0005840;GO:0010243;GO:1901698;GO:0044260;GO:0044424;GO:0043232;GO:1901576;GO:0009058;GO:0009636;GO:0005575;GO:0005198;GO:…
E. fistula	comp24082	632.655	sp|Q00215;Actin, cytoplasmic	Styela plicata	2.81256e-62	GO:0000166;GO:0005524;GO:0005737;GO:0005856;GO:0043228;GO:1901363;GO:0032555;GO:0032553;GO:0001882;GO:0032549;GO:0005488;GO:0043168;GO:0032559;GO:0005856;GO:0043226;GO:0097367;GO:0032550;GO:0035639;GO:0003674;GO:0044464;GO:0043167;GO:0005737;GO:0044424;GO:0043232;GO:0030554;GO:0005575;GO:0001883;GO:0005524;GO:0017076;GO:0097159;GO:0000166;GO:1901265;GO:0043229;GO:0036094
E. fistula	comp17924	631.459	sp|Q3SZ90;60S ribosomal protein L13a	Bos taurus	1.39112e-87	GO:0003735;GO:0005840;GO:0006412;GO:0006417;GO:0015934;GO:0017148;GO:0030529;GO:0097452;GO:1901194;GO:0010608;GO:0044237;GO:0043228;GO:0080090;GO:2000112;GO:0097452;GO:0009889;GO:1901194;GO:0060255;GO:0044249;GO:0034645;GO:0031327;GO:0043170;GO:0010558;GO:1901193;GO:0032269;GO:0030529;GO:0050794;GO:0044267;GO:0017148;GO:0043226;GO:0044444;GO:0006412;GO:0010468;GO:0003674;GO:0032268;GO:0044087;GO:…
E. fistula	comp10646	630.5	sp|Q95WA0;60S ribosomal protein L26	Littorina littorea	8.79704e-52	GO:0003735;GO:0005622;GO:0005840;GO:0006412;GO:0015934;GO:0030529;GO:0044237;GO:0003735;GO:0043228;GO:0008152;GO:0008150;GO:0005840;GO:0044260;GO:0044424;GO:0043232;GO:0044446;GO:1901576;GO:0009058;GO:0044422;GO:0005575;GO:0005198;GO:0071704;GO:0009059;GO:0044249;GO:0034645;GO:0005622;GO:0043170;GO:0019538;GO:0015934;GO:0030529;GO:0044267;GO:0044238;GO:0043226;GO:0044444;GO:0032991;GO:0006412;GO:…
E. fistula	comp23955	629.507	sp|Q9JLB0;MAGUK p55 subfamily member 6	Mus musculus		GO:0004385;GO:0005515;GO:0005886;GO:0016020;GO:0016021;GO:0030165;GO:0046939;GO:0044237;GO:0016310;GO:0016301;GO:0046483;GO:0006139;GO:0016740;GO:0016020;GO:0006796;GO:0019904;GO:0005488;GO:0044710;GO:0016776;GO:0016021;GO:0006793;GO:0009117;GO:0019201;GO:0003674;GO:0006725;GO:0005515;GO:0044464;GO:0044425;GO:0004385;GO:0008152;GO:0008150;GO:0044763;GO:0005886;GO:0019637;GO:0044699;GO:0005575;GO:…
E. fistula	comp21385	621.327	-			-
E. fistula	comp24073	615.462	sp|Q9GLW9;Peroxiredoxin-5, mitochondrial	Papio hamadryas	1.27068e-56	GO:0004601;GO:0005737;GO:0005739;GO:0005777;GO:0016209;GO:0016491;GO:0051920;GO:0055114;GO:0016209;GO:0016705;GO:0051920;GO:0043227;GO:0055114;GO:0044710;GO:0016684;GO:0005777;GO:0043226;GO:0044444;GO:0003674;GO:0016491;GO:0043231;GO:0044464;GO:0005737;GO:0008152;GO:0008150;GO:0044424;GO:0044699;GO:0005575;GO:0003824;GO:0005739;GO:0004601;GO:0042579;GO:0043229
E. fistula	comp24070	603.931	sp|Q9DG68;60S acidic ribosomal protein P0	Rana sylvatica	6.28802e-137	GO:0003735;GO:0005622;GO:0005840;GO:0006414;GO:0030529;GO:0042254;GO:0044237;GO:0043228;GO:0044249;GO:0034645;GO:0071840;GO:0022613;GO:0043170;GO:0042254;GO:0030529;GO:0043226;GO:0044444;GO:0003674;GO:0044464;GO:0044085;GO:0003735;GO:0008152;GO:0008150;GO:0005840;GO:0044260;GO:0044424;GO:0043232;GO:0006414;GO:1901576;GO:0009058;GO:0005575;GO:0005198;GO:0071704;GO:0009059;GO:0005622;GO:0032991;GO:…
E. fistula	comp23260	600.025	-			-
E. fistula	comp24080	597.496	sp|P46222;60S ribosomal protein L11	Drosophila melanogaster	3.73812e-104	GO:0000022;GO:0000228;GO:0003723;GO:0003735;GO:0005515;GO:0005622;GO:0005703;GO:0005730;GO:0005737;GO:0005840;GO:0006412;GO:0007052;GO:0019843;GO:0030529;GO:0051298;GO:0005703;GO:0044237;GO:0043228;GO:0007051;GO:1901363;GO:0044428;GO:0003676;GO:0044427;GO:0005694;GO:0044249;GO:0043933;GO:0034645;GO:0000228;GO:0022402;GO:0071840;GO:0005488;GO:0043170;GO:0030529;GO:0044267;GO:0003723;GO:0019843;GO:…
E. fistula	comp21466	586.477	sp|P51469;Glyceraldehyde-3-phosphate dehydrogenase	Xenopus laevis	3.52592e-137	GO:0000226;GO:0004365;GO:0005634;GO:0005737;GO:0005829;GO:0005856;GO:0006006;GO:0006096;GO:0006915;GO:0008017;GO:0015630;GO:0016491;GO:0016620;GO:0016740;GO:0035605;GO:0035606;GO:0050661;GO:0050821;GO:0051287;GO:0051402;GO:0055114;GO:0010608;GO:0044237;GO:0043228;GO:0008092;GO:0006091;GO:0005975;GO:1901575;GO:0016903;GO:1901363;GO:0008017;GO:0016740;GO:0050661;GO:0043412;GO:0019318;GO:0043227;GO:…
E. fistula	comp24091	583.282	sp|Q5RB31;Protein transport protein Sec61 subunit beta	Pongo abelii	1.83804e-16	GO:0000060;GO:0005783;GO:0005789;GO:0006810;GO:0015031;GO:0016020;GO:0016021;GO:0030433;GO:0030970;GO:0031205;GO:0043022;GO:0048408;GO:0042562;GO:0044237;GO:0006810;GO:1901575;GO:0043021;GO:0044248;GO:0098588;GO:0016020;GO:0098589;GO:0043227;GO:0005783;GO:0006886;GO:0019941;GO:0005488;GO:0043170;GO:0044765;GO:0046907;GO:0016021;GO:0043226;GO:0043022;GO:0044444;GO:0031090;GO:0030433;GO:0003674;GO:…
E. fistula	comp24094	583.054	sp|P49706;G1/S-specific cyclin-D2	Gallus gallus	7.82026e-104	GO:0000079;GO:0000307;GO:0000785;GO:0001934;GO:0005634;GO:0005730;GO:0005829;GO:0007049;GO:0019901;GO:0031965;GO:0045737;GO:0051301;GO:0051726;GO:0043228;GO:0071900;GO:0080090;GO:0045737;GO:0000079;GO:0000307;GO:0044428;GO:0016020;GO:0043227;GO:0051726;GO:0045937;GO:0043549;GO:0060255;GO:0044427;GO:0001934;GO:0043085;GO:0019899;GO:0032270;GO:0005488;GO:0010562;GO:0051347;GO:0051301;GO:0050794;GO:…
E. fistula	comp24023	580.76	tr|B6G1S6;Putative uncharacterized protein	Clostridium hiranonis DSM 13275	1.35971e-06	-
E. fistula	comp5964	579.648	sp|Q90YU6;60S ribosomal protein L22	Ictalurus punctatus	5.15308e-32	GO:0003735;GO:0005622;GO:0005840;GO:0006412;GO:0030529;GO:0044237;GO:0003735;GO:0043228;GO:0008152;GO:0008150;GO:0005840;GO:0044260;GO:0044424;GO:0043232;GO:1901576;GO:0009058;GO:0005575;GO:0005198;GO:0071704;GO:0009059;GO:0044249;GO:0034645;GO:0005622;GO:0043170;GO:0019538;GO:0030529;GO:0044267;GO:0044238;GO:0043226;GO:0044444;GO:0032991;GO:0006412;GO:0003674;GO:0044464;GO:0009987;GO:0043229
E. fistula	comp24096	579.617	sp|Q05158;Cysteine and glycine-rich protein 2	Coturnix coturnix japonica	3.15699e-06	GO:0005634;GO:0005634;GO:0007275;GO:0008270;GO:0030154;GO:0046872;GO:0044707;GO:0046914;GO:0048869;GO:0043227;GO:0030154;GO:0046872;GO:0005488;GO:0007275;GO:0043226;GO:0003674;GO:0043231;GO:0044464;GO:0043169;GO:0043167;GO:0005634;GO:0008150;GO:0044763;GO:0044424;GO:0044699;GO:0005575;GO:0008270;GO:0032501;GO:0032502;GO:0009987;GO:0043229;GO:0044767
E. fistula	comp14805	571.094	sp|P24049;60S ribosomal protein L17	Rattus norvegicus	1.34528e-92	GO:0003735;GO:0003735;GO:0005622;GO:0005840;GO:0006412;GO:0015934;GO:0030529;GO:0044237;GO:0043228;GO:0044249;GO:0034645;GO:0043170;GO:0030529;GO:0044267;GO:0043226;GO:0044444;GO:0006412;GO:0003674;GO:0044464;GO:0003735;GO:0008152;GO:0008150;GO:0005840;GO:0044260;GO:0044424;GO:0043232;GO:0044446;GO:1901576;GO:0009058;GO:0044422;GO:0005575;GO:0005198;GO:0071704;GO:0009059;GO:0005622;GO:0019538;GO:…
E. fistula	comp20695	563.106	-			-
E. fistula	comp23748	558.749	-			-
E. fistula	comp20711	556.023	-			-
E. fistula	comp20708	555.234	sp|P91791;Peptidyl-prolyl cis-trans isomerase	Hemicentrotus pulcherrimus	9.38465e-79	GO:0000413;GO:0000413;GO:0003755;GO:0005737;GO:0006457;GO:0016853;GO:0042277;GO:0044237;GO:0043412;GO:0016853;GO:0016859;GO:0018193;GO:0005488;GO:0043170;GO:0006464;GO:0044267;GO:0006457;GO:0003674;GO:0033218;GO:0044464;GO:0042277;GO:0003755;GO:0005737;GO:0008152;GO:0008150;GO:0044260;GO:0044424;GO:0000413;GO:0005575;GO:0036211;GO:0071704;GO:0003824;GO:0019538;GO:0044238;GO:0009987;GO:0018208
E. fistula	comp6002	552.1	-			-
E. fistula	comp24089	541.857	sp|Q8AWF2;Nascent polypeptide-associated complex subunit alpha	Oreochromis niloticus	1.26382e-64	GO:0006810;GO:0015031;GO:0006810;GO:0008150;GO:0015031;GO:0071702;GO:0045184;GO:0051234
E. fistula	comp24095	540.762	sp|P61166;Transmembrane protein 258	Mus musculus	1.33998e-29	GO:0003674;GO:0005575;GO:0008150;GO:0016020;GO:0016021;GO:0016020;GO:0016021;GO:0003674;GO:0044425;GO:0008150;GO:0005575
E. fistula	comp21219	531.306	sp|Q7ZYS8;60S ribosomal protein L10a	Xenopus laevis	8.60101e-84	GO:0003723;GO:0003735;GO:0005840;GO:0006412;GO:0015934;GO:0030529;GO:0044237;GO:0043228;GO:1901363;GO:0003676;GO:0044249;GO:0034645;GO:0005488;GO:0043170;GO:0030529;GO:0044267;GO:0003723;GO:0043226;GO:0044444;GO:0006412;GO:0003674;GO:0044464;GO:0003735;GO:0008152;GO:0008150;GO:0005840;GO:0044260;GO:0044424;GO:0043232;GO:0044446;GO:1901576;GO:0009058;GO:0044422;GO:0005575;GO:0005198;GO:0071704;GO:…
E. fistula	comp22213	524.938	-			-
E. fistula	comp23042	518.691	tr|A7RLD4;Predicted protein	Nematostella vectensis	5.22054e-66	-
E. fistula	comp24087	518.301	sp|P61314;60S ribosomal protein L15	Rattus norvegicus	5.79417e-98	GO:0003735;GO:0005622;GO:0005840;GO:0006412;GO:0022625;GO:0030529;GO:0044237;GO:0043228;GO:0044249;GO:0034645;GO:0043170;GO:0030529;GO:0044267;GO:0022625;GO:0043226;GO:0044444;GO:0006412;GO:0003674;GO:0044464;GO:0003735;GO:0008152;GO:0008150;GO:0005840;GO:0044260;GO:0044424;GO:0043232;GO:0044446;GO:1901576;GO:0009058;GO:0044422;GO:0005575;GO:0005198;GO:0071704;GO:0044445;GO:0009059;GO:0005622;GO:…
E. fistula	comp23809	515.949	tr|A7S0I9;Predicted protein	Nematostella vectensis	1.18587e-85	-
E. fistula	comp23993	512.075	sp|P10160;Eukaryotic translation initiation factor 5A-1	Oryctolagus cuniculus	1.80858e-70	GO:0003723;GO:0003723;GO:0003746;GO:0005634;GO:0005643;GO:0005737;GO:0005783;GO:0005789;GO:0006412;GO:0006414;GO:0006452;GO:0006810;GO:0008612;GO:0015031;GO:0016020;GO:0043022;GO:0045727;GO:0045901;GO:0045905;GO:0051028;GO:0005840;GO:0010608;GO:0044237;GO:0043228;GO:1901607;GO:0080090;GO:0006810;GO:0008135;GO:0010557;GO:0043436;GO:0043021;GO:2000112;GO:0051028;GO:1901363;GO:0009889;GO:0098588;GO:…
E. fistula	comp23474	506.257	sp|Q3KQV9;UDP-N-acetylhexosamine pyrophosphorylase-like protein 1	Homo sapiens	3.65302e-114	GO:0008152;GO:0016740;GO:0016779;GO:0016740;GO:0003674;GO:0008152;GO:0008150;GO:0003824;GO:0016779;GO:0016772
E. fistula	comp24039	495.62	sp|O01725;60S acidic ribosomal protein P2	Branchiostoma floridae	5.59137e-23	GO:0003735;GO:0005622;GO:0005840;GO:0006414;GO:0030529;GO:0044237;GO:0043228;GO:0044249;GO:0034645;GO:0043170;GO:0030529;GO:0043226;GO:0044444;GO:0003674;GO:0044464;GO:0003735;GO:0008152;GO:0008150;GO:0005840;GO:0044260;GO:0044424;GO:0043232;GO:0006414;GO:1901576;GO:0009058;GO:0005575;GO:0005198;GO:0071704;GO:0009059;GO:0005622;GO:0032991;GO:0009987;GO:0043229
E. fistula	comp23676	492.093	sp|Q5EAJ7;Major vault protein	Strongylocentrotus purpuratus		GO:0005634;GO:0005634;GO:0005737;GO:0030529;GO:0043227;GO:0030529;GO:0043226;GO:0043231;GO:0044464;GO:0005634;GO:0005737;GO:0044424;GO:0005575;GO:0032991;GO:0043229
E. fistula	comp10632	490.497	-			-
E. fistula	comp14778	483.186	sp|Q8I7D9;Protein transport protein Sec61 subunit gamma	Ciona intestinalis	4.75471e-21	GO:0005783;GO:0005789;GO:0006605;GO:0006810;GO:0006886;GO:0015031;GO:0015450;GO:0016020;GO:0016021;GO:0071806;GO:0022891;GO:0008565;GO:0006810;GO:0098588;GO:0016020;GO:0098589;GO:0043227;GO:0022884;GO:0005783;GO:0015399;GO:0006886;GO:0022804;GO:0022857;GO:0044765;GO:0015405;GO:0015450;GO:0046907;GO:0005215;GO:0016021;GO:0043226;GO:0044444;GO:0031090;GO:0006605;GO:0003674;GO:0043231;GO:0008320;GO:…
E. fistula	comp5971	467.386	sp|P36241;60S ribosomal protein L19	Drosophila melanogaster	9.60723e-66	GO:0000022;GO:0003735;GO:0005622;GO:0005840;GO:0006412;GO:0030529;GO:0051298;GO:0044237;GO:0003735;GO:0043228;GO:0008152;GO:0008150;GO:0005840;GO:0044763;GO:0044260;GO:0051297;GO:0044424;GO:0043232;GO:1901576;GO:0006996;GO:0051231;GO:0044699;GO:0009058;GO:0005575;GO:0005198;GO:0016043;GO:0071704;GO:0009059;GO:0044249;GO:0034645;GO:0031023;GO:0022402;GO:0000022;GO:0071840;GO:0005622;GO:0043170;GO:…
E. fistula	comp10656	467.088	sp|Q964E3;Actin, cytoplasmic	Biomphalaria alexandrina		GO:0000166;GO:0005524;GO:0005737;GO:0005856;GO:0005737;GO:0043228;GO:0044424;GO:1901363;GO:0043232;GO:0032555;GO:0032553;GO:0030554;GO:0001882;GO:0005575;GO:0032549;GO:0001883;GO:0005488;GO:0043168;GO:0032559;GO:0005524;GO:0005856;GO:0017076;GO:0043226;GO:0097367;GO:0097159;GO:0032550;GO:0035639;GO:0003674;GO:0000166;GO:1901265;GO:0044464;GO:0043229;GO:0043167;GO:0036094
E. fistula	comp23103	461.837	sp|Q8BX70;Vacuolar protein sorting-associated protein 13C	Mus musculus		GO:0003674;GO:0008150;GO:0003674;GO:0008150
E. fistula	comp18272	460.56	sp|Q90Z10;60S ribosomal protein L13	Danio rerio	5.54877e-90	GO:0003735;GO:0005622;GO:0005840;GO:0006412;GO:0030529;GO:0051726;GO:0044237;GO:0043228;GO:0051726;GO:0044249;GO:0034645;GO:0043170;GO:0030529;GO:0050794;GO:0044267;GO:0043226;GO:0044444;GO:0006412;GO:0003674;GO:0044464;GO:0065007;GO:0003735;GO:0008152;GO:0008150;GO:0005840;GO:0044260;GO:0044424;GO:0043232;GO:1901576;GO:0009058;GO:0005575;GO:0005198;GO:0071704;GO:0009059;GO:0005622;GO:0019538;GO:…
E. fistula	comp23838	460.333	-			-
E. fistula	comp22006	459.625	sp|Q28XE2;Acidic leucine-rich nuclear phosphoprotein 32 family member A	Drosophila pseudoobscura pseudoobscura	7.49737e-37	GO:0005634;GO:0005634;GO:0005737;GO:0005783;GO:0006913;GO:0048471;GO:0006810;GO:0043227;GO:0005783;GO:0051169;GO:0046907;GO:0048471;GO:0043226;GO:0044444;GO:0043231;GO:0044464;GO:0005634;GO:0005737;GO:0008150;GO:0006913;GO:0044424;GO:0005575;GO:0051234;GO:0051649;GO:0016482;GO:0043229
E. fistula	comp23283	452.931	-			-
E. fistula	comp23949	450.624	sp|P51532;Transcription activator BRG1	Homo sapiens		GO:0000122;GO:0000122;GO:0000166;GO:0000790;GO:0000792;GO:0000902;GO:0000977;GO:0001105;GO:0001570;GO:0001701;GO:0001832;GO:0001835;GO:0001889;GO:0002039;GO:0003407;GO:0003676;GO:0003677;GO:0003682;GO:0003713;GO:0003714;GO:0004386;GO:0005515;GO:0005524;GO:0005615;GO:0005634;GO:0005719;GO:0005726;GO:0006200;GO:0006337;GO:0006338;GO:0006346;GO:0006351;GO:0006355;GO:0006357;GO:0007070;GO:0007399;GO:…
E. fistula	comp24076	450.514	-			-
E. fistula	comp22515	446.959	sp|P40983;Uncharacterized protein in xynA 3'region (Fragment)	Caldicellulosiruptor sp. (strain Rt8B.4)	1.41442e-09	GO:0003924;GO:0005525;GO:0006184;GO:0044237;GO:0019693;GO:1901575;GO:0019439;GO:0009259;GO:0009203;GO:1901363;GO:0044270;GO:0046483;GO:0006139;GO:0044248;GO:0019001;GO:0009141;GO:0006163;GO:0009143;GO:0032555;GO:0006796;GO:0032553;GO:0001882;GO:0046434;GO:0009261;GO:0032549;GO:1901565;GO:0009116;GO:0005488;GO:0043168;GO:0009205;GO:0006152;GO:0044710;GO:0072523;GO:0016462;GO:1901136;GO:0097367;GO:…
E. fistula	comp24098	446.578	sp|Q5E9E4;Translocon-associated protein subunit beta	Bos taurus	3.72465e-62	GO:0005783;GO:0005783;GO:0005789;GO:0016020;GO:0016021;GO:0098588;GO:0016020;GO:0098589;GO:0043227;GO:0005783;GO:0016021;GO:0043226;GO:0044444;GO:0031090;GO:0043231;GO:0044464;GO:0044425;GO:0044424;GO:0044446;GO:0044422;GO:0005789;GO:0005575;GO:0044432;GO:0043229
E. fistula	comp24079	445.223	-			-
E. fistula	comp22832	445.142	sp|P74148;Universal stress protein Sll1388	Synechocystis sp. (strain	5.29656e-07	GO:0006950;GO:0008150;GO:0006950;GO:0050896
E. fistula	comp24086	445.131	-			-
E. fistula	comp20551	444.001	sp|Q9DFQ7;60S ribosomal protein L24	Gillichthys mirabilis	6.55338e-34	GO:0005840;GO:0030529;GO:0043228;GO:0030529;GO:0043226;GO:0044444;GO:0044464;GO:0005840;GO:0044424;GO:0043232;GO:0005575;GO:0032991;GO:0043229
E. fistula	comp23738	440.356	sp|P49892;Adenosine receptor A1	Gallus gallus	9.93562e-11	GO:0001609;GO:0001973;GO:0002686;GO:0003093;GO:0004871;GO:0004930;GO:0005886;GO:0007165;GO:0007186;GO:0016020;GO:0016021;GO:0050728;GO:0060079;GO:0070256;GO:0044057;GO:0035588;GO:0004872;GO:0044707;GO:0004888;GO:0038023;GO:0032101;GO:0030336;GO:0003071;GO:0016020;GO:0051046;GO:0040013;GO:0007165;GO:0050727;GO:0032102;GO:0035586;GO:2000146;GO:0002685;GO:0050794;GO:0001609;GO:0051239;GO:0060078;GO:…
E. fistula	comp24084	437.864	sp|P21531;60S ribosomal protein L3	Rattus norvegicus		GO:0003735;GO:0005622;GO:0005634;GO:0005730;GO:0005737;GO:0005840;GO:0006412;GO:0030529;GO:0071353;GO:0044237;GO:0043228;GO:0010033;GO:0044428;GO:0043227;GO:0034097;GO:0044249;GO:0034645;GO:0071345;GO:0043170;GO:0071353;GO:0030529;GO:0044267;GO:0070670;GO:0043226;GO:0044444;GO:0006412;GO:0003674;GO:0043231;GO:0044464;GO:0005634;GO:0005737;GO:0003735;GO:0008152;GO:0008150;GO:0005840;GO:0051716;GO:…
E. fistula	comp23093	436.117	sp|Q90687;Tyrosine-protein phosphatase non-receptor type 11	Gallus gallus		GO:0000077;GO:0000187;GO:0004721;GO:0004725;GO:0004726;GO:0005070;GO:0005158;GO:0005634;GO:0005737;GO:0006470;GO:0006629;GO:0006641;GO:0007409;GO:0007420;GO:0007507;GO:0009755;GO:0009967;GO:0016311;GO:0016787;GO:0016791;GO:0030971;GO:0033628;GO:0035265;GO:0035335;GO:0036302;GO:0038127;GO:0040014;GO:0042445;GO:0042593;GO:0046676;GO:0046825;GO:0046887;GO:0046888;GO:0048011;GO:0048013;GO:0048609;GO:…
E. fistula	comp5967	435.781	sp|P62278;40S ribosomal protein S13	Rattus norvegicus	4.11561e-96	GO:0003674;GO:0003735;GO:0005622;GO:0005840;GO:0006412;GO:0008150;GO:0022627;GO:0030529;GO:0044237;GO:0003735;GO:0043228;GO:0008152;GO:0008150;GO:0005840;GO:0044260;GO:0044424;GO:0043232;GO:0044446;GO:1901576;GO:0015935;GO:0009058;GO:0044422;GO:0005575;GO:0005198;GO:0071704;GO:0044445;GO:0009059;GO:0044249;GO:0034645;GO:0005622;GO:0043170;GO:0019538;GO:0030529;GO:0044267;GO:0044238;GO:0043226;GO:…
E. fistula	comp21121	434.694	-			-
E. fistula	comp23866	425.532	-			-
E. fistula	comp23056	420.776	-			-
E. fistula	comp22111	419.622	sp|Q2F7Z7;Transmembrane protein 59	Sus scrofa	1.45737e-20	GO:0000139;GO:0004175;GO:0005764;GO:0005765;GO:0005768;GO:0005770;GO:0005794;GO:0005886;GO:0006508;GO:0006914;GO:0010508;GO:0016020;GO:0016021;GO:0031902;GO:0044237;GO:0000323;GO:0010008;GO:0010506;GO:0009896;GO:0044248;GO:0098588;GO:0016020;GO:0031331;GO:0043227;GO:0031902;GO:0043170;GO:0009894;GO:0050794;GO:0044431;GO:0005768;GO:0016021;GO:0043226;GO:0044444;GO:0031090;GO:0003674;GO:0048522;GO:…
E. fistula	comp20186	418.141	-			-
E. fistula	comp23491	417.391	tr|A7RME5;Predicted protein	Nematostella vectensis	7.23174e-09	GO:0005506;GO:0016705;GO:0031418;GO:0055114;GO:0031406;GO:0016705;GO:0046914;GO:0030246;GO:0055114;GO:0046872;GO:0005488;GO:0043168;GO:0044710;GO:0003674;GO:0016491;GO:0048029;GO:0043169;GO:0019842;GO:0043167;GO:0008152;GO:0008150;GO:0043177;GO:0044699;GO:0003824;GO:0005506;GO:0031418;GO:0036094
E. fistula	comp23907	415.007	sp|Q9QYK7;RING finger protein 11	Mus musculus	7.27253e-51	GO:0000151;GO:0000151;GO:0005515;GO:0005634;GO:0005737;GO:0005768;GO:0005769;GO:0006511;GO:0008270;GO:0042787;GO:0046872;GO:0055037;GO:0044237;GO:0005769;GO:1901575;GO:0044248;GO:0046914;GO:0043412;GO:0043227;GO:0000151;GO:0055037;GO:0019941;GO:0046872;GO:0005488;GO:0043170;GO:0006464;GO:0044267;GO:0005768;GO:0043226;GO:0044444;GO:0003674;GO:0006511;GO:0070647;GO:0043231;GO:0005515;GO:1902494;GO:…
E. fistula	comp18134	412.268	sp|P35479;Leukocyte cysteine proteinase inhibitor 1	Sus scrofa	1.03249e-18	GO:0004866;GO:0004869;GO:0005622;GO:0005737;GO:0010466;GO:0010951;GO:0030414;GO:0052548;GO:0080090;GO:0070613;GO:0060255;GO:0004857;GO:0030414;GO:0061134;GO:0051336;GO:0010951;GO:0061135;GO:0010468;GO:0003674;GO:0052547;GO:0044464;GO:0065007;GO:0005737;GO:0010466;GO:0008150;GO:0043086;GO:0044424;GO:0005575;GO:0065009;GO:0044092;GO:0051346;GO:0004866;GO:0005622;GO:0050790;GO:0030162;GO:0050789;GO:…
E. fistula	comp5979	412.182	sp|P26642;Elongation factor 1-gamma-A	Xenopus laevis	1.17802e-159	GO:0003746;GO:0003746;GO:0005853;GO:0006412;GO:0006414;GO:0044237;GO:0008152;GO:0008150;GO:0008135;GO:0044260;GO:0044424;GO:1901363;GO:0006414;GO:1901576;GO:0009058;GO:0005575;GO:0003676;GO:0003746;GO:0071704;GO:0009059;GO:0044249;GO:0034645;GO:0005488;GO:0043170;GO:0019538;GO:0043234;GO:0044267;GO:0003723;GO:0044238;GO:0044444;GO:0032991;GO:0097159;GO:0006412;GO:0003674;GO:0044464;GO:0009987;GO:…
E. fistula	comp23937	410.91	sp|P43307;Translocon-associated protein subunit alpha	Homo sapiens	1.74492e-60	GO:0005515;GO:0005515;GO:0005783;GO:0005789;GO:0006412;GO:0006613;GO:0006614;GO:0006987;GO:0008284;GO:0010467;GO:0016020;GO:0016021;GO:0030968;GO:0044267;GO:0044237;GO:0080090;GO:0006810;GO:0098588;GO:0010033;GO:0008284;GO:0016020;GO:0072594;GO:0006612;GO:0007165;GO:0098589;GO:0043227;GO:0045937;GO:0043549;GO:0005783;GO:0035967;GO:0060255;GO:0006886;GO:0001934;GO:0044249;GO:0043085;GO:0034645;GO:…
E. fistula	comp21189	407.581	-			-
E. fistula	comp18249	404.76	-			-
E. fistula	comp23986	402.265	tr|I1FLR5;Uncharacterized protein	Amphimedon queenslandica	1.52984e-15	GO:0003676;GO:0003723;GO:0003964;GO:0006278;GO:0008270;GO:0044237;GO:0006259;GO:1901363;GO:0046483;GO:0006139;GO:0016740;GO:0046914;GO:0034061;GO:0003676;GO:0044249;GO:0034645;GO:0046872;GO:0005488;GO:0043170;GO:0006260;GO:0003723;GO:0003674;GO:0006725;GO:0003964;GO:0043169;GO:0043167;GO:0008152;GO:0008150;GO:0044260;GO:1901576;GO:0009058;GO:0071704;GO:0034641;GO:0009059;GO:0008270;GO:0003824;GO:…
E. fistula	comp19548	401.859	sp|P10154;Lymphotoxin-alpha	Oryctolagus cuniculus	1.05593e-08	GO:0002876;GO:0002925;GO:0005125;GO:0005164;GO:0005576;GO:0005615;GO:0006955;GO:0006959;GO:0016020;GO:0032729;GO:0044130;GO:0048535;GO:0050830;GO:0098542;GO:0009607;GO:0002676;GO:0002889;GO:0002920;GO:0032101;GO:0002376;GO:0002874;GO:0006955;GO:0016020;GO:0002863;GO:0045926;GO:0048535;GO:0002705;GO:0006952;GO:0002891;GO:0005615;GO:0040008;GO:0051707;GO:0005125;GO:0002699;GO:0043901;GO:0002703;GO:…
E. fistula	comp23948	399.536	sp|P56962;Syntaxin-17	Homo sapiens	3.52144e-40	GO:0000046;GO:0000149;GO:0000421;GO:0005484;GO:0005737;GO:0005739;GO:0005783;GO:0005789;GO:0005793;GO:0005829;GO:0006810;GO:0006886;GO:0006887;GO:0006888;GO:0006914;GO:0007030;GO:0012507;GO:0016020;GO:0016021;GO:0016192;GO:0019901;GO:0019903;GO:0030134;GO:0030868;GO:0031201;GO:0031410;GO:0033116;GO:0097111;GO:0005765;GO:0005791;GO:0044237;GO:0006810;GO:0030662;GO:0097425;GO:0044248;GO:0098588;GO:…
E. fistula	comp23910	392.917	sp|Q9NQX5;Neural proliferation differentiation and control protein 1	Homo sapiens	1.4094e-16	GO:0016020;GO:0016020;GO:0016021;GO:0016020;GO:0016021;GO:0044425;GO:0005575
E. fistula	comp22848	392.513	sp|P01025;Complement C3	Sus scrofa	1.77919e-33	GO:0001934;GO:0002376;GO:0004866;GO:0005576;GO:0005615;GO:0006629;GO:0006631;GO:0006954;GO:0006956;GO:0006957;GO:0006958;GO:0010828;GO:0010866;GO:0010884;GO:0010951;GO:0031715;GO:0045087;GO:0045745;GO:0044255;GO:0044237;GO:0052548;GO:0080090;GO:0046890;GO:0043436;GO:0009889;GO:0002376;GO:0070613;GO:0006955;GO:0009611;GO:0006629;GO:0045937;GO:0006954;GO:0006952;GO:0005615;GO:0060255;GO:0004857;GO:…
E. fistula	comp17787	391.948	sp|P62909;40S ribosomal protein S3	Rattus norvegicus	5.4624e-146	GO:0000737;GO:0002181;GO:0003723;GO:0003735;GO:0003906;GO:0005622;GO:0005634;GO:0005737;GO:0005840;GO:0006281;GO:0006412;GO:0012505;GO:0015935;GO:0022627;GO:0030425;GO:0030529;GO:0032088;GO:0042981;GO:0030425;GO:0044237;GO:0032088;GO:0043228;GO:0043005;GO:0080090;GO:1901575;GO:0019439;GO:0090305;GO:2000112;GO:0006259;GO:1901363;GO:0044270;GO:0046483;GO:0006139;GO:0009889;GO:0044248;GO:0006974;GO:…
E. fistula	comp10650	391.535	sp|Q6TAW2;Stress-associated endoplasmic reticulum protein 2	Mus musculus	1.01514e-28	GO:0003674;GO:0005575;GO:0005783;GO:0005789;GO:0006810;GO:0015031;GO:0016020;GO:0016021;GO:0008150;GO:0006810;GO:0044424;GO:0098588;GO:0044446;GO:0016020;GO:0044422;GO:0098589;GO:0043227;GO:0005789;GO:0005575;GO:0005783;GO:0044432;GO:0015031;GO:0071702;GO:0016021;GO:0045184;GO:0043226;GO:0044444;GO:0031090;GO:0051234;GO:0003674;GO:0043231;GO:0044464;GO:0044425;GO:0043229
E. fistula	comp24107	386.545	sp|Q06055;ATP synthase lipid-binding protein, mitochondrial	Homo sapiens	2.27557e-22	GO:0005215;GO:0005739;GO:0005753;GO:0006810;GO:0006811;GO:0008289;GO:0015078;GO:0015986;GO:0015991;GO:0015992;GO:0016020;GO:0016021;GO:0031966;GO:0033177;GO:0045263;GO:0045471;GO:0044237;GO:0015078;GO:0022891;GO:1901137;GO:0019693;GO:0009206;GO:0009168;GO:0006810;GO:0009161;GO:0009259;GO:0046483;GO:0006139;GO:0044711;GO:0009141;GO:0010033;GO:0006163;GO:0016020;GO:0006796;GO:0043227;GO:0033177;GO:…
E. fistula	comp21877	386.407	-			-
E. fistula	comp17786	383.289	sp|Q9GP32;Fructose-bisphosphate aldolase	Echinococcus multilocularis		GO:0003824;GO:0004332;GO:0006096;GO:0016829;GO:0044237;GO:0006091;GO:0005975;GO:1901575;GO:0016830;GO:0016052;GO:0044723;GO:0006096;GO:0004332;GO:0044262;GO:0044710;GO:0016829;GO:0003674;GO:0044724;GO:0008152;GO:0008150;GO:0044763;GO:0016832;GO:0044699;GO:0071704;GO:0009056;GO:0003824;GO:0044275;GO:0044238;GO:0009987;GO:0044712
E. fistula	comp23075	380.762	sp|O94826;Mitochondrial import receptor subunit TOM70	Homo sapiens	1.799e-10	GO:0005515;GO:0005739;GO:0005741;GO:0005742;GO:0006626;GO:0008320;GO:0016020;GO:0016021;GO:0044267;GO:0071806;GO:0044237;GO:0022891;GO:0008565;GO:0006810;GO:0072655;GO:0031968;GO:0098588;GO:0016020;GO:0072594;GO:0043227;GO:0022884;GO:0006886;GO:0022857;GO:0005488;GO:0043170;GO:0044765;GO:0046907;GO:0044267;GO:0006626;GO:0005215;GO:0005741;GO:0016021;GO:0043226;GO:0044444;GO:0031090;GO:0006605;GO:…
E. fistula	comp23971	379.204	sp|Q9H0J4;Glutamine-rich protein 2	Homo sapiens	1.20662e-24	-
E. fistula	comp19454	379.011	sp|Q95NR9;Calmodulin	Metridium senile	4.58573e-96	GO:0005509;GO:0046872;GO:0046872;GO:0005488;GO:0003674;GO:0043169;GO:0043167;GO:0005509
E. fistula	comp22772	378.482	-			-
E. fistula	comp20981	374.19	-			-
E. fistula	comp24093	365.159	-			-
E. fistula	comp22139	364.589	sp|Q00223;Putative gastrointestinal growth factor xP4	Xenopus laevis	7.1712e-21	GO:0005576;GO:0005576;GO:0008083;GO:0008083;GO:0005488;GO:0005102;GO:0003674;GO:0005515;GO:0005576;GO:0005575
E. fistula	comp18002	363.069	sp|Q9U6Y3;GFP-like fluorescent chromoprotein cFP484	Clavularia sp.	1.90378e-89	GO:0006091;GO:0008218;GO:0018298;GO:0044237;GO:0006091;GO:0043412;GO:0043170;GO:0006464;GO:0044267;GO:0008218;GO:0008152;GO:0018298;GO:0008150;GO:0044260;GO:0036211;GO:0071704;GO:0019538;GO:0044238;GO:0009987
E. fistula	comp23064	361.662	sp|Q9UA35;Solute carrier family 28 member 3	Eptatretus stoutii	6.99692e-151	GO:0005415;GO:0006810;GO:0016020;GO:0016021;GO:1901642;GO:0022891;GO:0005337;GO:0006810;GO:0015370;GO:1901264;GO:0016020;GO:0015291;GO:0022804;GO:0008324;GO:0022857;GO:0044765;GO:0022890;GO:0005215;GO:0016021;GO:0015077;GO:0003674;GO:1901642;GO:0044425;GO:0008150;GO:0015075;GO:0044763;GO:0015081;GO:0015932;GO:0015294;GO:0044699;GO:0005575;GO:0022892;GO:0015931;GO:0015293;GO:0015858;GO:0046873;GO:…
E. fistula	comp17797	358.466	sp|P21573;Nuclease-sensitive element-binding protein 1	Xenopus laevis	2.98821e-42	GO:0003676;GO:0003677;GO:0003723;GO:0005634;GO:0005737;GO:0006351;GO:0006355;GO:0006397;GO:0008380;GO:0071204;GO:0044237;GO:0006396;GO:0003677;GO:0080090;GO:2000112;GO:1901363;GO:0046483;GO:0006139;GO:0009889;GO:0044428;GO:0043227;GO:0006351;GO:0003676;GO:0060255;GO:0044249;GO:0044271;GO:0034645;GO:0005488;GO:0043170;GO:0018130;GO:0030529;GO:0050794;GO:0051171;GO:0008380;GO:0003723;GO:0034654;GO:…
E. fistula	comp23939	356.421	sp|F1Q8X5;Fermitin family homolog 2	Danio rerio		GO:0001525;GO:0005634;GO:0005737;GO:0005856;GO:0005886;GO:0005925;GO:0005938;GO:0007010;GO:0007155;GO:0008289;GO:0008360;GO:0009986;GO:0014704;GO:0016020;GO:0016055;GO:0030054;GO:0031258;GO:0031674;GO:0042995;GO:0055008;GO:0060415;GO:0014704;GO:0043228;GO:0001525;GO:0008360;GO:0005924;GO:0009653;GO:0048646;GO:0016020;GO:0048729;GO:0007165;GO:0043227;GO:0031258;GO:0071840;GO:0022610;GO:0005488;GO:…
E. fistula	comp23969	350.831	sp|P0C862;Complement C1q and tumor necrosis factor-related protein 9A	Homo sapiens	1.82249e-06	GO:0005179;GO:0005576;GO:0005581;GO:0005488;GO:0005102;GO:0005581;GO:0003674;GO:0005515;GO:0005576;GO:0005575;GO:0005179
E. fistula	comp14801	350.342	sp|P42099;Zona pellucida sperm-binding protein 2	Sus scrofa	9.0408e-23	GO:0005576;GO:0005578;GO:0005771;GO:0005783;GO:0005794;GO:0005886;GO:0006886;GO:0007338;GO:0007339;GO:0016020;GO:0016021;GO:0030141;GO:0031012;GO:0060468;GO:0006828;GO:0035036;GO:0022414;GO:0006810;GO:0030001;GO:0060467;GO:0016020;GO:0043227;GO:2000241;GO:0009566;GO:0005783;GO:0031982;GO:0008037;GO:0006886;GO:0007338;GO:0044421;GO:0044765;GO:0031012;GO:0046907;GO:0005768;GO:0043900;GO:0016021;GO:…
E. fistula	comp5970	349.458	sp|Q8TGM5;Putative uncharacterized protein ART3	Saccharomyces cerevisiae (strain ATCC 204508 /	2.17453e-11	GO:0003674;GO:0005575;GO:0008150;GO:0008150;GO:0005575;GO:0003674
E. fistula	comp6104	346.207	sp|B0BLS0;Dolichyl-diphosphooligosaccharide--protein glycosyltransferase subunit 4	Rattus norvegicus	1.30741e-14	GO:0005783;GO:0005789;GO:0016020;GO:0016021;GO:0044424;GO:0098588;GO:0044446;GO:0016020;GO:0044422;GO:0098589;GO:0043227;GO:0005789;GO:0005575;GO:0005783;GO:0044432;GO:0016021;GO:0043226;GO:0044444;GO:0031090;GO:0043231;GO:0044464;GO:0044425;GO:0043229
E. fistula	comp24113	344.166	-			-
E. fistula	comp24063	341.985	-			-
E. fistula	comp22304	340.274	-			-
E. fistula	comp24077	339.619	sp|P11501;Heat shock protein HSP 90-alpha	Gallus gallus		GO:0000166;GO:0005515;GO:0005524;GO:0005576;GO:0005737;GO:0006457;GO:0006950;GO:0030235;GO:0030911;GO:0042470;GO:0042803;GO:0045429;GO:0050790;GO:0051082;GO:0044237;GO:0030235;GO:0048770;GO:1901363;GO:0009889;GO:0032555;GO:0032553;GO:0051173;GO:0043227;GO:0001882;GO:0031982;GO:0030911;GO:0032549;GO:0019904;GO:0045428;GO:0042802;GO:0005488;GO:0043168;GO:0043170;GO:0032559;GO:0050794;GO:0044267;GO:…
E. fistula	comp22444	336.913	-			-
E. fistula	comp5977	336.516	-			-
E. fistula	comp17991	336.304	tr|C1KIZ1;Small cysteine-rich protein 3a	Montastraea faveolata	8.28829e-14	-
E. fistula	comp23020	335.277	-			-
E. fistula	comp24106	332.556	-			-
E. fistula	comp17846	328.619	-			-
E. fistula	comp22146	326.558	sp|Q29RU2;Oncoprotein-induced transcript 3 protein	Bos taurus	1.60933e-27	GO:0005509;GO:0005634;GO:0005635;GO:0044428;GO:0043227;GO:0046872;GO:0005488;GO:0043226;GO:0003674;GO:0043231;GO:0031975;GO:0044464;GO:0043169;GO:0043167;GO:0005634;GO:0005509;GO:0044424;GO:0044446;GO:0044422;GO:0005575;GO:0005635;GO:0031967;GO:0043229
E. fistula	comp22261	325.185	sp|Q8VDJ3;Vigilin	Mus musculus		GO:0003723;GO:0003723;GO:0005634;GO:0005737;GO:0006629;GO:0006810;GO:0006869;GO:0008150;GO:0008202;GO:0008203;GO:0034364;GO:0006066;GO:0006810;GO:1901363;GO:0043227;GO:0006629;GO:0003676;GO:0034358;GO:0044421;GO:0005488;GO:0044765;GO:0044710;GO:0016125;GO:0003723;GO:0008203;GO:0043226;GO:0003674;GO:0043231;GO:0044464;GO:0034364;GO:0005634;GO:0005737;GO:0008152;GO:0008150;GO:0008202;GO:0044424;GO:…
E. fistula	comp18195	324.802	-			-
E. fistula	comp23749	320.183	sp|Q5THR3;EF-hand calcium-binding domain-containing protein 6	Homo sapiens	4.46471e-38	GO:0005509;GO:0005634;GO:0006351;GO:0006355;GO:0046872;GO:0044237;GO:0080090;GO:2000112;GO:0046483;GO:0006139;GO:0009889;GO:0043227;GO:0006351;GO:0060255;GO:0044249;GO:0044271;GO:0034645;GO:0046872;GO:0005488;GO:0043170;GO:0018130;GO:0050794;GO:0051171;GO:0034654;GO:0043226;GO:0010468;GO:0003674;GO:0043231;GO:0006725;GO:0019219;GO:0044464;GO:0043169;GO:0043167;GO:0051252;GO:0005634;GO:0065007;GO:…
E. fistula	comp23806	318.974	sp|Q9UHB7;AF4/FMR2 family member 4	Homo sapiens	1.89033e-45	GO:0003700;GO:0005515;GO:0005634;GO:0006351;GO:0006355;GO:0006366;GO:0007286;GO:0022414;GO:0044237;GO:0007286;GO:0080090;GO:2000112;GO:0046483;GO:0006139;GO:0009889;GO:0048869;GO:0043227;GO:0006351;GO:0060255;GO:0044249;GO:0044271;GO:0034645;GO:0006366;GO:0005488;GO:0043170;GO:0018130;GO:0003006;GO:0050794;GO:0051171;GO:0034654;GO:0043226;GO:0010468;GO:0003674;GO:0043231;GO:0022412;GO:0006725;GO:…
E. fistula	comp6142	316.126	sp|Q2TBX5;Translocon-associated protein subunit delta	Bos taurus	1.1484e-35	GO:0005783;GO:0005783;GO:0005789;GO:0016020;GO:0016021;GO:0044424;GO:0098588;GO:0044446;GO:0016020;GO:0044422;GO:0098589;GO:0043227;GO:0005789;GO:0005575;GO:0005783;GO:0044432;GO:0016021;GO:0043226;GO:0044444;GO:0031090;GO:0043231;GO:0044464;GO:0044425;GO:0043229
E. fistula	comp5986	313.783	-			-
E. fistula	comp23796	312.312	-			-
E. fistula	comp18178	311.545	-			-
E. fistula	comp22187	309.718	-			-
E. fistula	comp21201	307.561	sp|Q02253;Methylmalonate-semialdehyde dehydrogenase [acylating], mitochondrial	Rattus norvegicus		GO:0000062;GO:0004491;GO:0005575;GO:0005739;GO:0006210;GO:0006573;GO:0006574;GO:0008152;GO:0016491;GO:0016620;GO:0016790;GO:0018478;GO:0019484;GO:0019859;GO:0055114;GO:0044237;GO:0072527;GO:0006208;GO:1901575;GO:0009112;GO:0009063;GO:0043436;GO:0016903;GO:0044270;GO:0046483;GO:0006139;GO:0044248;GO:0006520;GO:0043227;GO:0055114;GO:0016790;GO:0048037;GO:1901565;GO:0019484;GO:0019752;GO:0050662;GO:…
E. fistula	comp14826	304.847	-			-
E. fistula	comp23163	304.423	sp|Q5R9C2;Sodium-dependent neutral amino acid transporter B(0)AT2	Pongo abelii	1.7187e-30	GO:0005298;GO:0005328;GO:0005887;GO:0006810;GO:0006811;GO:0006814;GO:0006836;GO:0006865;GO:0015293;GO:0015804;GO:0015820;GO:0015824;GO:0016020;GO:0016021;GO:0035524;GO:0055085;GO:0015824;GO:0022891;GO:0006810;GO:0015296;GO:0030001;GO:0015370;GO:0015849;GO:0015804;GO:0008514;GO:0016020;GO:0005298;GO:0015291;GO:0022804;GO:0015803;GO:0008324;GO:0006836;GO:0022857;GO:0044765;GO:0005416;GO:0005283;GO:…
E. fistula	comp14924	303.572	-			-
E. fistula	comp22910	302.796	tr|A7SIG9;Predicted protein	Nematostella vectensis	6.66899e-11	-
E. fistula	comp17537	301.28	sp|P29692;Elongation factor 1-delta	Homo sapiens	9.14266e-44	GO:0003677;GO:0003746;GO:0004871;GO:0005515;GO:0005634;GO:0005829;GO:0005853;GO:0006351;GO:0006355;GO:0006412;GO:0006414;GO:0007165;GO:0008135;GO:0010467;GO:0043123;GO:0044267;GO:0044237;GO:0003677;GO:0080090;GO:0008135;GO:2000112;GO:1901363;GO:0046483;GO:0006139;GO:0009889;GO:0007165;GO:0043227;GO:0006351;GO:0003676;GO:0003746;GO:0060255;GO:0023056;GO:0010647;GO:0044249;GO:0044271;GO:0034645;GO:…
E. fistula	comp22491	301.215	sp|P22892;AP-1 complex subunit gamma-1	Mus musculus		GO:0005515;GO:0005515;GO:0005794;GO:0005802;GO:0006810;GO:0006886;GO:0008565;GO:0015031;GO:0016020;GO:0016192;GO:0030117;GO:0030131;GO:0030136;GO:0030665;GO:0031410;GO:0048471;GO:0030136;GO:0008565;GO:0006810;GO:0030662;GO:0098588;GO:0016020;GO:0043227;GO:0030131;GO:0031982;GO:0006886;GO:0044433;GO:0005488;GO:0046907;GO:0048471;GO:0005215;GO:0043226;GO:0044444;GO:0031090;GO:0003674;GO:0030135;GO:…
E. fistula	comp18243	299.182	sp|P09102;Protein disulfide-isomerase	Gallus gallus		GO:0003756;GO:0005783;GO:0005788;GO:0005886;GO:0006457;GO:0006662;GO:0015035;GO:0016020;GO:0016853;GO:0045454;GO:0055114;GO:0003756;GO:0044237;GO:0016020;GO:0043227;GO:0055114;GO:0016853;GO:0005783;GO:0015035;GO:0043170;GO:0044710;GO:0050794;GO:0045454;GO:0044267;GO:0031974;GO:0043226;GO:0015036;GO:0016864;GO:0016667;GO:0044444;GO:0006457;GO:0003674;GO:0019725;GO:0016491;GO:0043231;GO:0044464;GO:…
E. fistula	comp21422	295.306	sp|P33274;Cytochrome P450 4F1	Rattus norvegicus	2.40861e-139	GO:0004497;GO:0005506;GO:0005783;GO:0005789;GO:0006690;GO:0008391;GO:0009636;GO:0016020;GO:0016491;GO:0016705;GO:0019369;GO:0020037;GO:0031090;GO:0043231;GO:0046872;GO:0050544;GO:0055114;GO:0070330;GO:0044255;GO:0044237;GO:0031406;GO:0016705;GO:0043436;GO:0033559;GO:1901363;GO:0005504;GO:0098588;GO:0033293;GO:0046914;GO:0016020;GO:0098589;GO:0043227;GO:0046906;GO:0006629;GO:0055114;GO:0005783;GO:…
E. fistula	comp18122	294.623	sp|P62972;Polyubiquitin (Fragment)	Xenopus laevis	1.79306e-104	GO:0005515;GO:0005634;GO:0005737;GO:0043227;GO:0005488;GO:0043226;GO:0003674;GO:0043231;GO:0005515;GO:0044464;GO:0005634;GO:0005737;GO:0044424;GO:0005575;GO:0043229
E. fistula	comp23966	292.819	sp|Q8CFN2;Cell division control protein 42 homolog	Rattus norvegicus	1.43068e-121	GO:0000139;GO:0000139;GO:0000166;GO:0001934;GO:0002040;GO:0003161;GO:0003334;GO:0003924;GO:0005515;GO:0005525;GO:0005622;GO:0005737;GO:0005815;GO:0005829;GO:0005856;GO:0005886;GO:0006184;GO:0007015;GO:0007030;GO:0007088;GO:0007097;GO:0007264;GO:0007399;GO:0009749;GO:0010628;GO:0010629;GO:0016020;GO:0017157;GO:0019901;GO:0030010;GO:0030036;GO:0030141;GO:0030154;GO:0030175;GO:0030496;GO:0030742;GO:…
E. fistula	comp22987	292.108	sp|Q66II8;U1 small nuclear ribonucleoprotein 70 kDa	Xenopus tropicalis	6.63386e-09	GO:0000166;GO:0000398;GO:0003676;GO:0003723;GO:0005634;GO:0005654;GO:0005681;GO:0005685;GO:0006397;GO:0016607;GO:0030529;GO:0043484;GO:0060218;GO:0044237;GO:0006396;GO:0080090;GO:1901363;GO:0000377;GO:0046483;GO:0006139;GO:0043484;GO:0044428;GO:0048869;GO:0043227;GO:0003676;GO:0060255;GO:0030154;GO:0000398;GO:0005654;GO:0005488;GO:0043170;GO:0002244;GO:0030529;GO:0050794;GO:0000375;GO:0051171;GO:…
E. fistula	comp23928	291.992	sp|P02845;Vitellogenin-2	Gallus gallus	3.31493e-11	GO:0005319;GO:0006869;GO:0045735;GO:0005319;GO:0006810;GO:0045735;GO:0044765;GO:0005215;GO:0003674;GO:0008150;GO:0044699;GO:0022892;GO:0006869;GO:0071702;GO:0051234
E. fistula	comp23197	291.399	tr|A7SXL9;Predicted protein	Nematostella vectensis	2.03185e-12	-
E. fistula	comp22979	290.936	sp|Q9CRG1;Transmembrane 7 superfamily member 3	Mus musculus	7.39252e-44	GO:0003674;GO:0005886;GO:0008150;GO:0016020;GO:0016021;GO:0016020;GO:0016021;GO:0003674;GO:0044464;GO:0044425;GO:0008150;GO:0005886;GO:0005575
E. fistula	comp24164	289.115	tr|A7RFM3;Predicted protein	Nematostella vectensis	4.0972e-06	GO:0004553;GO:0004568;GO:0005975;GO:0006032;GO:0008152;GO:0016787;GO:0016798;GO:0005975;GO:1901575;GO:1901072;GO:0006030;GO:1901071;GO:1901565;GO:0043170;GO:0004553;GO:1901136;GO:0006032;GO:0003674;GO:0016787;GO:0006022;GO:0008152;GO:0046348;GO:0008150;GO:0071704;GO:0006040;GO:0009056;GO:0003824;GO:1901135;GO:0044238;GO:0016798;GO:1901564;GO:0006026;GO:0004568;GO:0006807;GO:0009057
E. fistula	comp23022	288.505	sp|O14874;[3-methyl-2-oxobutanoate dehydrogenase [lipoamide]] kinase, mitochondrial	Homo sapiens	3.78164e-135	GO:0000166;GO:0004672;GO:0004674;GO:0005515;GO:0005524;GO:0005739;GO:0005759;GO:0005947;GO:0006468;GO:0009063;GO:0009083;GO:0016301;GO:0016310;GO:0016740;GO:0016772;GO:0047323;GO:0044237;GO:1901575;GO:0009063;GO:0004674;GO:0045239;GO:0043436;GO:0016310;GO:1901363;GO:0016301;GO:0044248;GO:0016740;GO:0032555;GO:0043412;GO:0006796;GO:0006520;GO:0032553;GO:0043227;GO:0005947;GO:0001882;GO:0045240;GO:…
E. fistula	comp22454	288.422	sp|Q3ULF4;Paraplegin	Mus musculus		GO:0000166;GO:0000166;GO:0004222;GO:0005524;GO:0005739;GO:0006508;GO:0007005;GO:0007155;GO:0008089;GO:0008233;GO:0008237;GO:0008270;GO:0016020;GO:0016021;GO:0016787;GO:0017111;GO:0030155;GO:0031966;GO:0046872;GO:0006810;GO:0030705;GO:1901363;GO:0046914;GO:0032555;GO:0016020;GO:0032553;GO:0043227;GO:0001882;GO:0032549;GO:0046872;GO:0071840;GO:0022610;GO:0005488;GO:0007155;GO:0043168;GO:0043170;GO:…
E. fistula	comp21925	288.275	-			-
E. fistula	comp23500	286.151	sp|P35831;Tyrosine-protein phosphatase non-receptor type 12	Mus musculus	1.18596e-69	GO:0002102;GO:0002102;GO:0004721;GO:0004725;GO:0005515;GO:0005737;GO:0005829;GO:0005886;GO:0006470;GO:0016311;GO:0016787;GO:0016791;GO:0017124;GO:0030054;GO:0035335;GO:0042246;GO:0042995;GO:0044237;GO:0043228;GO:0017124;GO:0043412;GO:0016020;GO:0006796;GO:0004721;GO:0006470;GO:0019904;GO:0031099;GO:0005488;GO:0043170;GO:0044430;GO:0004725;GO:0006464;GO:0044267;GO:0043226;GO:0006793;GO:0016788;GO:…
E. fistula	comp22553	286.099	-			-
E. fistula	comp23734	285.942	sp|Q86YT6;E3 ubiquitin-protein ligase MIB1	Homo sapiens		GO:0001568;GO:0001701;GO:0001756;GO:0001841;GO:0001947;GO:0004842;GO:0005515;GO:0005737;GO:0005813;GO:0005829;GO:0005886;GO:0007219;GO:0007507;GO:0008270;GO:0014069;GO:0016020;GO:0016567;GO:0016874;GO:0031410;GO:0045665;GO:0045807;GO:0046872;GO:0044237;GO:0043228;GO:0009790;GO:0048598;GO:0019787;GO:0044707;GO:0002009;GO:0001756;GO:0009653;GO:0048646;GO:0060562;GO:0060284;GO:0046914;GO:0001947;GO:…
E. fistula	comp23030	285.556	sp|P10079;Fibropellin-1	Strongylocentrotus purpuratus	2.51489e-92	GO:0005509;GO:0005576;GO:0005578;GO:0005615;GO:0016023;GO:0031410;GO:0032579;GO:0033166;GO:0043227;GO:0005615;GO:0031982;GO:0046872;GO:0044421;GO:0005488;GO:0031012;GO:0043226;GO:0044444;GO:0003674;GO:0043231;GO:0044464;GO:0043169;GO:0043167;GO:0031988;GO:0005509;GO:0016023;GO:0044424;GO:0005576;GO:0005575;GO:0033166;GO:0044420;GO:0031410;GO:0043229;GO:0032579;GO:0005578
E. fistula	comp23118	285.338	sp|P42700;60 kDa SS-A/Ro ribonucleoprotein	Xenopus laevis		GO:0003723;GO:0003723;GO:0005737;GO:0030030;GO:0030529;GO:0034336;GO:0046872;GO:1901363;GO:0003676;GO:0046872;GO:0071840;GO:0005488;GO:0030529;GO:0003723;GO:0003674;GO:0030030;GO:0044464;GO:0043169;GO:0043167;GO:0005737;GO:0008150;GO:0044763;GO:0044424;GO:0044699;GO:0005575;GO:0016043;GO:0034336;GO:0032991;GO:0097159;GO:0009987
E. fistula	comp22292	284.357	sp|Q8IWV8;E3 ubiquitin-protein ligase UBR2	Homo sapiens	1.75526e-161	GO:0000151;GO:0000785;GO:0004842;GO:0005515;GO:0005634;GO:0006342;GO:0006511;GO:0007141;GO:0007283;GO:0008270;GO:0016567;GO:0016874;GO:0030163;GO:0032007;GO:0033522;GO:0046872;GO:0070728;GO:0071233;GO:0022414;GO:0044237;GO:0031406;GO:0019787;GO:0080090;GO:0016568;GO:1901575;GO:1902532;GO:0051172;GO:2000112;GO:0016570;GO:0045892;GO:0023057;GO:0010648;GO:0071229;GO:0009889;GO:0044248;GO:0010033;GO:…
E. fistula	comp14800	284.133	sp|Q6NTY6;Early growth response protein 1-B	Xenopus laevis	9.65463e-51	GO:0003676;GO:0003677;GO:0003700;GO:0005634;GO:0006351;GO:0006355;GO:0046872;GO:0044237;GO:0003677;GO:0080090;GO:2000112;GO:1901363;GO:0046483;GO:0006139;GO:0009889;GO:0043227;GO:0006351;GO:0003676;GO:0060255;GO:0044249;GO:0044271;GO:0034645;GO:0046872;GO:0005488;GO:0043170;GO:0018130;GO:0050794;GO:0051171;GO:0034654;GO:0043226;GO:0010468;GO:0003674;GO:0043231;GO:0006725;GO:0019219;GO:0044464;GO:…
E. fistula	comp22470	282.063	sp|P62752;60S ribosomal protein L23a	Rattus norvegicus	6.9728e-60	GO:0000166;GO:0003674;GO:0003723;GO:0003735;GO:0005622;GO:0005634;GO:0005840;GO:0006412;GO:0008150;GO:0019843;GO:0030529;GO:0031932;GO:0044237;GO:0043228;GO:1901363;GO:0043227;GO:0003676;GO:0044249;GO:0034645;GO:0005488;GO:0043170;GO:0030529;GO:0044267;GO:0003723;GO:0019843;GO:0043226;GO:0044444;GO:0006412;GO:0003674;GO:0043231;GO:0044464;GO:0005634;GO:0003735;GO:0008152;GO:0008150;GO:0005840;GO:…
E. fistula	comp23217	281.291	sp|Q9R1U5;Serine/threonine-protein kinase SIK1	Rattus norvegicus	7.17794e-79	GO:0000122;GO:0000166;GO:0000287;GO:0002028;GO:0004672;GO:0004674;GO:0005515;GO:0005524;GO:0005634;GO:0005737;GO:0005829;GO:0006468;GO:0007049;GO:0007275;GO:0007346;GO:0008140;GO:0010830;GO:0010868;GO:0016301;GO:0016310;GO:0016740;GO:0016772;GO:0019901;GO:0030154;GO:0032792;GO:0035556;GO:0042826;GO:0043276;GO:0045595;GO:0045721;GO:0046777;GO:0046872;GO:0055007;GO:0071889;GO:2000210;GO:0044237;GO:…
E. fistula	comp10704	278.622	sp|P50238;Cysteine-rich protein 1	Homo sapiens	6.11276e-35	GO:0003680;GO:0005737;GO:0006955;GO:0007507;GO:0008270;GO:0008283;GO:0008301;GO:0008630;GO:0010033;GO:0010043;GO:0010468;GO:0042277;GO:0046872;GO:0060741;GO:0071236;GO:0071493;GO:0022414;GO:0003677;GO:0003680;GO:1901363;GO:0009653;GO:0009416;GO:0008283;GO:0002376;GO:0010033;GO:0006974;GO:0008630;GO:0046914;GO:0006955;GO:0008301;GO:0007165;GO:0003676;GO:0060255;GO:0097193;GO:0071478;GO:0035556;GO:…
E. fistula	comp20834	276.31	tr|A7S6V1;Predicted protein	Nematostella vectensis	8.85152e-75	-
E. fistula	comp19598	276.276	-			-
E. fistula	comp19718	273.581	-			-
E. fistula	comp23870	273.214	sp|O94916;Nuclear factor of activated T-cells 5	Homo sapiens	7.30653e-21	GO:0001816;GO:0003677;GO:0003700;GO:0005515;GO:0005634;GO:0005737;GO:0006351;GO:0006355;GO:0006366;GO:0007165;GO:0007588;GO:0010628;GO:0045944;GO:0070884;GO:0044237;GO:0003677;GO:0080090;GO:0010557;GO:2000112;GO:0044707;GO:1901363;GO:0046483;GO:0006139;GO:0009889;GO:1902680;GO:0050848;GO:0001816;GO:0007165;GO:0051173;GO:0045944;GO:0043227;GO:0006351;GO:0003676;GO:0060255;GO:0044249;GO:0044271;GO:…
E. fistula	comp24104	273.019	sp|P55115;Zinc metalloproteinase nas-15	Caenorhabditis elegans	1.10902e-51	GO:0004222;GO:0005576;GO:0006508;GO:0008233;GO:0008237;GO:0008270;GO:0016787;GO:0046872;GO:0046914;GO:0046872;GO:0005488;GO:0043170;GO:0004222;GO:0003674;GO:0004175;GO:0016787;GO:0043169;GO:0043167;GO:0008233;GO:0008152;GO:0008150;GO:0070011;GO:0005576;GO:0005575;GO:0071704;GO:0008270;GO:0003824;GO:0019538;GO:0044238;GO:0008237;GO:0006508
E. fistula	comp23368	271.708	sp|Q13976;cGMP-dependent protein kinase 1	Homo sapiens		GO:0000166;GO:0001764;GO:0003824;GO:0004672;GO:0004674;GO:0004692;GO:0005246;GO:0005515;GO:0005524;GO:0005737;GO:0005794;GO:0005829;GO:0005886;GO:0006468;GO:0007165;GO:0007596;GO:0008152;GO:0016301;GO:0016310;GO:0016358;GO:0016740;GO:0016772;GO:0030036;GO:0030553;GO:0030900;GO:0043087;GO:0090331;GO:0044237;GO:0080090;GO:0048870;GO:0004674;GO:0044707;GO:0016310;GO:0010543;GO:0022408;GO:1901363;GO:…
E. fistula	comp5951	270.003	-			-
E. fistula	comp6051	269.139	sp|P13060;Elongation factor 2	Drosophila melanogaster		GO:0000022;GO:0000166;GO:0003746;GO:0003924;GO:0005525;GO:0005737;GO:0005811;GO:0005829;GO:0005875;GO:0006184;GO:0006412;GO:0006414;GO:0007052;GO:0005737;GO:0044237;GO:0043228;GO:0008152;GO:0006184;GO:1901068;GO:0003924;GO:0019693;GO:0008150;GO:0044763;GO:0017111;GO:1901575;GO:0019439;GO:0008135;GO:0000226;GO:0044260;GO:0009259;GO:0009203;GO:0044424;GO:0007051;GO:1901363;GO:0044270;GO:0046483;GO:…
E. fistula	comp19456	267.737	sp|P35031;Trypsin-1	Salmo salar	3.10453e-51	GO:0003824;GO:0004252;GO:0005576;GO:0005615;GO:0006508;GO:0007586;GO:0008233;GO:0008236;GO:0016787;GO:0046872;GO:0044707;GO:0005615;GO:0046872;GO:0044421;GO:0005488;GO:0043170;GO:0003674;GO:0004175;GO:0016787;GO:0043169;GO:0043167;GO:0004252;GO:0017171;GO:0008233;GO:0008152;GO:0008150;GO:0070011;GO:0044699;GO:0005576;GO:0005575;GO:0071704;GO:0007586;GO:0003824;GO:0019538;GO:0032501;GO:0008236;GO:…
E. fistula	comp6052	267.668	sp|Q66I24;Argininosuccinate synthase	Danio rerio		GO:0000050;GO:0000050;GO:0000166;GO:0004055;GO:0005524;GO:0005575;GO:0006526;GO:0008652;GO:0016874;GO:0044237;GO:0071941;GO:0008152;GO:1901607;GO:0008150;GO:0044763;GO:0006525;GO:0043436;GO:1901363;GO:0019627;GO:0044711;GO:1901576;GO:0044283;GO:0032555;GO:0016053;GO:0044699;GO:0009058;GO:0006520;GO:0032553;GO:0030554;GO:0001882;GO:0005575;GO:0046394;GO:1901566;GO:0071704;GO:0034641;GO:0009064;GO:…
E. fistula	comp14786	267.052	-			-
E. fistula	comp22916	266.092	sp|Q6DCG4;Ammonium transporter Rh type B-B	Xenopus laevis	8.5167e-109	GO:0005886;GO:0006810;GO:0008519;GO:0015696;GO:0016020;GO:0016021;GO:0016323;GO:0030659;GO:0031410;GO:0072488;GO:0022891;GO:0006810;GO:0015698;GO:0016020;GO:0098590;GO:0098589;GO:0031982;GO:0008324;GO:0022857;GO:0044433;GO:0044765;GO:0015696;GO:0022890;GO:0005215;GO:0016021;GO:0043226;GO:0015672;GO:0044444;GO:0031090;GO:0015077;GO:0003674;GO:0015101;GO:0072488;GO:0044464;GO:0044425;GO:0006812;GO:…
E. fistula	comp24191	264.59	-			-
E. fistula	comp24126	264.449	tr|J3S9K5;Putative upregulated during skeletal muscle growth 5	Crotalus adamanteus	4.17471e-07	-
E. fistula	comp22682	263.4	-			-
E. fistula	comp21982	262.567	sp|D3ZAT9;Failed axon connections homolog	Rattus norvegicus	7.32188e-36	GO:0016020;GO:0016020;GO:0016021;GO:0016020;GO:0016021;GO:0044425;GO:0005575
E. fistula	comp23915	260.977	sp|O57382;Tolloid-like protein 2	Xenopus laevis	2.66168e-18	GO:0004222;GO:0005509;GO:0005576;GO:0006508;GO:0007275;GO:0008233;GO:0008237;GO:0008270;GO:0016787;GO:0030154;GO:0046872;GO:0044707;GO:0046914;GO:0048869;GO:0030154;GO:0046872;GO:0005488;GO:0043170;GO:0007275;GO:0004222;GO:0003674;GO:0004175;GO:0016787;GO:0043169;GO:0043167;GO:0008233;GO:0008152;GO:0008150;GO:0044763;GO:0070011;GO:0005509;GO:0044699;GO:0005576;GO:0005575;GO:0071704;GO:0008270;GO:…
E. fistula	comp6013	260.863	-			-
E. fistula	comp23921	260.619	sp|P01024;Complement C3	Homo sapiens	2.61739e-148	GO:0001798;GO:0001934;GO:0001970;GO:0002376;GO:0004866;GO:0005102;GO:0005515;GO:0005576;GO:0005615;GO:0005886;GO:0006629;GO:0006631;GO:0006954;GO:0006955;GO:0006956;GO:0006957;GO:0006958;GO:0007165;GO:0007186;GO:0010575;GO:0010828;GO:0010866;GO:0010884;GO:0010951;GO:0030449;GO:0031715;GO:0045087;GO:0045745;GO:0045766;GO:0050766;GO:0050776;GO:0070062;GO:0072562;GO:0044255;GO:0044237;GO:0052548;GO:…
E. fistula	comp23989	260.359	sp|Q80X45;Protein kish-B	Mus musculus	7.17124e-21	GO:0000139;GO:0003674;GO:0005575;GO:0005794;GO:0008150;GO:0016020;GO:0016021;GO:0098588;GO:0016020;GO:0043227;GO:0044431;GO:0016021;GO:0043226;GO:0044444;GO:0031090;GO:0003674;GO:0043231;GO:0044464;GO:0044425;GO:0008150;GO:0044424;GO:0044446;GO:0044422;GO:0005575;GO:0000139;GO:0043229;GO:0005794
E. fistula	comp6006	258.897	sp|O75964;ATP synthase subunit g, mitochondrial	Homo sapiens	1.8994e-20	GO:0000276;GO:0005739;GO:0005743;GO:0005753;GO:0006200;GO:0006754;GO:0006810;GO:0006811;GO:0015078;GO:0015986;GO:0015992;GO:0016020;GO:0022857;GO:0022904;GO:0042776;GO:0044237;GO:0044281;GO:0045263;GO:0016887;GO:0044237;GO:0015078;GO:0022891;GO:0008152;GO:1901137;GO:0006091;GO:0019693;GO:0005743;GO:0008150;GO:0009206;GO:0015075;GO:0044763;GO:0006754;GO:0017111;GO:0009168;GO:0006810;GO:1901575;GO:…
E. fistula	comp22710	257.331	sp|Q9EQH3;Vacuolar protein sorting-associated protein 35	Mus musculus		GO:0005515;GO:0005515;GO:0005737;GO:0005765;GO:0005768;GO:0005829;GO:0006624;GO:0006810;GO:0015031;GO:0016020;GO:0016021;GO:0030904;GO:0042147;GO:0043231;GO:0044237;GO:0006810;GO:0098588;GO:0016020;GO:0043227;GO:0030904;GO:0005488;GO:0043170;GO:0044765;GO:0046907;GO:0044267;GO:0005768;GO:0016021;GO:0043226;GO:0044444;GO:0031090;GO:0003674;GO:0043231;GO:0016197;GO:0005515;GO:0044464;GO:0044425;GO:…
E. fistula	comp22344	256.644	-			-
E. fistula	comp24112	255.892	sp|Q9R0Q6;Actin-related protein 2/3 complex subunit 1A	Mus musculus	1.12819e-151	GO:0003674;GO:0003779;GO:0005737;GO:0005856;GO:0005885;GO:0008150;GO:0030833;GO:0043228;GO:0008092;GO:0051493;GO:0071840;GO:0030832;GO:0005488;GO:0044430;GO:0050794;GO:0005856;GO:0043226;GO:0030833;GO:0003674;GO:0043254;GO:0044087;GO:0005515;GO:0044464;GO:0090066;GO:0051128;GO:0065007;GO:0005737;GO:0032535;GO:0008150;GO:0044763;GO:0044424;GO:0043232;GO:0044446;GO:0032970;GO:0044699;GO:0044422;GO:…
E. fistula	comp5963	255.261	-			-
E. fistula	comp23658	254.905	sp|Q93009;Ubiquitin carboxyl-terminal hydrolase 7	Homo sapiens		GO:0002039;GO:0004197;GO:0004221;GO:0004843;GO:0005515;GO:0005634;GO:0005737;GO:0005829;GO:0006281;GO:0006283;GO:0006508;GO:0006511;GO:0006974;GO:0007275;GO:0008022;GO:0008134;GO:0008233;GO:0008234;GO:0010216;GO:0016032;GO:0016579;GO:0016605;GO:0016787;GO:0031625;GO:0032088;GO:0051090;GO:0044237;GO:0032088;GO:0080090;GO:1901575;GO:2000112;GO:0044707;GO:0006259;GO:0008234;GO:0046483;GO:0006139;GO:…
E. fistula	comp23509	253.637	-			-
E. fistula	comp23808	253.551	-			-
E. fistula	comp22823	252.769	sp|Q24799;Myophilin	Echinococcus granulosus	1.19318e-31	-
E. fistula	comp23586	251.664	sp|Q9NRL2;Bromodomain adjacent to zinc finger domain protein 1A	Homo sapiens	2.04773e-42	GO:0000228;GO:0005515;GO:0005634;GO:0006261;GO:0006338;GO:0006351;GO:0006355;GO:0008270;GO:0008623;GO:0016590;GO:0046872;GO:0004402;GO:0044237;GO:0043228;GO:0080090;GO:0016568;GO:2000112;GO:0006259;GO:0046483;GO:0006139;GO:0009889;GO:0016740;GO:0031010;GO:0046914;GO:0044428;GO:0016590;GO:0070603;GO:0043227;GO:0006351;GO:0060255;GO:0005694;GO:0044249;GO:0044271;GO:0034645;GO:0000228;GO:0046872;GO:…
E. fistula	comp23360	251.555	sp|Q01728;Sodium/calcium exchanger 1	Rattus norvegicus		GO:0001666;GO:0002028;GO:0005432;GO:0005515;GO:0005516;GO:0005739;GO:0005874;GO:0005886;GO:0006810;GO:0006811;GO:0006814;GO:0006816;GO:0006874;GO:0007154;GO:0007204;GO:0007584;GO:0009749;GO:0010763;GO:0010881;GO:0014704;GO:0015297;GO:0016020;GO:0016021;GO:0021537;GO:0030018;GO:0030315;GO:0033198;GO:0034614;GO:0035902;GO:0042383;GO:0042493;GO:0042542;GO:0042995;GO:0043197;GO:0043198;GO:0046872;GO:…
E. fistula	comp14746	248.242	-			-
E. fistula	comp18143	248.068	sp|P00764;Trypsin	Squalus acanthias	1.33275e-48	GO:0003824;GO:0004252;GO:0005576;GO:0005615;GO:0006508;GO:0007586;GO:0008233;GO:0008236;GO:0016787;GO:0046872;GO:0044707;GO:0005615;GO:0046872;GO:0044421;GO:0005488;GO:0043170;GO:0003674;GO:0004175;GO:0016787;GO:0043169;GO:0043167;GO:0004252;GO:0017171;GO:0008233;GO:0008152;GO:0008150;GO:0070011;GO:0044699;GO:0005576;GO:0005575;GO:0071704;GO:0007586;GO:0003824;GO:0019538;GO:0032501;GO:0008236;GO:…
E. fistula	comp23834	247.659	sp|P54632;14-3-3-like protein	Dictyostelium discoideum	2.67313e-75	GO:0000226;GO:0005515;GO:0005615;GO:0005938;GO:0008104;GO:0009617;GO:0019904;GO:0030865;GO:0032038;GO:0032467;GO:0036090;GO:0044351;GO:0045335;GO:0010564;GO:0009607;GO:0008092;GO:0006810;GO:0032467;GO:0051781;GO:0036090;GO:0043227;GO:0033036;GO:0051726;GO:0051302;GO:0005615;GO:0031982;GO:0051707;GO:0019904;GO:0022402;GO:0071840;GO:0044421;GO:0032038;GO:0005488;GO:0050794;GO:0009617;GO:0043226;GO:…
E. fistula	comp21944	245.725	sp|P13474;Transforming protein p54/c-ets-1	Gallus gallus	3.75915e-17	GO:0003677;GO:0003700;GO:0005515;GO:0005576;GO:0005634;GO:0006351;GO:0006355;GO:0010595;GO:0043565;GO:0045765;GO:0044237;GO:0003677;GO:0080090;GO:2000112;GO:1901363;GO:0046483;GO:0006139;GO:0009889;GO:0043227;GO:0006351;GO:0003676;GO:0060255;GO:0010634;GO:0044249;GO:0044271;GO:0034645;GO:0030335;GO:0005488;GO:0043170;GO:0018130;GO:0051272;GO:0045765;GO:0050794;GO:2000147;GO:0051239;GO:0051171;GO:…
E. fistula	comp23050	243.206	-			-
E. fistula	comp23756	241.54	sp|Q14678;KN motif and ankyrin repeat domain-containing protein 1	Homo sapiens	6.78796e-56	GO:0005515;GO:0005515;GO:0005634;GO:0005737;GO:0005886;GO:0006351;GO:0006355;GO:0008013;GO:0010977;GO:0016020;GO:0030177;GO:0030336;GO:0030837;GO:0032587;GO:0035024;GO:0035413;GO:0042995;GO:0046627;GO:0090303;GO:1900025;GO:1900028;GO:2000114;GO:2000393;GO:0044237;GO:0051493;GO:0031333;GO:0080090;GO:1902532;GO:0010721;GO:2000392;GO:2000112;GO:0023057;GO:0046483;GO:0010648;GO:0006139;GO:0009889;GO:…
E. fistula	comp10617	241.475	-			-
E. fistula	comp24121	241.041	sp|P29419;ATP synthase subunit e, mitochondrial	Rattus norvegicus	2.54625e-06	GO:0000276;GO:0000276;GO:0005739;GO:0005743;GO:0005753;GO:0006200;GO:0006754;GO:0006810;GO:0006811;GO:0015078;GO:0015986;GO:0015992;GO:0016020;GO:0016887;GO:0045263;GO:0046034;GO:0044237;GO:0015078;GO:0022891;GO:1901137;GO:0019693;GO:0009206;GO:0009168;GO:0006810;GO:1901575;GO:0019439;GO:0009161;GO:0009259;GO:0009203;GO:0044270;GO:0046483;GO:0009128;GO:0006139;GO:0019866;GO:0044248;GO:0044711;GO:…
E. fistula	comp22892	240.762	-			-
E. fistula	comp23049	240.684	sp|P70297;Signal transducing adapter molecule 1	Mus musculus	5.18496e-116	GO:0005515;GO:0005737;GO:0005768;GO:0006810;GO:0006886;GO:0015031;GO:0016020;GO:0031901;GO:0010008;GO:0006810;GO:0098588;GO:0016020;GO:0043227;GO:0006886;GO:0005488;GO:0046907;GO:0005768;GO:0043226;GO:0044444;GO:0031090;GO:0003674;GO:0043231;GO:0005515;GO:0044464;GO:0005737;GO:0008150;GO:0044424;GO:0044446;GO:0044422;GO:0005575;GO:0015031;GO:0031901;GO:0071702;GO:0045184;GO:0051234;GO:0051649;GO:…
E. fistula	comp23125	240.653	sp|Q6GNL7;Cytosolic 10-formyltetrahydrofolate dehydrogenase	Xenopus laevis		GO:0003824;GO:0005737;GO:0006730;GO:0008152;GO:0008168;GO:0009058;GO:0009258;GO:0016155;GO:0016491;GO:0016620;GO:0016742;GO:0032259;GO:0055114;GO:0044237;GO:1901575;GO:0019439;GO:0009063;GO:0043436;GO:0016903;GO:0044270;GO:0016646;GO:0046483;GO:0044248;GO:0016740;GO:0009258;GO:0006520;GO:0055114;GO:0016741;GO:0043648;GO:0016645;GO:0042558;GO:1901565;GO:0019752;GO:0042560;GO:0046653;GO:0046395;GO:…
E. fistula	comp22606	238.9	tr|A7S764;Predicted protein	Nematostella vectensis	3.79042e-19	GO:0005856;GO:0043228;GO:0005856;GO:0043226;GO:0044464;GO:0044424;GO:0043232;GO:0005575;GO:0043229
E. fistula	comp22107	238.25	sp|P35610;Sterol O-acyltransferase 1	Homo sapiens	2.09363e-137	GO:0000062;GO:0004772;GO:0005515;GO:0005783;GO:0005789;GO:0006629;GO:0008202;GO:0008203;GO:0008374;GO:0010742;GO:0010878;GO:0015485;GO:0016020;GO:0016021;GO:0016740;GO:0016746;GO:0033344;GO:0034379;GO:0034435;GO:0034736;GO:0042632;GO:0042986;GO:0006066;GO:0044255;GO:0044237;GO:0080090;GO:0006810;GO:0034377;GO:0010557;GO:2000112;GO:0044707;GO:0009889;GO:0016740;GO:0048878;GO:0098588;GO:0016020;GO:…
E. fistula	comp23731	237.54	tr|H3HSW1;Uncharacterized protein	Strongylocentrotus purpuratus	3.16921e-22	-
E. fistula	comp23820	236.855	sp|Q9C0J8;pre-mRNA 3' end processing protein WDR33	Homo sapiens		GO:0005581;GO:0005634;GO:0006301;GO:0006397;GO:0007283;GO:0044822;GO:0022414;GO:0044237;GO:0006396;GO:0006259;GO:1901363;GO:0046483;GO:0006139;GO:0006974;GO:0043227;GO:0003676;GO:0048232;GO:0005488;GO:0043170;GO:0044710;GO:0044822;GO:0003723;GO:0007283;GO:0043226;GO:0005581;GO:0003674;GO:0043231;GO:0006725;GO:0044464;GO:0007276;GO:0005634;GO:0008152;GO:0008150;GO:0051716;GO:0044763;GO:0044260;GO:…
E. fistula	comp23669	236.833	sp|P11438;Lysosome-associated membrane glycoprotein 1	Mus musculus	1.82839e-08	GO:0005515;GO:0005737;GO:0005764;GO:0005765;GO:0005768;GO:0005770;GO:0005771;GO:0005773;GO:0005886;GO:0006914;GO:0007283;GO:0009897;GO:0009986;GO:0010008;GO:0016020;GO:0016021;GO:0019904;GO:0030425;GO:0031410;GO:0031982;GO:0042383;GO:0042470;GO:0043025;GO:0044194;GO:0048102;GO:0050821;GO:0061474;GO:0097208;GO:0030425;GO:0009897;GO:0022414;GO:0010608;GO:0044237;GO:0043005;GO:0000323;GO:0010008;GO:…
E. fistula	comp23908	234.45	tr|A7T2M0;Predicted protein	Nematostella vectensis	1.07316e-161	GO:0007165;GO:0007165;GO:0050794;GO:0065007;GO:0008150;GO:0051716;GO:0050789;GO:0050896;GO:0009987
E. fistula	comp19969	232.571	tr|A7SIT4;Predicted protein	Nematostella vectensis	1.80947e-24	-
E. fistula	comp24097	232.338	-			-
E. fistula	comp22321	231.806	sp|Q5ZK84;Alcohol dehydrogenase [NADP(+)]	Gallus gallus	1.68778e-125	GO:0008106;GO:0016491;GO:0055114;GO:0055114;GO:0044710;GO:0003674;GO:0016491;GO:0016616;GO:0008152;GO:0008150;GO:0016614;GO:0044699;GO:0003824;GO:0004033;GO:0008106
E. fistula	comp18023	230.78	sp|P81004;Voltage-dependent anion-selective channel protein 2	Xenopus laevis	1.35601e-128	GO:0000166;GO:0005739;GO:0005741;GO:0006810;GO:0006811;GO:0006820;GO:0008308;GO:0015288;GO:0016020;GO:0016021;GO:0044070;GO:0046930;GO:0055085;GO:0022891;GO:0015288;GO:0005216;GO:0006810;GO:0022803;GO:1901363;GO:0031968;GO:0098588;GO:0016020;GO:0022829;GO:0043227;GO:0022857;GO:0005488;GO:0044765;GO:0043269;GO:0022836;GO:0005215;GO:0005741;GO:0005253;GO:0016021;GO:0043226;GO:0044444;GO:0031090;GO:…
E. fistula	comp23988	230.058	sp|P39428;TNF receptor-associated factor 1	Mus musculus	1.46294e-65	GO:0005515;GO:0005515;GO:0005737;GO:0006915;GO:0007165;GO:0008270;GO:0031625;GO:0031996;GO:0042981;GO:0051092;GO:2001236;GO:0080090;GO:0051092;GO:2000112;GO:0009889;GO:0046914;GO:0007165;GO:0060255;GO:0046872;GO:0044389;GO:0019899;GO:0005488;GO:0051090;GO:0050794;GO:0043067;GO:0051171;GO:0012501;GO:0010646;GO:0010468;GO:0003674;GO:0051091;GO:0019219;GO:0005515;GO:0044464;GO:0043169;GO:0043167;GO:…
E. fistula	comp7022	229.8	sp|P67967;Cysteine and glycine-rich protein 1	Coturnix coturnix japonica	5.58267e-11	GO:0005737;GO:0005737;GO:0005856;GO:0008270;GO:0046872;GO:0005737;GO:0043228;GO:0044424;GO:0043232;GO:0046914;GO:0005575;GO:0008270;GO:0046872;GO:0005488;GO:0005856;GO:0043226;GO:0003674;GO:0044464;GO:0043169;GO:0043229;GO:0043167
E. fistula	comp23028	229.662	sp|Q9U943;Apolipophorins	Locusta migratoria	2.29663e-55	GO:0005319;GO:0005576;GO:0006810;GO:0006869;GO:0008289;GO:0016055;GO:0005319;GO:0006810;GO:0007165;GO:0005488;GO:0044765;GO:0050794;GO:0005215;GO:0003674;GO:0065007;GO:0016055;GO:0008150;GO:0051716;GO:0044699;GO:0005576;GO:0005575;GO:0022892;GO:0008289;GO:0007166;GO:0006869;GO:0071702;GO:0051234;GO:0050789;GO:0050896;GO:0009987
E. fistula	comp10614	229.609	-			-
E. fistula	comp6175	229.073	tr|R4IW63;CARP3	Stylophora pistillata	3.80735e-09	-
E. fistula	comp23861	226.491	tr|A7S4Q8;Predicted protein	Nematostella vectensis	5.87636e-27	GO:0003723;GO:1901363;GO:0003676;GO:0005488;GO:0003723;GO:0003674;GO:0097159
E. fistula	comp21638	226.26	-			-
E. fistula	comp5961	225.558	sp|Q8TGM6;Protein TAR1	Saccharomyces cerevisiae (strain ATCC 204508 /	5.31413e-12	GO:0003674;GO:0005739;GO:0043457;GO:0008150;GO:0044424;GO:0043467;GO:0043227;GO:0005575;GO:0031323;GO:0005739;GO:0043457;GO:0050794;GO:0043226;GO:0044444;GO:0003674;GO:0043231;GO:0050789;GO:0019222;GO:0044464;GO:0043229;GO:0065007
E. fistula	comp21084	225.482	-			-
E. fistula	comp18341	225.224	tr|G8HTA1;Hypotehtical protein LWamide	Acropora millepora	3.73901e-07	-
E. fistula	comp23376	224.475	sp|P96202;Phthiocerol synthesis polyketide synthase type I PpsC	Mycobacterium tuberculosis		GO:0003824;GO:0003824;GO:0004315;GO:0005829;GO:0005886;GO:0006629;GO:0006631;GO:0006633;GO:0008152;GO:0008270;GO:0016491;GO:0016740;GO:0016747;GO:0031177;GO:0034081;GO:0055114;GO:0071766;GO:0071770;GO:0097040;GO:0097041;GO:0006066;GO:0044255;GO:0044237;GO:0031406;GO:0043436;GO:0016740;GO:0044711;GO:0034312;GO:0046165;GO:0019751;GO:0046914;GO:0016020;GO:0006629;GO:0055114;GO:0031177;GO:0044249;GO:…
E. fistula	comp22114	224.077	sp|Q71S22;Inversin-A	Xenopus laevis	5.4536e-28	GO:0005516;GO:0005737;GO:0005856;GO:0007275;GO:0016055;GO:0043228;GO:0044707;GO:0007165;GO:0005488;GO:0005516;GO:0050794;GO:0005856;GO:0007275;GO:0043226;GO:0003674;GO:0005515;GO:0044464;GO:0065007;GO:0005737;GO:0016055;GO:0008150;GO:0051716;GO:0044424;GO:0043232;GO:0044699;GO:0005575;GO:0007166;GO:0032501;GO:0032502;GO:0050789;GO:0050896;GO:0009987;GO:0043229;GO:0044767
E. fistula	comp23695	223.924	sp|O50655;Integrase/recombinase xerD homolog	Selenomonas ruminantium	2.19852e-09	GO:0003677;GO:0006310;GO:0015074;GO:0046718;GO:0075713;GO:0044237;GO:0046718;GO:0003677;GO:0006259;GO:0051806;GO:1901363;GO:0046483;GO:0006139;GO:0003676;GO:0016032;GO:0052192;GO:0005488;GO:0043170;GO:0052126;GO:0044764;GO:0075713;GO:0003674;GO:0040011;GO:0006725;GO:0044409;GO:0008152;GO:0008150;GO:0044403;GO:0051704;GO:0044260;GO:0006310;GO:0071704;GO:0034641;GO:0019043;GO:0044419;GO:0015074;GO:…
E. fistula	comp21633	223.09	-			-
E. fistula	comp20203	222.063	sp|Q95M17;Acidic mammalian chitinase	Bos taurus	5.89782e-117	GO:0000272;GO:0002376;GO:0002532;GO:0004553;GO:0004568;GO:0005576;GO:0005615;GO:0005737;GO:0005975;GO:0006030;GO:0006032;GO:0006915;GO:0006954;GO:0008061;GO:0008152;GO:0016787;GO:0016798;GO:0090197;GO:0005975;GO:1901575;GO:0044707;GO:1901072;GO:0002376;GO:0051046;GO:0009611;GO:0006030;GO:0008061;GO:0016052;GO:0006954;GO:0006952;GO:1901071;GO:0005615;GO:0005976;GO:1901565;GO:0001817;GO:0044421;GO:…
E. fistula	comp22856	222.051	sp|P47983;Zona pellucida sperm-binding protein 2	Canis familiaris	5.14333e-23	GO:0002455;GO:0005576;GO:0005578;GO:0005771;GO:0005783;GO:0005794;GO:0005886;GO:0006886;GO:0007338;GO:0007339;GO:0016020;GO:0016021;GO:0016234;GO:0030141;GO:0031012;GO:0060468;GO:0006828;GO:0042597;GO:0035036;GO:0022414;GO:0006810;GO:0030001;GO:0002376;GO:0060467;GO:0006955;GO:0016020;GO:0043227;GO:2000241;GO:0009566;GO:0005783;GO:0031982;GO:0008037;GO:0006886;GO:0007338;GO:0044421;GO:0016064;GO:…
E. fistula	comp5976	221.203	sp|Q17005;Lysozyme c-1	Anopheles gambiae	5.78645e-27	GO:0003796;GO:0003796;GO:0003824;GO:0008152;GO:0016787;GO:0016798;GO:0016998;GO:0019835;GO:0042742;GO:0044036;GO:0098542;GO:0044237;GO:0009607;GO:0008152;GO:0008150;GO:0051704;GO:0044260;GO:0044248;GO:0006950;GO:0016998;GO:0006952;GO:0051707;GO:0071704;GO:0042742;GO:0009056;GO:0009605;GO:0003824;GO:0043170;GO:0004553;GO:0019835;GO:0009617;GO:0016798;GO:0003674;GO:0016787;GO:0043207;GO:0050896;GO:…
E. fistula	comp23003	221.199	sp|P42566;Epidermal growth factor receptor substrate 15	Homo sapiens	1.80135e-13	GO:0005509;GO:0005515;GO:0005737;GO:0005768;GO:0005829;GO:0005886;GO:0005905;GO:0006810;GO:0006897;GO:0007173;GO:0008283;GO:0015031;GO:0016020;GO:0016050;GO:0017124;GO:0030122;GO:0030136;GO:0031901;GO:0032456;GO:0042059;GO:0042802;GO:0046872;GO:0048268;GO:0060170;GO:1901185;GO:0030136;GO:0010008;GO:0017124;GO:0006810;GO:0030122;GO:0023057;GO:0010648;GO:0098588;GO:0008283;GO:0016020;GO:0098590;GO:…
E. fistula	comp24137	221.114	sp|Q6DK99;Cornifelin homolog B	Xenopus laevis	3.87227e-15	-
E. fistula	comp23977	220.956	-			-
E. fistula	comp23602	220.79	sp|Q8CHG3;GRIP and coiled-coil domain-containing protein 2	Mus musculus	1.07832e-88	GO:0000042;GO:0005515;GO:0005737;GO:0005794;GO:0005802;GO:0006622;GO:0006810;GO:0015031;GO:0016020;GO:0031023;GO:0034067;GO:0034453;GO:0034499;GO:0070861;GO:0071955;GO:0090161;GO:0034453;GO:0006810;GO:0034499;GO:0016020;GO:0072594;GO:0043227;GO:0033036;GO:0006886;GO:0051235;GO:0007034;GO:0071840;GO:0005488;GO:0033365;GO:0044765;GO:0032507;GO:0050794;GO:0046907;GO:0043226;GO:0051179;GO:0044444;GO:…
E. fistula	comp14810	220.789	sp|Q5M8V0;Transcription factor BTF3 homolog 4	Xenopus tropicalis	3.35406e-71	-
E. fistula	comp23811	219.092	sp|Q6P5F6;Zinc transporter ZIP10	Mus musculus	1.3495e-42	GO:0003674;GO:0005575;GO:0006810;GO:0006811;GO:0006829;GO:0008150;GO:0016020;GO:0016021;GO:0030001;GO:0046873;GO:0055085;GO:0022891;GO:0006810;GO:0030001;GO:0016020;GO:0008324;GO:0022857;GO:0044765;GO:0006829;GO:0022890;GO:0005215;GO:0016021;GO:0003674;GO:0044425;GO:0006812;GO:0008150;GO:0015075;GO:0044763;GO:0044699;GO:0005575;GO:0022892;GO:0000041;GO:0046873;GO:0055085;GO:0006811;GO:0051234;GO:…
E. fistula	comp23236	218.383	sp|Q4LDE5;Sushi, von Willebrand factor type A, EGF and pentraxin domain-containing protein 1	Homo sapiens	6.33826e-25	GO:0003682;GO:0005509;GO:0005576;GO:0005737;GO:0007155;GO:0016020;GO:0016020;GO:0046872;GO:0022610;GO:0005488;GO:0007155;GO:0003674;GO:0044464;GO:0043169;GO:0043167;GO:0005737;GO:0008150;GO:0005509;GO:0044424;GO:0005576;GO:0005575;GO:0003682
E. fistula	comp21971	218.099	-			-
E. fistula	comp18271	217.914	tr|A7SK16;Predicted protein	Nematostella vectensis	8.08166e-40	-
E. fistula	comp18244	217.247	sp|Q52RN5;Superoxide dismutase [Cu-Zn]	Bos mutus grunniens	2.63863e-65	GO:0000187;GO:0000303;GO:0001541;GO:0001819;GO:0001895;GO:0002262;GO:0004784;GO:0005507;GO:0005615;GO:0005634;GO:0005737;GO:0005739;GO:0005829;GO:0006302;GO:0006309;GO:0006749;GO:0006801;GO:0006879;GO:0007283;GO:0007566;GO:0007569;GO:0007605;GO:0007626;GO:0008217;GO:0008270;GO:0009408;GO:0010033;GO:0016209;GO:0016491;GO:0019226;GO:0019430;GO:0030346;GO:0031012;GO:0031410;GO:0032287;GO:0032839;GO:…
E. fistula	comp23873	216.032	sp|Q14692;Ribosome biogenesis protein BMS1 homolog	Homo sapiens	3.0451e-147	GO:0000166;GO:0005524;GO:0005634;GO:0005730;GO:0042254;GO:0042255;GO:0044822;GO:0043228;GO:1901363;GO:0032555;GO:0044428;GO:0032553;GO:0043227;GO:0001882;GO:0003676;GO:0070925;GO:0043933;GO:0032549;GO:0071840;GO:0022613;GO:0005488;GO:0043168;GO:0032559;GO:0042254;GO:0044822;GO:0003723;GO:0043226;GO:0097367;GO:0071826;GO:0022607;GO:0032550;GO:0035639;GO:0003674;GO:0043231;GO:0044464;GO:0043167;GO:…
E. fistula	comp23863	215.299	-			-
E. fistula	comp10672	214.464	-			-
E. fistula	comp6056	213.827	-			-
E. fistula	comp23102	213.534	sp|A2A9C3;Protein SZT2	Mus musculus	3.68451e-91	GO:0003674;GO:0005777;GO:0007417;GO:0009790;GO:0009791;GO:0043473;GO:1901668;GO:0009790;GO:0044707;GO:0043227;GO:0005777;GO:0043226;GO:0044444;GO:0003674;GO:0043231;GO:0044464;GO:0065007;GO:0008150;GO:0044424;GO:0009791;GO:0044699;GO:0005575;GO:0065009;GO:0032501;GO:0051341;GO:0050790;GO:0007417;GO:0048731;GO:1901668;GO:0043473;GO:0032502;GO:0050789;GO:0019222;GO:0048856;GO:0042579;GO:0043229;GO:…
E. fistula	comp23229	213.249	sp|Q9WVQ1;Membrane-associated guanylate kinase, WW and PDZ domain-containing protein 2	Mus musculus	2.91273e-162	GO:0002092;GO:0002092;GO:0004871;GO:0005515;GO:0005634;GO:0005737;GO:0005768;GO:0005770;GO:0005886;GO:0005923;GO:0007165;GO:0007399;GO:0008285;GO:0010976;GO:0014069;GO:0016020;GO:0016482;GO:0019902;GO:0030054;GO:0030159;GO:0030165;GO:0030336;GO:0030425;GO:0031697;GO:0032516;GO:0032926;GO:0036057;GO:0038180;GO:0043005;GO:0043113;GO:0043234;GO:0045202;GO:0046332;GO:0048471;GO:0051291;GO:0051898;GO:…
E. fistula	comp23252	213.111	sp|Q86UF1;Tetraspanin-33	Homo sapiens	1.23576e-54	GO:0016020;GO:0016020;GO:0016021;GO:0016020;GO:0016021;GO:0044425;GO:0005575
E. fistula	comp23472	212.874	sp|Q7T2D1;Retinol dehydrogenase 10-B	Danio rerio	6.85403e-76	GO:0005783;GO:0005789;GO:0008152;GO:0016020;GO:0016021;GO:0016491;GO:0031090;GO:0042572;GO:0043231;GO:0052650;GO:0055114;GO:0044255;GO:0044237;GO:0034754;GO:0052650;GO:0098588;GO:0016020;GO:0098589;GO:0043227;GO:0006629;GO:0055114;GO:0005783;GO:0001523;GO:0044710;GO:0010817;GO:0016021;GO:0043226;GO:0044444;GO:0031090;GO:0003674;GO:0016491;GO:0043231;GO:0016616;GO:0044464;GO:0044425;GO:0042572;GO:…
E. fistula	comp22077	212.341	sp|Q96DM1;PiggyBac transposable element-derived protein 4	Homo sapiens	3.24936e-43	-
E. fistula	comp23523	211.286	sp|A2RUS2;DENN domain-containing protein 3	Homo sapiens	9.07493e-13	GO:0005085;GO:0008333;GO:0017112;GO:0032313;GO:0043087;GO:0044257;GO:0044237;GO:0080090;GO:0006810;GO:1901575;GO:0044248;GO:0017112;GO:0033124;GO:0009118;GO:0007034;GO:0043170;GO:0044765;GO:0009894;GO:0051336;GO:0006140;GO:0050794;GO:0046907;GO:0044267;GO:0051171;GO:0003674;GO:0016197;GO:0019220;GO:0019219;GO:0007041;GO:1900542;GO:0065007;GO:0005085;GO:0008152;GO:0008150;GO:0030163;GO:0044260;GO:…
E. fistula	comp23243	211.127	-			-
E. fistula	comp23935	210.828	sp|Q18297;Transient receptor potential cation channel subfamily A member 1 homolog	Caenorhabditis elegans	1.84177e-134	GO:0005216;GO:0006810;GO:0006811;GO:0016020;GO:0016021;GO:0031513;GO:0034220;GO:0043025;GO:0050896;GO:0055085;GO:0022891;GO:0005216;GO:0006810;GO:0022803;GO:0016020;GO:0043227;GO:0044297;GO:0022857;GO:0044765;GO:0005215;GO:0016021;GO:0043226;GO:0031513;GO:0005929;GO:0003674;GO:0044464;GO:0044425;GO:0097458;GO:0008150;GO:0015075;GO:0044763;GO:0034220;GO:0022838;GO:0044699;GO:0005575;GO:0022892;GO:…
E. fistula	comp23727	209.858	-			-
E. fistula	comp23974	209.134	sp|Q26636;Cathepsin L	Sarcophaga peregrina	4.84052e-121	GO:0005764;GO:0005764;GO:0006508;GO:0007275;GO:0008233;GO:0008234;GO:0016787;GO:0030154;GO:0000323;GO:0044707;GO:0008234;GO:0048869;GO:0043227;GO:0030154;GO:0043170;GO:0007275;GO:0043226;GO:0044444;GO:0003674;GO:0043231;GO:0016787;GO:0044464;GO:0008233;GO:0008152;GO:0008150;GO:0044763;GO:0070011;GO:0044424;GO:0044699;GO:0005575;GO:0071704;GO:0003824;GO:0019538;GO:0032501;GO:0044238;GO:0005764;GO:…
E. fistula	comp21431	208.639	-			-
E. fistula	comp23296	208.333	sp|Q66S03;Galactose-specific lectin nattectin	Thalassophryne nattereri	1.90065e-13	GO:0005576;GO:0005576;GO:0006954;GO:0030246;GO:0046872;GO:0030246;GO:0009611;GO:0006954;GO:0006952;GO:0046872;GO:0005488;GO:0003674;GO:0043169;GO:0043167;GO:0008150;GO:0006950;GO:0005576;GO:0005575;GO:0050896
E. fistula	comp20515	207.909	-			-
E. fistula	comp22302	207.198	sp|Q9UBV8;Peflin	Homo sapiens	8.41432e-52	GO:0004198;GO:0005509;GO:0005515;GO:0005737;GO:0006508;GO:0016020;GO:0044822;GO:0046872;GO:0046982;GO:0046983;GO:0051592;GO:0070062;GO:0004198;GO:0008234;GO:1901363;GO:0016020;GO:0043227;GO:0003676;GO:0031982;GO:0046872;GO:0044421;GO:0005488;GO:0043170;GO:0043230;GO:0044822;GO:0003723;GO:0043226;GO:0003674;GO:0004175;GO:0016787;GO:0005515;GO:0044464;GO:0065010;GO:0043169;GO:0043167;GO:0008233;GO:…
E. fistula	comp24111	206.096	sp|P04844;Dolichyl-diphosphooligosaccharide--protein glycosyltransferase subunit 2	Homo sapiens	2.81761e-134	GO:0000421;GO:0005783;GO:0005789;GO:0005791;GO:0006412;GO:0006464;GO:0006486;GO:0006487;GO:0006614;GO:0007568;GO:0008250;GO:0010467;GO:0016020;GO:0016021;GO:0016740;GO:0016757;GO:0018279;GO:0042493;GO:0043022;GO:0043687;GO:0044267;GO:0004579;GO:0018196;GO:0044237;GO:0005975;GO:0006810;GO:0043021;GO:0016740;GO:0098588;GO:0043412;GO:0016020;GO:0072594;GO:0006612;GO:0098589;GO:0043227;GO:0044723;GO:…
E. fistula	comp23601	205.715	tr|A7SQU7;Predicted protein (Fragment)	Nematostella vectensis	6.04685e-17	GO:0003779;GO:0003779;GO:0005622;GO:0015629;GO:0030042;GO:0043228;GO:0008092;GO:0051261;GO:0043933;GO:0071840;GO:0005488;GO:0005856;GO:0043226;GO:0003674;GO:0030042;GO:0007015;GO:0005515;GO:0044464;GO:0015629;GO:0008150;GO:0044763;GO:0044424;GO:0043624;GO:0043232;GO:0032984;GO:0044699;GO:0043241;GO:0005575;GO:0003779;GO:0016043;GO:0005622;GO:0008154;GO:0071822;GO:0009987;GO:0043229;GO:0022411
E. fistula	comp24102	205.687	-			-
E. fistula	comp23745	205.475	sp|Q7Z5Y7;BTB/POZ domain-containing protein KCTD20	Homo sapiens	1.16305e-126	GO:0051260;GO:0043933;GO:0071840;GO:0022607;GO:0065003;GO:0008150;GO:0016043;GO:0051260;GO:0051259;GO:0006461;GO:0071822
E. fistula	comp22360	205.304	sp|Q32LQ0;Glutamyl aminopeptidase	Bos taurus		GO:0003081;GO:0004177;GO:0006508;GO:0008233;GO:0008237;GO:0008270;GO:0008283;GO:0016020;GO:0016021;GO:0016477;GO:0016787;GO:0046872;GO:0070006;GO:0048870;GO:0044707;GO:0008238;GO:0008283;GO:0046914;GO:0016020;GO:0016477;GO:0070006;GO:0046872;GO:0005488;GO:0043170;GO:0008235;GO:0016021;GO:0006928;GO:0003674;GO:0040011;GO:0008217;GO:0016787;GO:0044425;GO:0043169;GO:0043167;GO:0003081;GO:0065007;GO:…
E. fistula	comp23711	204.631	tr|A8ZML6;Uncharacterized protein	Acaryochloris marina (strain MBIC 11017)	7.41114e-29	-
E. fistula	comp23366	204.491	sp|Q8TEU7;Rap guanine nucleotide exchange factor 6	Homo sapiens		GO:0005085;GO:0005085;GO:0005515;GO:0005622;GO:0005737;GO:0005886;GO:0007165;GO:0007264;GO:0007265;GO:0016020;GO:0017016;GO:0030742;GO:0043087;GO:0051056;GO:0051020;GO:0080090;GO:0016020;GO:0007165;GO:0033124;GO:0009118;GO:0035556;GO:0019899;GO:0005488;GO:0009894;GO:0007264;GO:0051336;GO:0006140;GO:0050794;GO:0051171;GO:0010646;GO:0017016;GO:0003674;GO:0019220;GO:0007265;GO:0019219;GO:0005515;GO:…
E. fistula	comp6169	203.118	-			-
E. fistula	comp24160	203.102	-			-
E. fistula	comp10647	202.904	-			-
E. fistula	comp22346	202.269	sp|Q76I79;Protein phosphatase Slingshot homolog 1	Mus musculus	1.98818e-135	GO:0000902;GO:0003677;GO:0003779;GO:0004721;GO:0004725;GO:0005737;GO:0005856;GO:0005886;GO:0006470;GO:0008064;GO:0008138;GO:0010591;GO:0016311;GO:0016787;GO:0016791;GO:0030036;GO:0030496;GO:0032154;GO:0032268;GO:0035335;GO:0050770;GO:0071318;GO:0044237;GO:0043228;GO:0008092;GO:0051493;GO:0003677;GO:0080090;GO:1901363;GO:0009653;GO:0060284;GO:0010033;GO:0043412;GO:0016020;GO:0048869;GO:0006796;GO:…
E. fistula	comp22781	201.118	sp|O95622;Adenylate cyclase type 5	Homo sapiens	1.83334e-134	GO:0000166;GO:0001973;GO:0004016;GO:0005524;GO:0005886;GO:0005929;GO:0006112;GO:0006171;GO:0006833;GO:0007165;GO:0007173;GO:0007189;GO:0007191;GO:0007193;GO:0007195;GO:0007202;GO:0007268;GO:0007626;GO:0008179;GO:0008543;GO:0009190;GO:0016020;GO:0016021;GO:0016829;GO:0016849;GO:0034199;GO:0035556;GO:0042995;GO:0044281;GO:0045087;GO:0046872;GO:0046982;GO:0048011;GO:0050885;GO:0055085;GO:0071377;GO:…
E. fistula	comp22915	200.562	sp|Q99523;Sortilin	Homo sapiens	1.59946e-135	GO:0001503;GO:0005515;GO:0005634;GO:0005764;GO:0005765;GO:0005768;GO:0005769;GO:0005783;GO:0005789;GO:0005794;GO:0005886;GO:0005905;GO:0006810;GO:0006895;GO:0006897;GO:0007186;GO:0007218;GO:0007275;GO:0008333;GO:0008625;GO:0009986;GO:0010008;GO:0010465;GO:0010468;GO:0014902;GO:0016020;GO:0016021;GO:0016023;GO:0016050;GO:0019899;GO:0030136;GO:0030140;GO:0030154;GO:0030379;GO:0031965;GO:0032509;GO:…
E. fistula	comp19613	199.772	sp|O93477;Adenosylhomocysteinase B	Xenopus laevis		GO:0004013;GO:0004013;GO:0006730;GO:0016787;GO:0044237;GO:0016802;GO:0016801;GO:0044710;GO:0004013;GO:0003674;GO:0016787;GO:0008152;GO:0008150;GO:0044763;GO:0044699;GO:0003824;GO:0044281;GO:0006730;GO:0009987
E. fistula	comp19435	199.298	-			-
E. fistula	comp23628	199.054	sp|Q9NQC7;Ubiquitin carboxyl-terminal hydrolase CYLD	Homo sapiens	3.37204e-144	GO:0004843;GO:0004843;GO:0005515;GO:0005737;GO:0005829;GO:0005856;GO:0005874;GO:0005886;GO:0006508;GO:0006511;GO:0007049;GO:0007346;GO:0008233;GO:0008234;GO:0008270;GO:0016020;GO:0016055;GO:0016787;GO:0019901;GO:0031234;GO:0032088;GO:0032480;GO:0035872;GO:0042347;GO:0045087;GO:0046872;GO:0048471;GO:0061578;GO:0070064;GO:0070266;GO:0070423;GO:0070507;GO:0070536;GO:0090090;GO:2001238;GO:2001242;GO:…
E. fistula	comp23888	198.638	sp|Q58A42;Protein DD3-3	Dictyostelium discoideum	2.5571e-59	GO:0003674;GO:0005575;GO:0008150;GO:0016020;GO:0016021;GO:0044351;GO:0006810;GO:0016020;GO:0016021;GO:0003674;GO:0044425;GO:0008150;GO:0006907;GO:0005575;GO:0044351;GO:0016192;GO:0051234;GO:0006897
E. fistula	comp23373	198.195	sp|Q32NW2;Leukocyte receptor cluster member 8 homolog	Xenopus laevis	1.46589e-99	-
E. fistula	comp21129	198.052	-			-
E. fistula	comp10857	198.015	sp|P00432;Catalase	Bos taurus		GO:0000302;GO:0004046;GO:0004096;GO:0004601;GO:0005102;GO:0005739;GO:0005777;GO:0005778;GO:0006641;GO:0006979;GO:0008203;GO:0009060;GO:0009650;GO:0014068;GO:0016209;GO:0016491;GO:0016684;GO:0019899;GO:0020027;GO:0020037;GO:0032088;GO:0042744;GO:0042803;GO:0043066;GO:0046872;GO:0050661;GO:0051092;GO:0051262;GO:0051289;GO:0051781;GO:0055114;GO:0006066;GO:0044255;GO:0044237;GO:0032088;GO:0006091;GO:…
E. fistula	comp23604	197.182	sp|Q8BFR2;Follistatin-related protein 5	Mus musculus	3.2394e-56	GO:0005509;GO:0005576;GO:0008150;GO:0046872;GO:0046872;GO:0005488;GO:0003674;GO:0043169;GO:0043167;GO:0008150;GO:0005509;GO:0005576;GO:0005575
E. fistula	comp22905	196.329	-			-
E. fistula	comp23072	194.737	sp|Q96PY6;Serine/threonine-protein kinase Nek1	Homo sapiens	1.30827e-113	GO:0000166;GO:0000242;GO:0004672;GO:0004674;GO:0004713;GO:0005515;GO:0005524;GO:0005634;GO:0005737;GO:0005813;GO:0005815;GO:0005856;GO:0006468;GO:0006974;GO:0007049;GO:0007067;GO:0010212;GO:0016301;GO:0016310;GO:0016740;GO:0016772;GO:0018108;GO:0030030;GO:0042384;GO:0046872;GO:0051301;GO:0018212;GO:0044237;GO:0044782;GO:0043228;GO:0004674;GO:0016310;GO:1901363;GO:0016301;GO:0048646;GO:0016740;GO:…
E. fistula	comp23746	194.361	sp|Q6ZSS7;Major facilitator superfamily domain-containing protein 6	Homo sapiens	4.06295e-34	GO:0016020;GO:0016020;GO:0016021;GO:0055085;GO:0006810;GO:0016020;GO:0044765;GO:0016021;GO:0044425;GO:0008150;GO:0044763;GO:0044699;GO:0005575;GO:0055085;GO:0051234;GO:0009987
E. fistula	comp23698	193.93	sp|Q98ST7;DBH-like monooxygenase protein 1	Gallus gallus	1.652e-116	GO:0003824;GO:0004497;GO:0005507;GO:0005783;GO:0005789;GO:0016020;GO:0016021;GO:0016491;GO:0016715;GO:0046872;GO:0055114;GO:0016705;GO:0098588;GO:0046914;GO:0016020;GO:0098589;GO:0043227;GO:0055114;GO:0005783;GO:0016715;GO:0046872;GO:0005488;GO:0044710;GO:0005507;GO:0016021;GO:0043226;GO:0044444;GO:0031090;GO:0003674;GO:0016491;GO:0043231;GO:0044464;GO:0044425;GO:0043169;GO:0043167;GO:0008152;GO:…
E. fistula	comp22473	193.564	sp|Q9IB61;Bladder cancer-associated protein	Danio rerio	1.77669e-11	GO:0003674;GO:0016020;GO:0016021;GO:0016020;GO:0016021;GO:0003674;GO:0044425;GO:0005575
E. fistula	comp24000	193.063	sp|Q6V0I7;Protocadherin Fat 4	Homo sapiens		GO:0005509;GO:0005515;GO:0005886;GO:0007155;GO:0007156;GO:0007157;GO:0016020;GO:0016021;GO:0021987;GO:0022008;GO:0035329;GO:0007157;GO:0016020;GO:0048869;GO:0007165;GO:0007156;GO:0030154;GO:0035556;GO:0046872;GO:0021987;GO:0022610;GO:0005488;GO:0007155;GO:0050794;GO:0016021;GO:0022008;GO:0003674;GO:0005515;GO:0044464;GO:0044425;GO:0043169;GO:0043167;GO:0065007;GO:0008150;GO:0051716;GO:0035329;GO:…
E. fistula	comp22585	192.698	sp|Q6GMK0;Alpha-1,3-mannosyl-glycoprotein 4-beta-N-acetylglucosaminyltransferase B	Danio rerio	1.2586e-179	GO:0000139;GO:0005794;GO:0005975;GO:0006486;GO:0008454;GO:0016020;GO:0016021;GO:0016740;GO:0016757;GO:0016758;GO:0046872;GO:0044237;GO:0005975;GO:0016740;GO:0098588;GO:0043412;GO:0016020;GO:0043227;GO:0044723;GO:0070085;GO:0046872;GO:0008194;GO:0005488;GO:0043170;GO:0044710;GO:0006464;GO:0008375;GO:0044267;GO:0044431;GO:0016021;GO:0043226;GO:0044444;GO:0031090;GO:0003674;GO:0043231;GO:0008454;GO:…
E. fistula	comp20393	191.802	sp|Q13591;Semaphorin-5A	Homo sapiens	7.64763e-13	GO:0001569;GO:0001938;GO:0002043;GO:0004872;GO:0005886;GO:0007155;GO:0007162;GO:0007267;GO:0007275;GO:0007399;GO:0007411;GO:0007413;GO:0008046;GO:0016020;GO:0016021;GO:0021536;GO:0030154;GO:0030215;GO:0030836;GO:0035373;GO:0035413;GO:0043395;GO:0045545;GO:0045766;GO:0048754;GO:0048842;GO:0048843;GO:0050918;GO:0051897;GO:0060326;GO:1990256;GO:2000352;GO:2001028;GO:0044700;GO:0001558;GO:0051493;GO:…
E. fistula	comp23984	191.716	-			-
E. fistula	comp5981	191.552	-			-
E. fistula	comp24131	190.873	-			-
E. fistula	comp23933	190.255	-			-
E. fistula	comp14797	189.987	-			-
E. fistula	comp24008	189.891	sp|O00148;ATP-dependent RNA helicase DDX39A	Homo sapiens	1.6526e-76	GO:0000166;GO:0000398;GO:0003676;GO:0004386;GO:0005515;GO:0005524;GO:0005634;GO:0005737;GO:0006200;GO:0006397;GO:0006406;GO:0008026;GO:0008380;GO:0016787;GO:0044822;GO:0044237;GO:0019693;GO:0006396;GO:0006810;GO:1901575;GO:0019439;GO:0009161;GO:0009259;GO:0009203;GO:0051028;GO:1901363;GO:0044270;GO:0000377;GO:0046483;GO:0009128;GO:0006139;GO:0044248;GO:0009141;GO:0006163;GO:0009143;GO:0032555;GO:…
E. fistula	comp24125	189.716	sp|P26779;Proactivator polypeptide	Bos taurus	1.5162e-52	GO:0005576;GO:0005576;GO:0005615;GO:0005739;GO:0005764;GO:0005794;GO:0006629;GO:0006665;GO:0019216;GO:0043231;GO:0043408;GO:0048589;GO:0060736;GO:0060742;GO:0071310;GO:0022414;GO:0044255;GO:0044237;GO:0000323;GO:0080090;GO:0010033;GO:0048869;GO:0006665;GO:0043227;GO:0006629;GO:0005615;GO:0030154;GO:0044421;GO:0003006;GO:0044710;GO:0050794;GO:0043226;GO:0044444;GO:0010646;GO:0043231;GO:0019220;GO:…
E. fistula	comp19583	189.59	sp|Q5ZLC5;ATP synthase subunit beta, mitochondrial	Gallus gallus		GO:0000166;GO:0000166;GO:0001525;GO:0005524;GO:0005739;GO:0005743;GO:0006754;GO:0006810;GO:0006811;GO:0015986;GO:0015991;GO:0015992;GO:0016020;GO:0016787;GO:0016820;GO:0017111;GO:0033178;GO:0045261;GO:0046034;GO:0046933;GO:0044237;GO:0015078;GO:0022891;GO:0001525;GO:1901137;GO:0019693;GO:0009206;GO:0009168;GO:0006810;GO:0009161;GO:0009259;GO:1901363;GO:0046483;GO:0006139;GO:0019866;GO:0048646;GO:…
E. fistula	comp18176	189.426	sp|P28799;Granulins	Homo sapiens	1.20734e-21	GO:0001835;GO:0005125;GO:0005515;GO:0005576;GO:0005615;GO:0005739;GO:0007165;GO:0007566;GO:0008083;GO:0008219;GO:0044822;GO:0050679;GO:0008083;GO:0022414;GO:0044707;GO:1901363;GO:0071684;GO:0008284;GO:0007165;GO:0043227;GO:0003676;GO:0005615;GO:0005125;GO:0044421;GO:0007566;GO:0050678;GO:0005488;GO:0050794;GO:0042127;GO:0005102;GO:0044822;GO:0003723;GO:0043226;GO:0044444;GO:0003674;GO:0048522;GO:…
E. fistula	comp17725	189.266	sp|Q41898;ATP synthase subunit epsilon, mitochondrial	Zea mays	4.31782e-11	GO:0000275;GO:0005739;GO:0005743;GO:0005753;GO:0006754;GO:0006810;GO:0006811;GO:0015986;GO:0015992;GO:0016020;GO:0016787;GO:0045261;GO:0046933;GO:0046961;GO:0044237;GO:0015078;GO:0022891;GO:1901137;GO:0019693;GO:0009206;GO:0009168;GO:0006810;GO:0009161;GO:0009259;GO:0046483;GO:0006139;GO:0019866;GO:0044711;GO:0009141;GO:0006163;GO:0033178;GO:0016020;GO:0042625;GO:0006796;GO:0043227;GO:0042451;GO:…
E. fistula	comp19672	189.122	sp|P51693;Amyloid-like protein 1	Homo sapiens	3.42005e-50	GO:0005515;GO:0005515;GO:0005604;GO:0005737;GO:0005794;GO:0005886;GO:0006378;GO:0006417;GO:0006897;GO:0006915;GO:0007155;GO:0007193;GO:0007399;GO:0008201;GO:0008219;GO:0009887;GO:0016020;GO:0016021;GO:0030198;GO:0030818;GO:0030900;GO:0031694;GO:0031695;GO:0031696;GO:0042802;GO:0046872;GO:0046914;GO:0048471;GO:0071874;GO:0010608;GO:0044237;GO:0006396;GO:0080090;GO:0006810;GO:0030809;GO:0051172;GO:…
E. fistula	comp23664	188.257	sp|O96790;Serine protease inhibitor dipetalogastin (Fragment)	Dipetalogaster maximus	9.47938e-23	GO:0004867;GO:0004867;GO:0005575;GO:0005576;GO:0010466;GO:0010951;GO:0030414;GO:0050819;GO:0052548;GO:0080090;GO:0004867;GO:0070613;GO:0050819;GO:0060255;GO:0004857;GO:0030414;GO:0061134;GO:0051336;GO:0010951;GO:0051239;GO:0061135;GO:0010468;GO:0003674;GO:0052547;GO:0050818;GO:0065007;GO:0010466;GO:0008150;GO:0043086;GO:0048519;GO:0005576;GO:0005575;GO:0065009;GO:0044092;GO:0051346;GO:0004866;GO:…
E. fistula	comp23691	187.856	-			-
E. fistula	comp23419	186.827	sp|Q8SWR2;Bicaudal D-related protein homolog	Drosophila melanogaster	5.29918e-07	GO:0003674;GO:0005575;GO:0048812;GO:0009653;GO:0048869;GO:0032990;GO:0048858;GO:0071840;GO:0003674;GO:0030030;GO:0008150;GO:0044763;GO:0044699;GO:0005575;GO:0016043;GO:0032989;GO:0048812;GO:0032502;GO:0009987;GO:0044767
E. fistula	comp22398	186.529	sp|Q6P2W5;Arginine and glutamate-rich protein 1	Xenopus tropicalis	3.31828e-10	-
E. fistula	comp24148	185.507	-			-
E. fistula	comp23946	184.922	tr|I1EZ43;Uncharacterized protein	Amphimedon queenslandica	4.51102e-12	GO:0003677;GO:0003677;GO:1901363;GO:0003676;GO:0005488;GO:0003674;GO:0097159
E. fistula	comp20479	184.548	tr|A7RLP7;Predicted protein	Nematostella vectensis	7.87399e-24	-
E. fistula	comp5943	184.518	sp|Q05052;Dolichyl-diphosphooligosaccharide--protein glycosyltransferase 48 kDa subunit	Canis familiaris		GO:0004579;GO:0005783;GO:0005789;GO:0006486;GO:0008250;GO:0016020;GO:0016021;GO:0016740;GO:0016757;GO:0018279;GO:0004576;GO:0018196;GO:0044237;GO:0008152;GO:0008150;GO:0044763;GO:0005975;GO:0044260;GO:0044424;GO:0016740;GO:0098588;GO:0044446;GO:0043412;GO:0016020;GO:0044699;GO:0044422;GO:0098589;GO:0043227;GO:0005789;GO:0005575;GO:0044723;GO:0016757;GO:0036211;GO:0005783;GO:0071704;GO:0070085;GO:…
E. fistula	comp22992	184.515	sp|Q9JJ19;Na(+)/H(+) exchange regulatory cofactor NHE-RF1	Rattus norvegicus	7.98573e-21	GO:0001726;GO:0003096;GO:0005102;GO:0005515;GO:0005737;GO:0005813;GO:0005886;GO:0005902;GO:0007191;GO:0008013;GO:0008285;GO:0010642;GO:0010766;GO:0012505;GO:0014067;GO:0016020;GO:0016055;GO:0016324;GO:0017081;GO:0019902;GO:0019904;GO:0030033;GO:0030036;GO:0030165;GO:0030175;GO:0030336;GO:0030643;GO:0031526;GO:0031528;GO:0031698;GO:0032403;GO:0032416;GO:0032782;GO:0032947;GO:0034613;GO:0034635;GO:…
E. fistula	comp23801	184.49	sp|Q32LE3;Centrin-1	Bos taurus	8.95414e-87	GO:0000922;GO:0003676;GO:0005509;GO:0005524;GO:0005737;GO:0005813;GO:0005815;GO:0005856;GO:0006200;GO:0007049;GO:0007067;GO:0008017;GO:0008026;GO:0031683;GO:0032391;GO:0032795;GO:0034605;GO:0046872;GO:0051301;GO:0044237;GO:0043228;GO:0008092;GO:0019693;GO:1901575;GO:0019439;GO:0009161;GO:0009259;GO:0009203;GO:1901363;GO:0044270;GO:0046483;GO:0009128;GO:0006139;GO:0008017;GO:0044248;GO:0009141;GO:…
E. fistula	comp24124	184.134	tr|A7S2M2;Predicted protein	Nematostella vectensis	1.44175e-71	-
E. fistula	comp22862	183.86	sp|Q4V920;Protein kinase C and casein kinase substrate in neurons protein 1	Danio rerio	4.83111e-98	GO:0005737;GO:0005737;GO:0005829;GO:0005886;GO:0006897;GO:0008289;GO:0016020;GO:0030054;GO:0030659;GO:0031410;GO:0032587;GO:0042995;GO:0043005;GO:0045202;GO:0060088;GO:0043005;GO:0006810;GO:0060088;GO:0016020;GO:0031982;GO:0071840;GO:0044433;GO:0005488;GO:0043226;GO:0044444;GO:0031090;GO:0032587;GO:0031256;GO:0003674;GO:0030030;GO:0044464;GO:0044425;GO:0005737;GO:0097458;GO:0008150;GO:0044763;GO:…
E. fistula	comp23598	183.51	sp|D5UJ42;D-inositol 3-phosphate glycosyltransferase	Cellulomonas flavigena (strain ATCC 482 / DSM 20109 /	2.15452e-07	GO:0000287;GO:0008375;GO:0009058;GO:0010125;GO:0016740;GO:0016757;GO:0046872;GO:0044237;GO:1901137;GO:0016138;GO:0016137;GO:0016740;GO:0044711;GO:0010125;GO:0044249;GO:1901659;GO:0046872;GO:0008194;GO:0044272;GO:0005488;GO:0006790;GO:0044710;GO:0008375;GO:0003674;GO:0051186;GO:0043169;GO:0043167;GO:0008152;GO:0008150;GO:0000287;GO:0044763;GO:1901576;GO:0051188;GO:0044699;GO:0009058;GO:0016757;GO:…
E. fistula	comp22744	183.434	sp|Q9WVM6;Tolloid-like protein 2	Mus musculus	9.4843e-26	GO:0004222;GO:0005509;GO:0005576;GO:0006508;GO:0007275;GO:0008233;GO:0008237;GO:0008270;GO:0016787;GO:0030154;GO:0046872;GO:0044707;GO:0046914;GO:0048869;GO:0030154;GO:0046872;GO:0005488;GO:0043170;GO:0007275;GO:0004222;GO:0003674;GO:0004175;GO:0016787;GO:0043169;GO:0043167;GO:0008233;GO:0008152;GO:0008150;GO:0044763;GO:0070011;GO:0005509;GO:0044699;GO:0005576;GO:0005575;GO:0071704;GO:0008270;GO:…
E. fistula	comp21924	182.819	sp|P49314;31 kDa ribonucleoprotein, chloroplastic	Nicotiana plumbaginifolia	2.31182e-17	GO:0000166;GO:0003676;GO:0003723;GO:0006397;GO:0009507;GO:0009536;GO:0030529;GO:0044237;GO:0006396;GO:1901363;GO:0046483;GO:0006139;GO:0043227;GO:0003676;GO:0009536;GO:0005488;GO:0043170;GO:0030529;GO:0003723;GO:0043226;GO:0044444;GO:0003674;GO:0009507;GO:0043231;GO:0006725;GO:0044464;GO:0008152;GO:0008150;GO:0044260;GO:0016071;GO:0044424;GO:0005575;GO:0071704;GO:0034641;GO:0044238;GO:0032991;GO:…
E. fistula	comp23874	181.924	sp|Q8TDM6;Disks large homolog 5	Homo sapiens	2.19693e-115	GO:0005515;GO:0005515;GO:0005622;GO:0005737;GO:0005886;GO:0005913;GO:0007165;GO:0008013;GO:0008092;GO:0008285;GO:0016020;GO:0016337;GO:0030054;GO:0030159;GO:0035556;GO:0042981;GO:0008092;GO:0030159;GO:0016020;GO:0016337;GO:0007165;GO:0035556;GO:0022610;GO:0005488;GO:0007155;GO:0050794;GO:0042127;GO:0043067;GO:0003674;GO:0005515;GO:0044464;GO:0065007;GO:0010941;GO:0005737;GO:0008150;GO:0051716;GO:…
E. fistula	comp20182	181.474	-			-
E. fistula	comp23518	181.021	sp|Q29RM3;Receptor expression-enhancing protein 5	Bos taurus	2.00002e-56	GO:0016020;GO:0016020;GO:0016021;GO:0016020;GO:0016021;GO:0044425;GO:0005575
E. fistula	comp24143	180.791	-			-
E. fistula	comp23561	180.549	sp|Q12766;HMG domain-containing protein 3	Homo sapiens	3.70966e-08	GO:0003677;GO:0005575;GO:0005634;GO:0008150;GO:0016301;GO:0016310;GO:0044237;GO:0003677;GO:0016310;GO:1901363;GO:0016301;GO:0016740;GO:0006796;GO:0043227;GO:0003676;GO:0005488;GO:0043226;GO:0006793;GO:0003674;GO:0043231;GO:0044464;GO:0005634;GO:0008152;GO:0008150;GO:0044424;GO:0005575;GO:0003824;GO:0097159;GO:0009987;GO:0043229;GO:0016772
E. fistula	comp23891	179.613	sp|Q761X5;Netrin receptor UNC5C	Rattus norvegicus	3.33419e-11	GO:0006915;GO:0007165;GO:0007275;GO:0016020;GO:0016021;GO:0044707;GO:0016020;GO:0007165;GO:0050794;GO:0007275;GO:0016021;GO:0012501;GO:0044425;GO:0065007;GO:0008150;GO:0051716;GO:0044763;GO:0016265;GO:0044699;GO:0006915;GO:0005575;GO:0008219;GO:0032501;GO:0032502;GO:0050789;GO:0050896;GO:0009987;GO:0044767
E. fistula	comp24101	179.313	sp|P07928;A' protein	Enterobacteria phage		GO:0003677;GO:0004518;GO:0004519;GO:0006260;GO:0016787;GO:0046872;GO:0090305;GO:0044237;GO:0003677;GO:0090305;GO:0006259;GO:1901363;GO:0046483;GO:0006139;GO:0004518;GO:0003676;GO:0044249;GO:0034645;GO:0046872;GO:0005488;GO:0043170;GO:0006260;GO:0016788;GO:0003674;GO:0006725;GO:0016787;GO:0043169;GO:0004519;GO:0043167;GO:0008152;GO:0008150;GO:0044260;GO:1901576;GO:0009058;GO:0071704;GO:0034641;GO:…
E. fistula	comp24114	178.659	sp|Q8VEM8;Phosphate carrier protein, mitochondrial	Mus musculus	1.45937e-172	GO:0005739;GO:0005739;GO:0005743;GO:0006810;GO:0015293;GO:0016020;GO:0016021;GO:0032403;GO:0055085;GO:0006810;GO:0019866;GO:0016020;GO:0043227;GO:0015291;GO:0022804;GO:0022857;GO:0005488;GO:0044765;GO:0005215;GO:0016021;GO:0043226;GO:0044444;GO:0032403;GO:0031090;GO:0003674;GO:0043231;GO:0005515;GO:0044464;GO:0044425;GO:0005743;GO:0008150;GO:0044763;GO:0044424;GO:0044446;GO:0044699;GO:0044422;GO:…
E. fistula	comp23435	178.402	sp|A2A8L5;Receptor-type tyrosine-protein phosphatase F	Mus musculus	6.51016e-156	GO:0004721;GO:0004725;GO:0006470;GO:0007155;GO:0008201;GO:0016020;GO:0016021;GO:0016311;GO:0016787;GO:0016791;GO:0032403;GO:0035335;GO:0044237;GO:0043412;GO:0016020;GO:0006796;GO:0004721;GO:0005539;GO:0006470;GO:0022610;GO:0005488;GO:0007155;GO:0043168;GO:0043170;GO:0004725;GO:0006464;GO:0044267;GO:0016021;GO:0097367;GO:0006793;GO:0016788;GO:0032403;GO:0003674;GO:0016787;GO:0005515;GO:0044425;GO:…
E. fistula	comp19956	178.373	sp|Q6DK99;Cornifelin homolog B	Xenopus laevis	5.64882e-15	-
E. fistula	comp14834	178.289	sp|A3FEM2;Protein FEV	Danio rerio	3.22599e-54	GO:0000981;GO:0003677;GO:0003700;GO:0005634;GO:0006351;GO:0006355;GO:0006357;GO:0006366;GO:0007275;GO:0007399;GO:0030154;GO:0043565;GO:0044237;GO:0003677;GO:0080090;GO:2000112;GO:0044707;GO:1901363;GO:0046483;GO:0006139;GO:0009889;GO:0048869;GO:0043227;GO:0006351;GO:0003676;GO:0060255;GO:0030154;GO:0044249;GO:0044271;GO:0034645;GO:0006366;GO:0005488;GO:0043170;GO:0018130;GO:0050794;GO:0051171;GO:…
E. fistula	comp22421	178.27	-			-
E. fistula	comp17608	177.407	sp|Q3E813;Uncharacterized protein YLR154C-G	Saccharomyces cerevisiae (strain ATCC 204508 /	8.9977e-08	GO:0003674;GO:0005575;GO:0008150;GO:0003674;GO:0008150;GO:0005575
E. fistula	comp24140	177.235	-			-
E. fistula	comp23620	177.075	sp|A8WFR0;Lysosome-associated membrane glycoprotein 5	Danio rerio	2.07533e-09	GO:0005768;GO:0005886;GO:0010008;GO:0016020;GO:0016021;GO:0016023;GO:0030425;GO:0030659;GO:0031410;GO:0031901;GO:0032584;GO:0032590;GO:0033116;GO:0042995;GO:0055037;GO:0055038;GO:0030425;GO:0043005;GO:0010008;GO:0098588;GO:0016020;GO:0043227;GO:0031982;GO:0055037;GO:0033116;GO:0044433;GO:0005768;GO:0016021;GO:0043226;GO:0044444;GO:0031090;GO:0031256;GO:0043231;GO:0044464;GO:0044425;GO:0031988;GO:…
E. fistula	comp18192	176.889	-			-
E. fistula	comp10626	176.708	sp|Q9R1S4;X-box-binding protein 1	Rattus norvegicus	9.56976e-18	GO:0002070;GO:0003677;GO:0003700;GO:0005634;GO:0006351;GO:0006355;GO:0006366;GO:0030968;GO:0031017;GO:0042493;GO:0043565;GO:0051602;GO:0060096;GO:0060691;GO:0071236;GO:1900103;GO:0021700;GO:0044237;GO:0008152;GO:0008150;GO:0051716;GO:0003677;GO:0080090;GO:0044763;GO:0006810;GO:0080135;GO:0048583;GO:0044260;GO:2000112;GO:0044424;GO:0002070;GO:1901363;GO:1900101;GO:0042493;GO:0046483;GO:0006139;GO:…
E. fistula	comp23108	176.509	-			-
E. fistula	comp6010	175.682	tr|A7S372;Predicted protein	Nematostella vectensis	1.05178e-49	-
E. fistula	comp23424	175.11	sp|Q2KJG3;Asparagine--tRNA ligase, cytoplasmic	Bos taurus		GO:0000166;GO:0000166;GO:0003676;GO:0004812;GO:0004816;GO:0005524;GO:0005737;GO:0006412;GO:0006418;GO:0006421;GO:0016874;GO:0006421;GO:0044237;GO:0004812;GO:0043436;GO:1901363;GO:0046483;GO:0006139;GO:0032555;GO:0006520;GO:0032553;GO:0001882;GO:0003676;GO:0043039;GO:0044249;GO:0032549;GO:0034645;GO:0019752;GO:0034660;GO:0005488;GO:0043168;GO:0043170;GO:0032559;GO:0044710;GO:0044267;GO:0097367;GO:…
E. fistula	comp24010	175.045	tr|B3SEX2;Predicted protein	Trichoplax adhaerens	4.4493e-18	-
E. fistula	comp24130	172.45	tr|A7TCQ4;Predicted protein	Nematostella vectensis	3.24411e-24	-
E. fistula	comp23636	172.275	sp|P98088;Mucin-5AC (Fragments)	Homo sapiens	6.81597e-07	GO:0005201;GO:0005576;GO:0005796;GO:0016266;GO:0043205;GO:0043206;GO:0043687;GO:0044267;GO:0070062;GO:0044237;GO:0005975;GO:0005201;GO:0043412;GO:0043205;GO:0043227;GO:0044723;GO:0006493;GO:0031982;GO:0070085;GO:0071840;GO:0044421;GO:0043170;GO:0044710;GO:0006464;GO:0043230;GO:0044267;GO:0031974;GO:0044431;GO:0043226;GO:0044444;GO:0003674;GO:0044464;GO:0065010;GO:0031988;GO:0008152;GO:0008150;GO:…
E. fistula	comp22010	171.951	sp|Q5R7R9;SNW domain-containing protein 1	Pongo abelii		GO:0000122;GO:0000398;GO:0003713;GO:0003714;GO:0005634;GO:0005681;GO:0006351;GO:0006355;GO:0006397;GO:0008380;GO:0016363;GO:0030511;GO:0035257;GO:0042771;GO:0042809;GO:0042974;GO:0045944;GO:0046332;GO:0048026;GO:0048384;GO:0048385;GO:0050769;GO:0051571;GO:0070562;GO:0008024;GO:0071146;GO:0032104;GO:0044237;GO:1901419;GO:0006396;GO:0042809;GO:0080090;GO:0090287;GO:0051571;GO:0010557;GO:0031060;GO:…
E. fistula	comp23678	171.824	tr|A7SI08;Predicted protein	Nematostella vectensis	8.67099e-83	-
E. fistula	comp14819	171.754	sp|P91953;50 kDa hatching enzyme	Hemicentrotus pulcherrimus	1.64979e-52	GO:0004222;GO:0006508;GO:0008233;GO:0008237;GO:0008270;GO:0016787;GO:0031012;GO:0046872;GO:0046914;GO:0046872;GO:0005488;GO:0043170;GO:0031012;GO:0004222;GO:0003674;GO:0004175;GO:0016787;GO:0043169;GO:0043167;GO:0008233;GO:0008152;GO:0008150;GO:0070011;GO:0005575;GO:0071704;GO:0008270;GO:0003824;GO:0019538;GO:0044238;GO:0008237;GO:0006508
E. fistula	comp22741	171.237	sp|Q8N6F8;Williams-Beuren syndrome chromosomal region 27 protein	Homo sapiens	2.17443e-11	-
E. fistula	comp19135	171.226	sp|Q9QZT0;CUB and zona pellucida-like domain-containing protein 1	Rattus norvegicus	5.90222e-28	GO:0007565;GO:0007565;GO:0009755;GO:0016020;GO:0016021;GO:0030658;GO:0031410;GO:0032023;GO:0042589;GO:0022414;GO:0098588;GO:0010033;GO:0016020;GO:0007165;GO:0042589;GO:0031982;GO:0071495;GO:0044433;GO:0009719;GO:0043170;GO:0030667;GO:0050794;GO:0016021;GO:0043226;GO:0044444;GO:0031090;GO:0044464;GO:0044425;GO:0051604;GO:0065007;GO:0008152;GO:0044706;GO:0008150;GO:0051716;GO:0051704;GO:0044424;GO:…
E. fistula	comp22404	170.916	-			-
E. fistula	comp23642	170.871	-			-
E. fistula	comp22893	170.758	tr|A7SJD5;Predicted protein	Nematostella vectensis	2.81817e-30	-
E. fistula	comp23887	170.567	sp|Q5EAJ7;Major vault protein	Strongylocentrotus purpuratus		GO:0005634;GO:0005634;GO:0005737;GO:0030529;GO:0043227;GO:0030529;GO:0043226;GO:0043231;GO:0044464;GO:0005634;GO:0005737;GO:0044424;GO:0005575;GO:0032991;GO:0043229
E. fistula	comp23444	169.341	-			-
E. fistula	comp22498	168.905	sp|P98194;Calcium-transporting ATPase type 2C member 1	Homo sapiens		GO:0000139;GO:0000139;GO:0000166;GO:0004871;GO:0005388;GO:0005509;GO:0005524;GO:0005794;GO:0005802;GO:0006810;GO:0006811;GO:0006812;GO:0006816;GO:0006828;GO:0006874;GO:0007165;GO:0008152;GO:0008544;GO:0015410;GO:0016020;GO:0016021;GO:0016339;GO:0016787;GO:0019829;GO:0030026;GO:0030145;GO:0031532;GO:0032468;GO:0032472;GO:0034220;GO:0043123;GO:0046872;GO:0055085;GO:0070588;GO:0071421;GO:0022891;GO:…
E. fistula	comp23777	167.057	tr|R7TVZ3;Uncharacterized protein	Capitella teleta	5.75403e-31	-
E. fistula	comp22934	166.555	sp|Q8BH04;Phosphoenolpyruvate carboxykinase [GTP], mitochondrial	Mus musculus		GO:0000166;GO:0004611;GO:0004613;GO:0005525;GO:0005739;GO:0006090;GO:0006094;GO:0006107;GO:0006116;GO:0016829;GO:0016831;GO:0017076;GO:0032024;GO:0046872;GO:0051384;GO:0071333;GO:0050796;GO:0042593;GO:0044237;GO:0006094;GO:0005975;GO:0019674;GO:0043436;GO:0090277;GO:1901363;GO:0046483;GO:0006139;GO:0033500;GO:0019001;GO:0048878;GO:0044711;GO:0010033;GO:0032555;GO:0019318;GO:0051046;GO:0072524;GO:…
E. fistula	comp22522	165.965	-			-
E. fistula	comp20986	165.957	sp|P60522;Gamma-aminobutyric acid receptor-associated protein-like 2	Rattus norvegicus	4.03238e-57	GO:0003674;GO:0005575;GO:0005776;GO:0005794;GO:0006810;GO:0006914;GO:0008150;GO:0015031;GO:0031410;GO:0044237;GO:0006810;GO:0044248;GO:0043227;GO:0031982;GO:0043226;GO:0044444;GO:0003674;GO:0043231;GO:0005776;GO:0044464;GO:0006914;GO:0008152;GO:0008150;GO:0044424;GO:0005575;GO:0009056;GO:0015031;GO:0071702;GO:0045184;GO:0051234;GO:0005773;GO:0031410;GO:0009987;GO:0043229;GO:0005794
E. fistula	comp20268	165.783	-			-
E. fistula	comp17565	165.74	-			-
E. fistula	comp6036	165.541	-			-
E. fistula	comp20629	165.41	-			-
E. fistula	comp23445	165.327	sp|O93429;Serotransferrin	Paralichthys olivaceus	1.47728e-60	GO:0005576;GO:0005576;GO:0006810;GO:0006811;GO:0006826;GO:0006879;GO:0008199;GO:0046872;GO:0055072;GO:0055065;GO:0006810;GO:0030001;GO:0048878;GO:0046914;GO:0055080;GO:0046872;GO:0005488;GO:0044765;GO:0046916;GO:0055076;GO:0006873;GO:0003674;GO:0019725;GO:0006879;GO:0055082;GO:0006812;GO:0043169;GO:0043167;GO:0065007;GO:0008199;GO:0008150;GO:0044763;GO:0044699;GO:0005576;GO:0005575;GO:0042592;GO:…
E. fistula	comp5983	165.042	sp|P53568;CCAAT/enhancer-binding protein gamma	Mus musculus	8.16538e-18	GO:0001889;GO:0001889;GO:0003677;GO:0003690;GO:0005515;GO:0005634;GO:0006337;GO:0006338;GO:0006351;GO:0006357;GO:0006955;GO:0008134;GO:0016071;GO:0030183;GO:0042267;GO:0042803;GO:0043353;GO:0043433;GO:0043565;GO:0045078;GO:0045739;GO:0046982;GO:0003700;GO:0006355;GO:0009891;GO:0043353;GO:0044237;GO:0008152;GO:0043566;GO:0001906;GO:0008150;GO:0003677;GO:0080090;GO:0051054;GO:0044763;GO:0016568;GO:…
E. fistula	comp22468	164.996	sp|Q92870;Amyloid beta A4 precursor protein-binding family B member 2	Homo sapiens	1.29075e-58	GO:0001540;GO:0001764;GO:0005515;GO:0005634;GO:0005737;GO:0006355;GO:0007050;GO:0007411;GO:0008134;GO:0016020;GO:0030027;GO:0030198;GO:0030308;GO:0030426;GO:0035556;GO:0043065;GO:0043066;GO:0045202;GO:0001558;GO:0030027;GO:0080090;GO:0048870;GO:0060548;GO:2000112;GO:0009889;GO:0016020;GO:0007165;GO:0043227;GO:0051726;GO:0045926;GO:0008134;GO:0016477;GO:0045786;GO:0040008;GO:0060255;GO:0043065;GO:…
E. fistula	comp10628	164.705	sp|P22844;Histone H1.0-B	Xenopus laevis	1.51998e-25	GO:0000786;GO:0003677;GO:0005634;GO:0005694;GO:0006334;GO:0030261;GO:0044237;GO:0043228;GO:0008152;GO:0065003;GO:0044815;GO:0008150;GO:0003677;GO:0044763;GO:0000786;GO:0044260;GO:0034728;GO:0006259;GO:0044424;GO:1901363;GO:0046483;GO:0006139;GO:0043232;GO:0044446;GO:0006996;GO:0044699;GO:0044422;GO:0043227;GO:0071824;GO:0005575;GO:0003676;GO:0006325;GO:0016043;GO:0071704;GO:0044427;GO:0005694;GO:…
E. fistula	comp23788	164.467	sp|Q26534;Cathepsin L	Schistosoma mansoni	2.00083e-102	GO:0005764;GO:0005764;GO:0006508;GO:0008233;GO:0008234;GO:0016787;GO:0000323;GO:0008234;GO:0043227;GO:0043170;GO:0043226;GO:0044444;GO:0003674;GO:0043231;GO:0016787;GO:0044464;GO:0008233;GO:0008152;GO:0008150;GO:0070011;GO:0044424;GO:0005575;GO:0071704;GO:0003824;GO:0019538;GO:0044238;GO:0005764;GO:0005773;GO:0006508;GO:0043229
E. fistula	comp5955	163.924	tr|A7SH21;Predicted protein	Nematostella vectensis	2.31577e-23	-
E. fistula	comp22716	163.908	sp|Q8K135;Dyslexia-associated protein KIAA0319-like protein	Mus musculus		GO:0003674;GO:0008150;GO:0016020;GO:0016021;GO:0031410;GO:0016020;GO:0031982;GO:0016021;GO:0043226;GO:0044444;GO:0003674;GO:0044464;GO:0044425;GO:0008150;GO:0044424;GO:0005575;GO:0031410;GO:0043229
E. fistula	comp22251	163.793	sp|Q6PCW6;Cornifelin	Mus musculus	5.11302e-13	GO:0001533;GO:0003674;GO:0005737;GO:0008150;GO:0031424;GO:0043228;GO:0044707;GO:0001533;GO:0005856;GO:0043226;GO:0003674;GO:0044464;GO:0031424;GO:0005737;GO:0008150;GO:0044424;GO:0043232;GO:0044699;GO:0005575;GO:0032501;GO:0032502;GO:0043229;GO:0044767
E. fistula	comp23215	163.624	sp|Q66HG5;Transmembrane 9 superfamily member 2	Rattus norvegicus		GO:0003674;GO:0005575;GO:0005768;GO:0008150;GO:0010008;GO:0016020;GO:0016021;GO:0010008;GO:0098588;GO:0016020;GO:0043227;GO:0005768;GO:0016021;GO:0043226;GO:0044444;GO:0031090;GO:0003674;GO:0043231;GO:0044464;GO:0044425;GO:0008150;GO:0044424;GO:0044446;GO:0044422;GO:0005575;GO:0044440;GO:0043229
E. fistula	comp24110	163.562	sp|A6QLI0;Mammalian ependymin-related protein 1	Bos taurus	7.49512e-20	GO:0005509;GO:0005576;GO:0005764;GO:0007160;GO:0007160;GO:0000323;GO:0043227;GO:0046872;GO:0022610;GO:0005488;GO:0007155;GO:0043226;GO:0044444;GO:0003674;GO:0043231;GO:0044464;GO:0043169;GO:0043167;GO:0008150;GO:0005509;GO:0044424;GO:0005576;GO:0005575;GO:0005764;GO:0005773;GO:0043229;GO:0031589
E. fistula	comp6049	163.458	sp|P02561;Tropomyosin alpha-4 chain	Equus caballus	2.45828e-13	GO:0003779;GO:0005737;GO:0005856;GO:0046872;GO:0005737;GO:0043228;GO:0008092;GO:0044424;GO:0043232;GO:0005575;GO:0003779;GO:0046872;GO:0005488;GO:0005856;GO:0043226;GO:0003674;GO:0005515;GO:0044464;GO:0043169;GO:0043229;GO:0043167
E. fistula	comp23353	163.4	tr|M1SUN2;Uncharacterized protein	Stylophora pistillata	8.37755e-13	-
E. fistula	comp23760	163.219	sp|O57382;Tolloid-like protein 2	Xenopus laevis	2.32531e-34	GO:0004222;GO:0005509;GO:0005576;GO:0006508;GO:0007275;GO:0008233;GO:0008237;GO:0008270;GO:0016787;GO:0030154;GO:0046872;GO:0044707;GO:0046914;GO:0048869;GO:0030154;GO:0046872;GO:0005488;GO:0043170;GO:0007275;GO:0004222;GO:0003674;GO:0004175;GO:0016787;GO:0043169;GO:0043167;GO:0008233;GO:0008152;GO:0008150;GO:0044763;GO:0070011;GO:0005509;GO:0044699;GO:0005576;GO:0005575;GO:0071704;GO:0008270;GO:…
E. fistula	comp21195	163.09	-			-
E. fistula	comp23923	162.105	sp|Q3SZ48;Type 2 phosphatidylinositol 4,5-bisphosphate 4-phosphatase	Bos taurus	2.37398e-44	GO:0005764;GO:0005765;GO:0005768;GO:0008152;GO:0016020;GO:0016021;GO:0016787;GO:0031902;GO:0000323;GO:0010008;GO:0098588;GO:0016020;GO:0043227;GO:0031902;GO:0005768;GO:0016021;GO:0043226;GO:0044444;GO:0031090;GO:0003674;GO:0043231;GO:0016787;GO:0044464;GO:0044425;GO:0005774;GO:0005765;GO:0008152;GO:0008150;GO:0044424;GO:0044446;GO:0044422;GO:0005575;GO:0003824;GO:0044437;GO:0005764;GO:0044440;GO:…
E. fistula	comp23675	162.037	sp|O93484;Collagen alpha-2(I) chain	Oncorhynchus mykiss	2.76919e-50	GO:0005201;GO:0005576;GO:0005578;GO:0005581;GO:0046872;GO:0005201;GO:0046872;GO:0044421;GO:0005488;GO:0031012;GO:0005581;GO:0003674;GO:0043169;GO:0043167;GO:0005576;GO:0005575;GO:0005198;GO:0005578
E. fistula	comp10602	161.862	sp|Q9LQU4;Protein PLANT CADMIUM RESISTANCE 2	Arabidopsis thaliana	1.9845e-08	GO:0005886;GO:0005886;GO:0006979;GO:0016020;GO:0016021;GO:0008150;GO:0005886;GO:0006950;GO:0016020;GO:0005575;GO:0016021;GO:0006979;GO:0050896;GO:0044464;GO:0044425
E. fistula	comp22900	161.386	-			-
E. fistula	comp22508	161.13	sp|Q8LQJ9;ATP-dependent zinc metalloprotease FTSH 4, mitochondrial	Oryza sativa subsp. japonica		GO:0000166;GO:0000166;GO:0004222;GO:0005524;GO:0005739;GO:0006508;GO:0008233;GO:0008237;GO:0016020;GO:0016787;GO:0017111;GO:0046872;GO:1901363;GO:0032555;GO:0016020;GO:0032553;GO:0043227;GO:0001882;GO:0032549;GO:0046872;GO:0005488;GO:0043168;GO:0043170;GO:0032559;GO:0016462;GO:0043226;GO:0097367;GO:0044444;GO:0032550;GO:0035639;GO:0004222;GO:0003674;GO:0043231;GO:0004175;GO:0016787;GO:0044464;GO:…
E. fistula	comp14764	161.098	-			-
E. fistula	comp23530	160.593	sp|A2VE78;F-box/LRR-repeat protein 5	Bos taurus	9.28997e-73	GO:0005506;GO:0005737;GO:0016567;GO:0019005;GO:0031146;GO:0046872;GO:0048471;GO:0055072;GO:0044237;GO:0055065;GO:1901575;GO:0044248;GO:0048878;GO:0031146;GO:0046914;GO:0043412;GO:0019005;GO:0000151;GO:0055080;GO:0019941;GO:0046872;GO:0005488;GO:0043170;GO:0006464;GO:0055076;GO:0044267;GO:0048471;GO:0044444;GO:0003674;GO:0006511;GO:0070647;GO:1902494;GO:0044464;GO:0043169;GO:0043632;GO:0043167;GO:…
E. fistula	comp5944	160.291	-			-
E. fistula	comp7200	160.18	sp|Q32P51;Heterogeneous nuclear ribonucleoprotein A1-like 2	Homo sapiens	5.39552e-30	GO:0000166;GO:0003676;GO:0003723;GO:0005634;GO:0005681;GO:0005737;GO:0006397;GO:0006810;GO:0008380;GO:0030529;GO:0051028;GO:0050658;GO:0005737;GO:0044237;GO:0008152;GO:0008150;GO:0006396;GO:0006810;GO:0044260;GO:0016071;GO:0051028;GO:0044424;GO:1901363;GO:0046483;GO:0006139;GO:0044446;GO:0044428;GO:0044422;GO:0043227;GO:0005575;GO:0003676;GO:0071704;GO:0034641;GO:0015931;GO:0005488;GO:0043170;GO:…
E. fistula	comp23736	159.94	sp|Q4R7U0;Transmembrane channel-like protein 7	Macaca fascicularis	3.50694e-48	GO:0006810;GO:0006811;GO:0016020;GO:0016021;GO:0006810;GO:0016020;GO:0044765;GO:0016021;GO:0044425;GO:0008150;GO:0044699;GO:0005575;GO:0006811;GO:0051234
E. fistula	comp24120	159.728	sp|Q9Y2D1;Cyclic AMP-dependent transcription factor ATF-5	Homo sapiens	3.10058e-14	GO:0003677;GO:0003700;GO:0003714;GO:0005515;GO:0005634;GO:0005667;GO:0005737;GO:0006351;GO:0006355;GO:0006357;GO:0009791;GO:0010468;GO:0021889;GO:0021891;GO:0021988;GO:0031072;GO:0035264;GO:0043066;GO:0043565;GO:0048712;GO:0050768;GO:0014013;GO:0044237;GO:0003677;GO:0080090;GO:0010721;GO:0060548;GO:2000112;GO:0044707;GO:0021953;GO:1901363;GO:0021879;GO:0046483;GO:0006139;GO:0009889;GO:0060284;GO:…
E. fistula	comp21001	159.415	tr|A7S630;Predicted protein	Nematostella vectensis	2.63897e-06	-
E. fistula	comp22436	159.344	sp|Q2I6J1;Phosphatidylinositol 3,4,5-trisphosphate 5-phosphatase 2A	Danio rerio	2.03397e-89	GO:0002376;GO:0003779;GO:0005737;GO:0005829;GO:0005856;GO:0007155;GO:0016020;GO:0016787;GO:0030027;GO:0030175;GO:0030509;GO:0040037;GO:0042995;GO:0046856;GO:0090024;GO:0044255;GO:0044237;GO:0043228;GO:0008092;GO:0030509;GO:0030027;GO:0080090;GO:0090287;GO:2000112;GO:0023057;GO:0010648;GO:0009889;GO:0032101;GO:0002376;GO:0030336;GO:0006644;GO:0046856;GO:0016020;GO:0006796;GO:0040013;GO:0007165;GO:…
E. fistula	comp21598	159.062	sp|P14211;Calreticulin	Mus musculus	1.28477e-148	GO:0000122;GO:0001669;GO:0001948;GO:0002502;GO:0003729;GO:0005178;GO:0005506;GO:0005509;GO:0005515;GO:0005576;GO:0005615;GO:0005634;GO:0005737;GO:0005783;GO:0005788;GO:0005794;GO:0005829;GO:0005844;GO:0006457;GO:0006611;GO:0007050;GO:0007283;GO:0008284;GO:0009897;GO:0009986;GO:0010033;GO:0010628;GO:0016529;GO:0017148;GO:0030246;GO:0030866;GO:0031012;GO:0031625;GO:0032355;GO:0033018;GO:0033144;GO:…
E. fistula	comp23045	158.88	-			-
E. fistula	comp18469	158.532	tr|M5ZWK3;Transferase hexapeptide repeat protein (Fragment)	Leptospira interrogans str. UT126	6.04684e-08	GO:0008152;GO:0008152;GO:0016740;GO:0016740;GO:0003674;GO:0008152;GO:0008150;GO:0003824
E. fistula	comp16791	158.503	sp|P86854;Perlucin-like protein	Mytilus galloprovincialis	1.58806e-16	GO:0005576;GO:0005576;GO:0030246;GO:0030246;GO:0005488;GO:0003674;GO:0005576;GO:0005575
E. fistula	comp22170	158.36	sp|Q00589;Sodium- and chloride-dependent taurine transporter	Canis familiaris	8.72154e-71	GO:0005328;GO:0005368;GO:0005369;GO:0005886;GO:0005887;GO:0006810;GO:0006836;GO:0015293;GO:0015734;GO:0015849;GO:0016020;GO:0016021;GO:0055085;GO:0022891;GO:0005368;GO:0006810;GO:0015370;GO:0015849;GO:0016020;GO:0015291;GO:0022804;GO:0008324;GO:0006836;GO:0022857;GO:0044765;GO:0022890;GO:0005215;GO:0005342;GO:0016021;GO:0015077;GO:0003674;GO:0005326;GO:0015734;GO:0044464;GO:0044425;GO:0005343;GO:…
E. fistula	comp24182	158.316	-			-
E. fistula	comp20138	158.286	sp|Q10751;Angiotensin-converting enzyme (Fragment)	Gallus gallus		GO:0004180;GO:0006508;GO:0008233;GO:0008237;GO:0008241;GO:0016020;GO:0016021;GO:0016787;GO:0046872;GO:0008238;GO:0016020;GO:0004180;GO:0046872;GO:0005488;GO:0043170;GO:0008241;GO:0016021;GO:0003674;GO:0016787;GO:0044425;GO:0043169;GO:0043167;GO:0008233;GO:0008152;GO:0008150;GO:0070011;GO:0005575;GO:0071704;GO:0003824;GO:0019538;GO:0044238;GO:0008237;GO:0006508
E. fistula	comp23498	158.222	sp|O60568;Procollagen-lysine,2-oxoglutarate 5-dioxygenase 3	Homo sapiens		GO:0001701;GO:0001886;GO:0005506;GO:0005515;GO:0005783;GO:0005789;GO:0006464;GO:0008104;GO:0008475;GO:0016020;GO:0016491;GO:0016705;GO:0016706;GO:0021915;GO:0030198;GO:0030199;GO:0030867;GO:0031418;GO:0032870;GO:0033823;GO:0042311;GO:0046872;GO:0048730;GO:0050211;GO:0051213;GO:0055114;GO:0060425;GO:0070062;GO:0070831;GO:0044237;GO:0031406;GO:0009790;GO:0016705;GO:0044707;GO:0050211;GO:0009653;GO:…
E. fistula	comp21731	158.186	-			-
E. fistula	comp22817	155.864	sp|A4IHR1;Tetratricopeptide repeat protein 30A	Xenopus tropicalis		GO:0001736;GO:0005215;GO:0005622;GO:0005879;GO:0005929;GO:0007368;GO:0018095;GO:0030030;GO:0031514;GO:0036372;GO:0042073;GO:0042384;GO:0042995;GO:0070738;GO:0044237;GO:0044782;GO:0036372;GO:0007164;GO:0006810;GO:0044707;GO:0005881;GO:0030705;GO:0009653;GO:0048646;GO:0043412;GO:0005879;GO:0043227;GO:0016881;GO:0044441;GO:0070925;GO:0018193;GO:0042384;GO:0071840;GO:0043170;GO:0044765;GO:0044430;GO:…
E. fistula	comp6054	155.608	-			-
E. fistula	comp24212	155.441	sp|Q53CF9;Cytochrome c oxidase subunit 7C, mitochondrial	Saimiri sciureus	9.7249e-12	GO:0004129;GO:0005739;GO:0005743;GO:0016020;GO:0016021;GO:1902600;GO:0015078;GO:0022891;GO:0016676;GO:0006810;GO:0019866;GO:0016020;GO:0043227;GO:0016675;GO:0006818;GO:0008324;GO:0022857;GO:0044765;GO:0022890;GO:0005215;GO:0016021;GO:0043226;GO:0015672;GO:0044444;GO:0031090;GO:0015077;GO:0003674;GO:0015002;GO:0016491;GO:0043231;GO:0044464;GO:0044425;GO:0006812;GO:0005743;GO:0008150;GO:0015075;GO:…
E. fistula	comp17681	155.379	-			-
E. fistula	comp21127	155.237	sp|Q99946;Proline-rich transmembrane protein 1	Homo sapiens	4.72409e-07	GO:0005886;GO:0005886;GO:0009607;GO:0016020;GO:0016021;GO:0030054;GO:0045202;GO:0009607;GO:0016020;GO:0016021;GO:0044464;GO:0044425;GO:0008150;GO:0005886;GO:0005575;GO:0030054;GO:0045202;GO:0050896
E. fistula	comp19783	154.291	-			-
E. fistula	comp21427	154.204	sp|Q8MPM1;Gelsolin-like protein 2	Lumbricus terrestris	8.43007e-122	GO:0003779;GO:0003779;GO:0005737;GO:0005856;GO:0051693;GO:0043228;GO:0008092;GO:0051493;GO:0031333;GO:0051494;GO:0043242;GO:0032272;GO:0071840;GO:0030832;GO:0005488;GO:0050794;GO:0005856;GO:0043226;GO:0030833;GO:0051693;GO:0003674;GO:0010639;GO:0043254;GO:0044087;GO:0005515;GO:0044464;GO:0090066;GO:0051128;GO:0065007;GO:0005737;GO:0032535;GO:0008150;GO:0044763;GO:0044424;GO:0048519;GO:0043232;GO:…
E. fistula	comp22793	153.852	sp|P30531;Sodium- and chloride-dependent GABA transporter 1	Homo sapiens	2.26856e-160	GO:0005328;GO:0005332;GO:0005886;GO:0005887;GO:0006810;GO:0006836;GO:0007268;GO:0007269;GO:0007612;GO:0009636;GO:0009744;GO:0009986;GO:0010033;GO:0010243;GO:0010288;GO:0014054;GO:0014070;GO:0014074;GO:0015293;GO:0016020;GO:0016021;GO:0030424;GO:0032229;GO:0032355;GO:0042220;GO:0043005;GO:0051260;GO:0051592;GO:0051939;GO:0055085;GO:0044700;GO:0022891;GO:0043005;GO:0006810;GO:0015296;GO:0044707;GO:…
E. fistula	comp23947	153.33	sp|B5FXE5;Apoptosis-inducing factor 2	Taeniopygia guttata	2.39922e-66	GO:0003677;GO:0005737;GO:0005739;GO:0005741;GO:0006915;GO:0016020;GO:0016021;GO:0016491;GO:0050660;GO:0055114;GO:0003677;GO:0050660;GO:1901363;GO:0031968;GO:0098588;GO:0016020;GO:0043227;GO:0055114;GO:0003676;GO:0048037;GO:0050662;GO:0005488;GO:0043168;GO:0044710;GO:0005741;GO:0016021;GO:0043226;GO:0012501;GO:0044444;GO:0031090;GO:0003674;GO:0016491;GO:0043231;GO:0044464;GO:0044425;GO:0043167;GO:…
E. fistula	comp24122	153.276	-			-
E. fistula	comp22557	152.966	sp|Q8TCJ2;Dolichyl-diphosphooligosaccharide--protein glycosyltransferase subunit STT3B	Homo sapiens		GO:0004576;GO:0004579;GO:0005783;GO:0005789;GO:0006486;GO:0006516;GO:0006986;GO:0008250;GO:0016020;GO:0016021;GO:0016740;GO:0016757;GO:0018279;GO:0030433;GO:0043686;GO:0043687;GO:0018196;GO:0044237;GO:0005975;GO:1901575;GO:0044248;GO:0016740;GO:0098588;GO:0010033;GO:0043412;GO:0016020;GO:0098589;GO:0043227;GO:0044723;GO:0005783;GO:0070085;GO:0019941;GO:0018193;GO:0035966;GO:0043170;GO:0009100;GO:…
E. fistula	comp23338	152.576	sp|Q9UQ35;Serine/arginine repetitive matrix protein 2	Homo sapiens	1.30041e-28	GO:0000398;GO:0003723;GO:0005634;GO:0005681;GO:0006397;GO:0008380;GO:0015030;GO:0016607;GO:0044822;GO:0047485;GO:0070742;GO:0071013;GO:0044237;GO:0006396;GO:0015030;GO:1901363;GO:0000377;GO:0046483;GO:0006139;GO:0044428;GO:0043227;GO:0003676;GO:0047485;GO:0000398;GO:0019904;GO:0005488;GO:0043170;GO:0071013;GO:0030529;GO:0044822;GO:0000375;GO:0008380;GO:0003723;GO:0043226;GO:0044451;GO:0003674;GO:…
E. fistula	comp23730	152.228	sp|D3YZU1;SH3 and multiple ankyrin repeat domains protein 1	Mus musculus	2.19271e-73	GO:0005737;GO:0005737;GO:0005886;GO:0006461;GO:0007399;GO:0007616;GO:0008022;GO:0008306;GO:0014069;GO:0016020;GO:0017124;GO:0017146;GO:0030054;GO:0030154;GO:0030159;GO:0030160;GO:0030425;GO:0030534;GO:0031877;GO:0032232;GO:0032403;GO:0035176;GO:0035255;GO:0035418;GO:0042048;GO:0042802;GO:0043005;GO:0043197;GO:0045202;GO:0045211;GO:0046959;GO:0050885;GO:0050894;GO:0060013;GO:0060074;GO:0060076;GO:…
E. fistula	comp27402	151.865	-			-
E. fistula	comp5985	151.036	tr|A7RFU6;Predicted protein	Nematostella vectensis	4.9962e-09	-
E. fistula	comp10702	150.75	-			-
E. fistula	comp23954	150.346	tr|Q0YTH5;Divergent AAA region	Chlorobium ferrooxidans DSM 13031	2.23861e-10	GO:0005524;GO:1901363;GO:0032555;GO:0032553;GO:0001882;GO:0032549;GO:0005488;GO:0043168;GO:0032559;GO:0097367;GO:0032550;GO:0035639;GO:0003674;GO:0043167;GO:0030554;GO:0001883;GO:0005524;GO:0017076;GO:0097159;GO:0000166;GO:1901265;GO:0036094
E. fistula	comp20882	149.605	sp|Q9VLM5;Dolichyl-diphosphooligosaccharide--protein glycosyltransferase subunit DAD1	Drosophila melanogaster	5.64643e-53	GO:0004579;GO:0005783;GO:0005789;GO:0006486;GO:0006915;GO:0008250;GO:0016020;GO:0016021;GO:0016740;GO:0016757;GO:0044237;GO:0005975;GO:0016740;GO:0098588;GO:0043412;GO:0016020;GO:0098589;GO:0043227;GO:0044723;GO:0005783;GO:0070085;GO:0043170;GO:0044710;GO:0006464;GO:0044267;GO:0016021;GO:0043226;GO:0012501;GO:0044444;GO:0004576;GO:0031090;GO:0003674;GO:0043231;GO:1902494;GO:0044464;GO:0044425;GO:…
E. fistula	comp22983	149.583	sp|Q4R3G4;RING finger protein 17	Macaca fascicularis	1.21122e-38	GO:0003676;GO:0005634;GO:0005737;GO:0007275;GO:0007283;GO:0008152;GO:0008270;GO:0016788;GO:0030154;GO:0046872;GO:0022414;GO:0044707;GO:1901363;GO:0046914;GO:0048869;GO:0043227;GO:0003676;GO:0030154;GO:0048232;GO:0046872;GO:0005488;GO:0007275;GO:0007283;GO:0043226;GO:0016788;GO:0003674;GO:0043231;GO:0016787;GO:0044464;GO:0043169;GO:0043167;GO:0007276;GO:0005634;GO:0005737;GO:0008152;GO:0008150;GO:…
E. fistula	comp20093	149.544	tr|R7TBR4;Uncharacterized protein	Capitella teleta	2.17665e-27	-
E. fistula	comp23471	149.322	sp|Q6ZWJ1;Syntaxin-binding protein 4	Homo sapiens	1.60089e-74	GO:0005509;GO:0005737;GO:0006605;GO:0008286;GO:0015758;GO:0070062;GO:0006810;GO:0010033;GO:0007165;GO:0043227;GO:0071417;GO:0031982;GO:0006886;GO:1901701;GO:0071495;GO:0046872;GO:0044421;GO:0005488;GO:0015758;GO:0009719;GO:1901652;GO:0044765;GO:0007169;GO:0032869;GO:0043230;GO:0050794;GO:0046907;GO:0043226;GO:0006605;GO:0003674;GO:0044464;GO:0071375;GO:0065010;GO:0043169;GO:0043167;GO:0065007;GO:…
E. fistula	comp23383	148.724	-			-
E. fistula	comp23990	148.403	-			-
E. fistula	comp23457	148.366	sp|P06681;Complement C2	Homo sapiens	5.55179e-58	GO:0002376;GO:0003824;GO:0004252;GO:0005576;GO:0005615;GO:0006508;GO:0006956;GO:0006958;GO:0008233;GO:0008236;GO:0016787;GO:0030449;GO:0045087;GO:0080090;GO:0002920;GO:0032101;GO:0002376;GO:0070613;GO:0006955;GO:0006952;GO:0005615;GO:0060255;GO:0002673;GO:0045087;GO:0002684;GO:0050727;GO:0044421;GO:0043170;GO:0044710;GO:0030449;GO:0072376;GO:0010468;GO:0003674;GO:0004175;GO:0002252;GO:0016787;GO:…
[truncated: 717 more rows]
