# Supplementary material for: Transcriptomes and expression profiling of deep-sea corals from the Red Sea provide insight into the biology of azooxanthellate corals
Source: Sci Rep. 2017 Jul 25;7:6442. doi: 10.1038/s41598-017-05572-x (PMC5526985; doi:10.1038/s41598-017-05572-x)
Supplement: Supplementary file 3 — Dataset S2 [file 41598_2017_5572_MOESM3_ESM.xls]

## Sheet: Dataset S2
Dataset S2. Orthologs of Dendrophylia sp., E. fistula, R. typus and associated expression values (FPKM) over colony replicates.
				Dendrophylia sp.				E. fistula				R. typus
Ortholog cluster ID	Dendrophylia sp. gene ID	E. fistula gene ID	R. typus gene ID	FPKM rep 1	FPKM rep 2	FPKM rep 3	FPKM rep 4	FPKM rep 1	FPKM rep 2	FPKM rep 3	FPKM rep 4	FPKM rep 1	FPKM rep 2	FPKM rep 3	FPKM rep 4
4	comp51574	comp7153	comp44132	111.233	147.038	234.822	112.927	3.83104	10.42	7.84399	6.04585	52.5111	39.1254	27.4641	13.179
6	comp53771	comp26746	comp45689	15.6204	7.83887	33.9436	21.6059	8.75075	2.40936	10.0474	4.39431	12.3003	15.2339	9.60382	0.415761
8	comp52431	comp21471	comp44922	3.99506	1.1248	5.46917	16.5345	48.6131	8.47873	85.4282	18.4562	8.12788	4.30527	3.55573	0.129731
9	comp51232	comp20521	comp38429	24.0948	15.3638	47.2009	40.9404	9.99109	9.48364	11.266	5.02823	16.9671	13.0087	11.9487	2.37435
11	comp55610	comp18834	comp45839	11.5896	7.81069	16.6585	12.6577	9.00917	1.69742	15.7219	7.46811	13.7293	9.53876	8.15963	0.922651
14	comp54336	comp6305	comp46071	6.26901	0.143468	14.1041	1.30639	6.57487	1.12868	13.2576	5.11612	12.3461	2.67256	14.2518	0.286407
20	comp49681	comp25884	comp39779	4.55102	3.82808	10.9268	8.44966	7.81716	0.287537	10.3704	7.49591	8.34167	2.96749	13.7562	0.416374
32	comp56370	comp17022	comp47121	21.7415	22.3556	20.5878	17.5911	9.87102	4.51396	14.8039	9.45227	23.2265	23.8444	21.4282	7.42632
34	comp51638	comp21631	comp44217	1.53937	2.62543	2.59577	8.55224	7.47527	0.128647	9.11175	0.98237	57.3166	44.5749	56.2338	8.79051
36	comp54755	comp17742	comp47299	25.3927	15.866	54.2366	53.6031	26.9665	31.5823	31.6763	15.5581	65.1242	48.5035	41.1408	11.3398
38	comp56927	comp5712	comp47908	4.06956	0.885707	8.57321	5.33642	6.77001	1.1058	9.08425	3.4259	6.85009	6.10097	5.94128	1.03545
39	comp45365	comp27144	comp40900	3.10902	0.100978	3.83291	3.51563	4.82983	4.76876	5.63474	2.28289	6.97108	2.1623	3.49256	0.194461
45	comp49530	comp15634	comp42106	1.84991	1.08121	6.40611	9.39641	1.61268	0.353073	4.13092	1.1933	2.81581	4.93069	3.64097	0
50	comp54646	comp7247	comp42167	53.9594	62.6379	79.1661	153.824	22.9246	16.0025	22.0617	11.6191	25.4112	28.6871	17.4416	3.57358
54	comp45333	comp15622	comp41088	10.5552	5.33524	10.2195	11.8954	9.94811	3.5941	29.3858	5.48297	12.2374	6.28241	10.0455	0.641262
61	comp55305	comp22255	comp46789	75.4933	55.5987	157.501	57.6675	105.756	22.2457	123.295	56.7877	49.7644	20.0701	25.7783	6.89096
63	comp53676	comp27604	comp44049	15.418	6.51794	37.7781	77.9621	4.39126	11.4122	4.01006	2.06293	72.4407	78.224	48.2986	11.034
70	comp51451	comp20350	comp40612	2.92276	3.35251	4.33884	6.70792	2.28613	7.64237	3.76583	1.67281	8.15478	1.99574	3.88956	0.13726
72	comp49927	comp19966	comp32447	46.5672	26.7921	46.612	47.3025	28.8885	9.0933	28.8007	19.5562	46.7886	32.286	43.7008	9.60138
76	comp44627	comp22492	comp46181	4.28068	1.41658	3.51484	3.76464	9.68202	1.33534	15.8616	8.52277	24.1834	15.2029	24.7221	2.16558
79	comp52215	comp21228	comp43239	49.0913	33.4872	66.1997	62.7988	1.20958	0.0704641	7.23817	3.47401	23.6899	14.4962	14.3672	1.40679
80	comp53113	comp18091	comp46144	9.98823	9.69589	22.7516	14.8017	2.7013	0.0805993	3.9815	0.754676	47.2379	29.8823	38.8839	4.55879
87	comp50953	comp11268	comp36062	11.3517	4.87145	11.8819	8.11889	11.9703	2.16845	17.3697	6.10502	13.6474	6.9012	0.82211	0.354139
94	comp52876	comp30667	comp39237	4.62436	6.18762	8.61971	15.3316	6.09323	2.07721	7.33379	3.18546	11.6233	5.03184	6.50784	0.319801
95	comp50892	comp21825	comp36632	112.412	69.3348	140.373	70.9728	13.1554	28.2354	14.4558	9.53015	7.89157	5.38306	5.47956	0
96	comp48719	comp26901	comp43943	11.9617	14.0637	24.0413	11.4966	3.74299	2.1401	5.50539	2.01104	10.1043	7.34492	8.76573	1.53413
99	comp47769	comp11369	comp45975	11.2884	5.38135	16.4886	9.91679	10.4767	4.74399	10.9797	3.74916	11.0484	11.8831	9.54789	1.7753
104	comp57088	comp24000	comp47007	19.8685	7.96355	39.2308	16.986	234.739	130.567	302.625	104.32	40.9074	30.1465	24.6505	8.54538
106	comp53965	comp6111	comp42546	15.6433	18.2865	30.4211	30.7111	16.5345	10.4854	18.6197	9.02804	23.6884	12.5736	14.1532	2.52504
107	comp33512	comp12732	comp23793	2.16188	2.28358	6.00692	4.541	1.25486	0	2.67259	0.439769	6.39744	4.5198	3.27052	0.82596
108	comp52150	comp22948	comp43596	32.9048	28.6001	41.3574	58.6119	6.66654	30.4535	17.8209	3.25705	24.5781	16.0751	9.39094	6.54142
110	comp52155	comp22613	comp42312	8.30396	7.88476	13.7558	9.37891	8.04763	1.71298	10.6579	2.91535	5.4067	5.3581	3.67012	0.146642
114	comp52559	comp6989	comp36736	22.6523	12.7604	23.9254	31.0079	7.09248	6.70631	12.0576	8.66624	6.34731	13.9614	2.74382	0.260928
115	comp49619	comp6302	comp42709	7.03267	3.03808	9.9179	11.2694	6.92014	0.706074	7.04048	2.48648	9.55425	5.31536	7.15067	1.07578
119	comp48425	comp8522	comp43782	4.05356	5.70179	10.0763	18.7155	9.5782	1.35321	11.3045	5.88214	13.9976	9.78356	9.99033	2.4482
122	comp56691	comp22622	comp47363	12.9919	4.47992	13.3756	20.7947	11.7697	2.12456	16.4486	7.54394	17.1814	8.66612	9.32515	2.30818
125	comp18901	comp10689	comp10441	2.19377	1.6014	1.33263	3.46727	2.45292	2.51037	4.36156	1.79317	4.32626	7.70699	2.28311	0.582236
126	comp56120	comp17301	comp45101	42.6997	43.3705	92.1357	65.1532	29.436	4.38189	32.8506	11.6161	53.5822	11.8448	26.6805	2.74918
127	comp51963	comp20238	comp44859	7.9333	8.64474	18.2661	18.0961	3.91811	2.74103	11.1623	4.33509	13.8244	9.78094	10.8713	2.79524
134	comp48492	comp23089	comp44228	19.6282	17.6357	33.2593	17.7218	102.424	52.0155	115.259	50.0297	19.0882	21.5736	15.627	4.99305
140	comp46304	comp10235	comp43983	11.7121	19.0597	16.7894	22.9265	23.6096	20.9792	21.3817	12.2609	102.784	25.2312	26.8017	3.18819
143	comp36770	comp34933	comp42572	2.54461	0.168838	3.74087	0.281686	2.40694	0	5.20578	1.75707	13.3162	4.06794	7.30863	1.83952
144	comp53041	comp10856	comp45933	26.0601	19.2129	50.8859	23.6135	27.6236	21.9041	37.6897	28.1993	31.8039	12.2116	18.2926	6.33733
152	comp52257	comp25974	comp41506	21.451	10.3549	39.9764	48.7643	8.03792	4.23571	10.2527	3.87864	16.6722	26.2198	8.0658	1.59239
154	comp52169	comp34260	comp40277	19.4012	22.593	24.8533	28.0082	3.20442	0	3.59673	2.30383	125.28	127.626	102.841	32.8375
156	comp54810	comp23158	comp45912	29.6613	13.8631	30.2551	56.5934	112.121	137.362	140.58	59.4989	26.7236	13.2467	25.0403	3.66408
160	comp57160	comp23739	comp47942	16.2302	4.02017	40.4126	17.007	109.704	52.5554	159.24	63.9415	68.2446	36.1218	44.2855	12.0116
162	comp53580	comp22750	comp46308	17.1575	5.83071	31.6921	5.85063	21.547	10.286	29.1371	9.48915	10.0405	17.4241	20.9	1.9523
166	comp53566	comp4799	comp18035	5.67637	2.50498	5.47694	6.08631	4.94526	1.36807	9.10229	3.16705	10.4673	3.9232	4.10533	0.157976
167	comp26781	comp4495	comp40031	4.04381	0.325287	5.59955	2.61637	3.52999	0.0237415	4.38644	2.14028	21.1403	12.6726	28.7253	1.18512
171	comp40946	comp15724	comp30478	1.34897	0.492973	3.88964	1.14967	3.0959	3.13959	6.28907	2.06183	5.97774	3.86783	1.74586	0.767565
174	comp52040	comp11101	comp43282	3.92603	0.976584	6.07133	5.38907	5.54188	3.24736	5.47869	2.37832	6.47	3.85537	4.60901	0.637005
175	comp47506	comp17465	comp35024	8.12604	5.8851	14.8929	17.6559	9.36819	3.53113	9.72695	4.2176	9.61902	10.342	16.5644	1.62236
178	comp53196	comp20871	comp41551	35.1856	6.03102	31.8129	13.9067	22.4722	3.03044	30.6427	5.849	10.5914	10.4476	9.73916	1.33895
180	comp55403	comp12775	comp46981	6.94197	2.7579	10.4775	15.2225	3.58298	0.522921	4.5835	1.10411	7.92044	6.91001	6.26275	1.3
184	comp46446	comp21841	comp40196	36.8318	21.6585	47.3442	33.1667	24.4161	12.6111	30.0948	17.5445	28.1093	18.4528	11.0103	5.69133
189	comp54534	comp22108	comp35839	19.1075	8.66355	25.9266	21.1527	18.7952	5.53455	19.7464	8.32686	17.0482	8.58477	9.26395	1.49064
190	comp50142	comp25041	comp46315	6.52185	7.49557	10.5298	12.1154	12.5831	14.1215	12.5577	5.70562	26.2754	10.2629	19.5064	1.48589
192	comp51822	comp20440	comp43691	5.22542	2.12223	6.37236	7.8122	2.596	1.53788	7.01256	2.06047	7.87115	5.10107	5.3277	0.428547
193	comp53126	comp5817	comp42378	37.1197	23.1336	43.3174	34.7832	23.255	2.41058	30.1569	9.44094	46.3482	17.474	19.3927	2.91975
195	comp42025	comp5264	comp36245	7.02372	0.750492	7.68113	6.01612	3.11654	0.451662	6.47423	1.50952	5.32908	1.27737	3.99245	0
204	comp49886	comp17139	comp43595	4.44211	3.91888	6.0334	13.7037	9.1742	0	5.86752	1.5624	6.58874	6.42145	6.92882	0.291466
205	comp54837	comp22648	comp45569	14.3465	18.5886	22.0082	30.9399	9.24734	3.44802	18.4369	7.44565	13.9232	7.75297	11.0645	1.79207
206	comp48354	comp19709	comp37040	7.80106	5.78847	9.19104	9.09424	8.19834	0.740233	10.3522	3.59363	2.5134	4.4245	5.02029	0.51752
208	comp55546	comp22295	comp44002	43.4768	24.5993	86.479	75.1075	62.9288	27.7139	83.8623	38.3722	132.996	99.2456	103.2	21.7347
220	comp55859	comp6874	comp46764	24.7913	11.0799	26.3891	26.1063	7.11646	6.7775	9.79411	4.6306	65.9345	28.8867	37.2942	3.49252
223	comp43666	comp21855	comp45676	9.91934	7.59265	13.5371	14.7585	3.0926	5.03174	7.14569	2.37939	81.8272	175.996	56.4093	8.31385
225	comp46493	comp10272	comp36248	9.74992	7.54928	15.6159	44.8146	18.4139	18.2056	23.1741	11.0021	11.1635	10.6312	8.05151	1.05396
230	comp54034	comp23424	comp21703	11.0134	11.4947	25.1781	57.6128	200.955	115.998	266.394	117.091	17.3553	12.3096	14.9471	4.23983
231	comp49343	comp7002	comp40129	1.53785	0.636574	4.18139	16.7797	4.03676	12.1386	5.22813	3.05932	17.5503	10.8408	11.8797	1.6586
233	comp54857	comp19531	comp47123	9.91712	8.65533	14.2439	23.7848	6.23662	0.0530541	7.89822	2.64464	21.3205	5.85213	4.21194	1.64861
237	comp54421	comp21671	comp46135	6.03144	2.2991	7.0576	4.23347	3.60712	1.95719	5.35515	1.56252	9.2888	6.55636	5.53468	0.132038
244	comp56808	comp4704	comp47672	6.43739	2.27029	43.474	12.2668	2.48573	0.732988	4.8932	1.33958	20.8343	14.0456	8.95526	2.49284
245	comp54717	comp23692	comp46954	41.8921	21.4614	52.8723	35.3503	36.0144	12.8418	41.6546	18.542	17.9914	10.7443	14.1386	1.62403
249	comp55041	comp5531	comp44828	27.3675	12.0919	23.4041	7.75296	18.7517	1.0198	25.812	8.91361	29.2166	16.4387	14.6489	0.680417
250	comp45453	comp15194	comp36601	4.88898	3.60555	10.5723	4.38803	25.622	0	26.5696	16.5054	3.78884	8.17592	9.09673	1.86643
252	comp48626	comp19113	comp20166	280.717	78.0653	156.551	287.726	65.706	143.244	94.5317	151.899	57.2211	15.305	92.8342	11.7411
253	comp55884	comp16975	comp40519	48.3844	26.1439	89.2262	35.3007	5.18817	0.379144	6.19797	1.9876	4.19182	4.95224	7.91829	2.45359
258	comp54244	comp24585	comp43183	5.8064	3.47782	8.88084	12.847	19.788	25.6431	22.4501	10.6635	33.5488	10.8556	15.9021	2.43184
267	comp54496	comp19924	comp47860	8.64946	0.0536208	13.2877	0.407784	10.8581	5.74997	20.3476	12.3335	19.4265	26.3054	16.5471	5.76327
268	comp48383	comp6759	comp44451	14.5243	8.6314	20.0775	15.9776	10.2636	4.53023	14.8047	6.22855	25.3189	13.0503	10.1347	2.31754
270	comp53459	comp23446	comp42819	19.6989	18.5148	24.4751	22.8088	30.5322	10.7146	33.8052	21.2422	20.1734	7.63297	9.10679	2.57334
271	comp48917	comp27638	comp35927	7.09202	5.33743	12.4103	15.7991	7.66862	0.532639	12.1025	4.0384	8.984	5.63273	6.69085	0.732469
272	comp56064	comp23022	comp36115	29.5945	25.2564	39.7215	27.2835	344.884	173.412	472.046	163.679	16.0649	8.55151	7.46879	1.62126
275	comp55001	comp23404	comp43554	10.6338	6.45667	10.5266	10.2227	4.88116	7.14987	6.85032	4.29893	27.341	7.00605	12.2066	1.74061
277	comp54364	comp25566	comp44293	5.58448	4.71961	14.0441	18.47	8.23112	4.03094	9.06693	2.87501	13.2515	6.12962	7.67643	0.716238
282	comp53647	comp23530	comp46489	17.0001	15.945	67.1278	28.9592	169.611	107.675	301.985	63.1001	102.328	59.9083	23.9724	5.21714
283	comp54970	comp16239	comp47645	43.4516	23.7207	60.208	57.2938	5.23445	0.877491	10.2071	4.39018	19.1961	20.7046	12.8601	2.28347
284	comp56693	comp15027	comp46864	13.2727	6.98455	22.3683	25.627	22.8686	6.31758	22.758	7.68398	32.1184	26.853	25.499	3.67891
285	comp52663	comp24715	comp39995	21.5552	30.4841	23.7417	65.8219	16.1252	43.8455	18.9218	13.39	17.9625	8.8423	15.7827	4.37918
286	comp54679	comp21433	comp45705	6.37469	3.43867	16.5341	9.57443	12.6345	6.64971	18.5671	7.83514	9.85851	5.13245	5.68079	0.417402
287	comp51028	comp7005	comp47729	5.32792	0.497922	4.63036	6.64707	5.71295	1.91278	8.08653	3.96026	31.1447	11.8072	41.5185	3.40101
291	comp47536	comp27449	comp41963	16.9068	9.61386	25.1545	21.2866	10.4526	2.55387	17.5226	6.75362	12.0033	4.21856	4.23755	0.245467
293	comp43374	comp20471	comp44138	1.72375	0.581143	4.35537	2.82758	3.75873	0.66627	4.81182	1.35809	8.88467	2.28929	8.79689	0.644059
296	comp49503	comp26534	comp42313	10.7879	6.97612	12.6968	9.87725	10.0627	10.8975	11.9924	7.99225	16.5651	8.18421	17.3235	1.14948
297	comp55392	comp9646	comp41929	12.4335	3.10956	8.27398	11.5344	1.69091	0	5.62024	1.90889	37.3161	21.5348	22.2974	0.284814
299	comp56658	comp5621	comp47472	14.7511	5.52174	17.525	8.51793	11.2454	0.276707	12.7403	4.01956	13.4743	11.8462	9.02291	1.73508
300	comp54752	comp23677	comp45713	79.2903	57.6514	102.324	94.2597	46.1547	16.7784	45.0224	28.7646	51.366	53.7775	32.2124	9.82529
301	comp55645	comp22546	comp46802	4.40142	1.65041	6.83352	5.01781	4.6649	1.01994	6.96525	2.8599	8.44172	4.16993	4.14288	0.392258
310	comp52387	comp23492	comp45361	4.62007	1.59212	6.09953	4.719	55.2096	15.7596	84.4868	23.9455	9.84748	6.10068	6.07387	0.740731
313	comp56438	comp11165	comp46731	8.60784	4.72359	16.9288	10.5043	4.48083	0.0910925	6.74858	4.0275	12.3787	7.86502	5.12573	1.19265
314	comp48213	comp28552	comp32553	25.5371	16.9555	23.6088	20.7605	6.53693	1.699	1.94494	4.94881	20.9666	20.1861	24.6731	2.9318
315	comp44738	comp40087	comp8441	1.59611	0.349276	4.93795	4.15186	2.44342	0	1.40877	1.15181	2.49038	1.2947	2.03286	0
316	comp45090	comp9320	comp28405	2.91995	0.178886	5.09444	5.35016	4.25932	0	7.20324	1.17392	5.85958	3.87438	4.71066	0.148316
317	comp56772	comp22602	comp46893	53.7615	2.30794	42.9947	1.11795	12.6803	1.72528	23.1217	6.2463	20.0103	20.9497	9.15812	7.28232
321	comp48676	comp28540	comp39327	8.32012	7.49574	11.8649	11.9679	3.80776	1.50152	8.66362	4.02513	6.0706	5.84961	4.37607	0.82625
323	comp54554	comp15120	comp46062	6.87952	4.81713	10.3358	12.2107	7.11756	3.6591	8.7855	4.38554	17.0109	5.23139	7.98311	2.81333
327	comp56193	comp22970	comp46699	39.0431	8.82332	43.3581	21.9108	40.9011	16.881	66.3397	26.3584	36.4352	20.6922	25.1534	4.7472
330	comp51709	comp20418	comp47878	6.32758	0.356979	9.55585	2.33014	6.25317	0.741488	10.6286	2.81382	11.9962	5.2742	7.86185	0.2422
333	comp54797	comp22997	comp44072	17.0397	11.8587	20.0822	20.3272	30.6688	1.43572	29.4517	17.6502	18.7249	15.4071	21.5104	7.61687
336	comp53496	comp25378	comp44782	5.31229	4.53618	6.9667	8.36859	6.86351	3.64191	8.63307	3.79092	9.41344	5.04659	7.03782	0.290421
337	comp50331	comp37954	comp39510	5.13411	1.64261	5.82748	3.63049	3.1621	0.113137	4.35672	0.478869	10.8602	4.27121	1.90508	0.0767635
339	comp47055	comp25722	comp39707	5.75744	4.72947	6.85984	13.0356	10.5793	24.2651	13.0895	4.65392	14.9999	5.24186	11.1068	1.04663
340	comp56574	comp20469	comp42912	29.7162	21.3366	63.0321	36.418	16.434	2.5054	20.7685	8.74889	62.2098	45.9877	35.3533	5.79431
345	comp53901	comp4532	comp42961	8.70848	10.9702	25.608	7.10297	5.70128	0.922423	10.777	4.0361	111.509	37.7163	72.5964	7.37022
349	comp54788	comp6957	comp45942	12.954	14.4304	22.1382	45.702	13.2996	9.74302	15.7969	7.14479	17.8738	35.6132	15.4215	1.48665
354	comp54697	comp23723	comp34290	5.426	1.72263	3.37274	1.99198	64.2624	13.0771	78.0093	31.8329	6.83752	5.62164	3.34213	0.28075
363	comp53136	comp20116	comp32143	4.71295	7.03618	14.527	8.36622	2.95876	2.65863	8.48111	5.08549	15.8536	10.4427	1.4533	0.660681
364	comp52925	comp22405	comp46576	3.50632	1.43224	3.98533	3.98735	7.20719	2.52672	7.79845	2.91513	6.93898	4.38746	6.7733	0.137398
365	comp56173	comp11677	comp44691	5.99253	3.76349	13.0906	10.8239	7.24304	5.40614	9.06237	4.38782	52.8783	9.01665	10.3492	1.96248
366	comp48830	comp12179	comp42034	6.94666	3.78389	11.4321	8.94524	4.08655	4.31466	5.70491	2.03401	10.9992	7.54388	6.22101	0.242132
367	comp43548	comp43743	comp40333	1.31726	0.448449	3.1675	9.35077	0.917879	0	5.28291	0	4.2554	2.54269	4.20696	0.654486
368	comp52097	comp30707	comp37316	4.58804	2.81414	9.54467	8.97991	3.45657	0.63154	9.26141	2.00667	4.05586	2.52563	2.98772	0
371	comp51051	comp20489	comp39667	20.9143	8.86771	12.3775	7.99482	5.12714	1.21352	5.76807	2.21809	8.79849	7.04484	4.30783	1.30495
372	comp48288	comp33898	comp37055	3.69548	3.27678	8.40869	9.09268	3.41033	0.649193	5.96182	1.9892	6.04699	5.79739	6.46026	0.946117
376	comp51046	comp4573	comp46845	4.22708	4.36276	10.7313	3.97315	3.62376	0.0600032	5.7079	1.81747	12.0836	11.2934	6.39129	1.86103
377	comp52404	comp5841	comp34877	8.90829	8.00653	14.9715	22.9773	5.5154	21.4089	10.1945	4.149	13.5389	4.08125	3.92802	0.5651
381	comp37249	comp12289	comp21071	2.55601	0.21238	1.62243	4.49585	3.74236	1.73425	6.14055	1.05089	3.28998	0.553234	3.63999	0.134747
383	comp55230	comp22206	comp45849	4.62577	4.30434	9.97095	9.79234	5.17866	0.0470338	8.91326	5.99266	11.5551	8.11004	6.55369	1.86034
385	comp52890	comp21222	comp39009	17.5477	4.00094	7.46446	13.5701	6.27312	0	5.37841	0.706745	9.02015	3.87874	1.65754	0.165197
392	comp54357	comp22596	comp41361	7.20758	9.54581	23.9229	24.8781	9.18971	8.59326	12.867	5.90555	16.7369	12.5335	17.6776	3.00427
396	comp47434	comp17767	comp39151	35.1953	28.5102	72.8185	34.0638	11.2461	5.94091	14.9873	8.99028	66.6999	47.0958	40.7688	12.5574
398	comp54239	comp23474	comp43593	308.059	293.956	278.843	252.641	599.305	427.666	698.262	299.794	84.8361	55.9	31.4867	8.76616
399	comp52136	comp4627	comp44423	3.42671	4.98716	6.91041	8.42436	3.3752	0.0698483	5.90026	3.92142	7.5666	10.3375	2.38479	0.38517
405	comp51693	comp31067	comp34955	10.9597	5.84223	39.6235	31.4361	4.15705	0.167571	8.27818	4.50112	4.97238	6.02592	6.50736	0.375022
407	comp62549	comp4150	comp40473	0.0774267	1.4171	4.05506	0.213112	5.98835	0.0622658	6.43964	2.79859	4.27325	3.36659	3.70383	0.11321
411	comp55528	comp22007	comp46877	23.5423	12.639	79.594	21.7459	24.5663	8.55541	34.4498	12.6406	10.4326	7.47676	9.15682	1.74754
412	comp56784	comp22833	comp44810	4.2752	3.47	11.6751	9.48353	5.71002	1.70886	8.38274	2.51414	16.8932	7.79274	8.79249	1.30451
415	comp56884	comp26042	comp47905	6.09075	0.686228	11.6372	5.58338	7.03219	4.14504	8.37852	2.76811	15.4128	6.75592	10.724	2.99854
420	comp46035	comp21241	comp41873	32.0747	25.5035	38.985	35.5797	26.2754	3.29211	26.1408	16.8675	24.8931	18.3493	20.7196	3.47021
426	comp55468	comp22909	comp45236	22.9042	15.6153	28.1531	18.0216	9.11853	9.24551	14.1314	7.96172	46.4048	32.6386	54.3745	3.28835
427	comp53342	comp5123	comp45991	88.5289	31.7217	143.399	59.9856	2.80187	0	4.55611	0.886016	114.789	83.0524	141.784	21.994
428	comp54823	comp21812	comp46763	3.05012	1.77693	12.634	4.35318	2.92539	0.963439	4.21217	2.05767	27.1647	8.61139	16.2086	1.36015
431	comp52747	comp22938	comp37465	9.22265	5.83086	17.5111	45.7145	8.67787	8.60595	11.3465	3.05556	13.7004	6.00409	7.24175	0.681161
433	comp52103	comp20077	comp43615	10.1004	7.45747	15.3789	17.325	0	0.503968	0.885267	5.48405	61.9794	25.1954	28.0202	5.90323
434	comp51139	comp44713	comp40820	0.943935	1.56418	2.51816	6.91111	0.442645	0.360653	4.19665	0.174151	1.83538	3.56662	3.22601	0.539671
435	comp51022	comp22446	comp30057	3.00534	2.04422	6.43318	3.79718	3.92962	0.403859	5.10662	2.39506	11.1317	6.01722	4.63621	1.38715
436	comp55209	comp29823	comp45392	4.13641	5.49876	12.2253	8.16609	2.37417	0.112192	7.41469	1.97467	7.49364	8.63432	6.84823	1.68935
438	comp38371	comp16098	comp25887	5.00608	3.04181	10.2327	10.0486	5.38549	9.85633	14.7701	8.69654	9.8176	4.40296	4.42753	0.306331
439	comp50105	comp29719	comp38277	16.0604	15.2187	17.801	8.06092	6.93321	0.457548	6.37966	3.47299	17.008	8.26927	6.72797	0.601947
441	comp55593	comp20686	comp44640	24.1008	17.0643	43.7441	34.1669	21.8115	12.8457	29.8113	6.86989	41.8027	15.3541	33.0509	3.98896
442	comp55745	comp23966	comp47214	45.889	43.0351	67.8865	89.236	350.038	187.477	445.022	188.738	43.5155	37.3068	41.9635	7.06266
443	comp48529	comp23114	comp44503	16.9016	10.3051	36.0313	13.7315	16.5691	6.19963	29.6423	17.7632	33.0348	23.5563	27.9422	12.6492
450	comp49392	comp26890	comp42631	8.02202	2.56954	16.711	11.9851	5.49771	0.81922	8.73023	2.29272	5.29305	5.2409	5.00691	0.64772
452	comp54095	comp22217	comp42844	23.5078	17.3514	31.6873	28.4444	30.5918	7.87496	30.6148	15.7974	9.22503	8.64864	12.9875	4.7283
457	comp53423	comp17697	comp34920	59.977	12.0587	82.1267	46.0868	5.29928	0	7.04211	1.79159	5.12954	4.8823	3.49538	0.11443
467	comp57037	comp23396	comp47463	6.90155	4.40857	16.1839	8.62108	6.54093	0.817481	8.51847	2.39369	19.9624	8.7023	8.85687	1.75441
468	comp56474	comp24633	comp46282	13.6112	8.1532	21.1742	17.8923	16.3307	7.98654	20.9193	7.78373	39.6604	17.4001	12.9752	2.36364
471	comp46209	comp12054	comp47101	2.20464	0.360779	3.29715	3.93666	4.01241	0	4.6378	0.923633	148.007	87.756	64.7047	10.1554
472	comp55860	comp34337	comp45023	2.94811	1.55634	6.55104	4.75643	2.02363	0.0832487	4.48102	1.53415	7.59476	5.65168	7.29989	0.80807
476	comp46754	comp6758	comp44994	3.33654	1.20241	4.32248	4.7066	5.7018	9.13787	9.84369	3.01126	18.4917	5.63633	5.95692	0.894386
477	comp52477	comp25384	comp44669	39.588	26.5867	53.9999	29.5567	14.5144	3.21771	13.2799	7.10201	90.3461	34.2761	50.2416	8.54321
478	comp47737	comp8700	comp9123	3.55084	0.131418	2.79696	0.0998222	4.10993	0	4.13126	0	2.92226	1.16046	4.3899	0.283772
479	comp55174	comp17746	comp46418	21.8886	13.4585	31.6506	30.0414	23.9603	9.88251	26.4003	9.74543	30.5986	11.7558	18.1651	2.88841
482	comp54003	comp22664	comp46366	11.2516	6.93945	17.1551	20.1618	6.20253	0.467308	8.15165	3.10735	35.3282	22.488	12.5823	3.10035
483	comp55127	comp21778	comp40120	28.6343	14.3197	25.0513	15.0905	14.8192	0.756886	12.8235	3.85999	33.6168	13.3861	38.3502	3.26384
485	comp41044	comp26675	comp30864	5.01458	1.36066	6.65956	6.46671	7.72669	2.55881	6.12289	3.42474	9.55159	4.59491	4.2068	0.415515
489	comp56749	comp21502	comp46500	4.78026	3.24575	19.289	7.16916	6.47192	2.60125	6.30197	3.04597	8.08702	3.60047	4.90155	0.344388
490	comp48953	comp25775	comp41599	14.3345	10.4343	17.7684	26.6086	23.0615	12.8238	25.7727	11.6504	7.08235	10.0917	16.3955	1.5581
492	comp50182	comp5066	comp38041	6.80288	3.65738	16.2915	12.5289	3.32423	0.52319	8.54493	0.75412	3.89684	2.05571	4.96327	0.49782
496	comp49761	comp20541	comp62604	3.72535	1.4031	5.72344	6.09908	40.0173	26.302	57.9214	24.7849	4.56036	0.204933	2.21146	0
505	comp55312	comp22763	comp41373	7.55777	5.59359	13.334	6.75657	98.6374	38.3532	134.87	46.6487	21.6257	5.82421	5.38796	0.845481
508	comp54236	comp18858	comp47076	45.1094	19.3701	99.3083	29.1245	33.1152	2.51699	39.9644	17.1674	35.5414	30.1189	31.4365	13.1671
518	comp51857	comp21888	comp37237	27.6041	1.72851	12.0254	20.0801	9.40436	1.32784	10.8927	4.5923	2.55626	2.35576	4.73001	0
519	comp56273	comp22110	comp47640	4.71283	1.27296	8.64608	4.86007	4.42626	1.99188	5.75605	2.86618	11.232	7.13316	4.92798	1.24949
521	comp54578	comp23533	comp46397	29.6816	14.268	65.3039	25.4197	6.90043	0.928985	10.39	4.62489	29.0442	17.7003	12.1703	5.58266
522	comp38246	comp19906	comp44309	7.59292	9.80728	13.191	9.34525	7.07389	2.59533	21.2437	2.66075	13.7756	12.8691	36.0908	2.37334
540	comp54365	comp6339	comp45765	17.9536	10.0727	26.1418	14.8653	14.4245	6.54699	22.4292	13.1806	94.7017	40.4253	41.5447	8.90645
542	comp39916	comp16962	comp41028	13.3751	17.1835	41.7606	26.2088	4.94031	3.18458	8.75605	3.07662	14.9776	8.49189	16.4108	1.32296
545	comp45267	comp42101	comp35277	3.73569	0.570359	5.07332	2.05166	1.86685	0	3.3871	0	3.3765	2.07823	2.35575	0.138506
547	comp41681	comp30166	comp32674	4.74127	6.22095	8.56929	17.0999	6.35957	2.91043	7.99556	1.7562	7.37499	7.24552	6.56584	0.195925
548	comp52765	comp26318	comp42384	3.85136	1.62287	6.73016	7.2662	5.20687	3.32509	6.8583	2.84576	13.0432	4.05885	3.70038	0.0570039
549	comp53494	comp23494	comp46561	49.9712	12.8639	54.0757	37.9524	117.603	184.152	141.37	65.5437	15.5005	14.12	10.2003	2.20282
550	comp49594	comp27946	comp37978	2.79848	1.86923	4.23104	11.883	6.31641	1.58818	8.07512	2.3046	5.29023	7.28346	8.31457	0.255432
553	comp51685	comp5819	comp36055	4.38349	1.83204	6.42292	3.64036	12.6381	6.10722	14.5176	6.49593	7.79401	1.99345	4.34631	0.138508
557	comp46497	comp31722	comp32721	3.58693	1.65726	6.77062	9.67769	2.9983	1.14833	4.15834	2.67071	7.62823	4.03946	5.85632	0.640269
559	comp53715	comp6085	comp46930	12.1375	7.59163	20.4477	13.5237	7.50498	3.89215	10.0976	4.47872	63.4495	47.7631	55.274	12.2897
562	comp55787	comp23486	comp45055	14.1329	4.63556	23.3755	11.9668	90.8823	49.882	118.245	50.2872	12.0463	7.89014	7.43009	1.32908
567	comp46697	comp28203	comp43453	7.11874	6.31458	9.14263	9.30493	4.37476	0.848748	8.08844	4.16505	8.89587	7.26694	12.4717	1.49953
568	comp54220	comp23205	comp46717	6.54526	19.8859	29.8012	17.7346	81.3623	17.9849	87.9708	21.4733	87.6538	63.9995	144.317	560.184
569	comp56869	comp23286	comp47872	13.3871	7.22913	25.682	19.8717	87.0229	36.6913	98.0744	39.1654	20.7835	14.6781	24.398	3.58383
573	comp48196	comp21938	comp43733	3.75854	2.63047	4.1697	6.17932	61.2698	17.6148	54.0425	29.5085	7.68169	4.41551	5.25798	0.45285
574	comp54798	comp23734	comp46791	4.16953	2.35463	8.2785	10.5537	363.939	168.264	469.455	142.109	37.8104	17.5015	16.997	2.76395
575	comp53928	comp19642	comp42557	4.06641	1.83031	7.56983	6.50829	3.02677	0.0522064	5.80269	1.69807	8.80953	5.64676	3.66676	0.576331
577	comp50926	comp4791	comp46196	8.20299	7.05147	10.0575	12.4797	4.52252	0.951835	6.30448	2.40359	7.30732	4.6375	6.98235	1.21716
582	comp48481	comp20641	comp43164	3.09832	5.36468	11.6169	12.8189	4.06418	0.940094	9.32809	3.35458	88.7646	67.4538	56.507	16.7259
584	comp50397	comp30208	comp19210	2.93841	1.21735	4.51527	5.42377	4.84672	0	6.00286	2.4322	1.4886	0.789993	2.1149	0.17694
585	comp51140	comp4689	comp38835	9.27903	5.87837	12.7818	5.7391	5.51408	0	3.84234	1.00977	4.76009	4.12121	3.22558	0.234951
587	comp51056	comp18055	comp40149	5.45486	4.00272	11.2937	9.05907	26.9151	17.5727	38.209	19.1357	15.0342	7.27653	9.19713	1.53501
589	comp53432	comp12260	comp38698	6.37909	4.22014	7.92168	11.1599	3.43252	1.10831	6.30619	2.13591	7.19733	7.10412	6.85254	1.08994
591	comp54680	comp8012	comp47309	40.0748	22.8091	59.4716	75.6242	17.1382	8.23677	28.0669	12.5062	98.1176	76.1893	58.6163	12.2168
595	comp49218	comp23793	comp42475	6.80525	3.17003	16.4333	5.15259	182.95	82.7092	219.357	85.9264	11.2045	5.246	7.12514	1.11244
599	comp55630	comp23804	comp47339	114.791	70.0295	173.108	118.836	1118.93	454.185	1350.65	557.146	102.488	43.0406	43.4834	8.65128
601	comp49861	comp7159	comp39714	54.7123	55.4625	75.4622	65.4508	68.6394	31.4553	85.333	49.5981	30.7826	19.4008	33.0712	6.68691
603	comp55137	comp22995	comp41545	12.1555	8.08357	19.1849	15.9227	47.2343	20.9926	76.7268	22.9483	8.04101	5.96232	3.98135	1.37545
607	comp33739	comp25745	comp25663	19.3911	5.89198	21.3321	13.9365	19.7584	0.669734	21.8601	7.38612	7.1332	4.85522	2.6615	0.0364231
608	comp52447	comp22456	comp45572	30.8398	62.7588	55.7725	40.358	41.1397	14.9802	57.503	21.6161	56.9776	30.2655	26.2464	6.2602
611	comp54539	comp7901	comp45324	5.22403	0.291197	9.11751	5.14002	6.10059	5.00229	7.02881	3.84275	19.5589	6.43906	10.3981	1.49337
616	comp42784	comp36532	comp42872	11.8959	12.5334	14.6843	10.0825	1.21631	1.21362	4.26846	0.642239	8.04962	6.27529	9.13739	0.522198
619	comp57110	comp22715	comp45627	1.70395	4.55213	14.6871	39.3815	25.4817	82.3726	20.1856	8.56301	33.7691	22.0975	15.6673	0.895198
625	comp47201	comp11449	comp35580	3.14574	1.53247	5.37106	5.49146	10.5168	3.47534	9.75794	7.46358	4.41376	4.99397	3.55673	0.691908
626	comp51345	comp6259	comp37640	54.8765	6.03056	67.3485	14.8302	11.1087	3.14321	9.79272	5.09883	82.2075	32.4067	56.0623	13.222
627	comp48746	comp20926	comp35171	81.1368	37.2001	64.4825	112.102	15.3705	22.9172	34.834	43.3499	25.4947	7.27304	29.2663	1.4086
632	comp40068	comp30670	comp39567	3.32562	0.72931	2.20249	1.67257	3.88635	0	5.00098	1.36713	2.95106	2.96002	2.67494	0.138241
634	comp54917	comp14592	comp40982	33.4645	18.1096	21.9715	30.3631	3.18373	0	6.4202	2.26939	7.17131	3.52643	2.07573	0.133946
636	comp45130	comp16266	comp45752	0.881472	0.636568	4.78336	6.17418	4.2383	2.66102	6.4001	2.22526	13.5431	4.56459	5.13568	2.47153
638	comp48847	comp14661	comp43185	7.6994	6.61356	11.2749	12.5183	14.5728	12.4294	13.3338	6.9603	25.5732	31.4948	44.2589	4.61439
639	comp48506	comp5296	comp33739	3.97078	1.77325	8.65188	5.82442	6.64681	2.81434	9.58821	2.12974	8.5593	3.13689	4.84502	0
643	comp57047	comp6744	comp47199	6.98779	3.07878	10.9955	5.68942	4.52574	1.29316	6.96041	2.0862	9.84865	7.9371	7.71283	1.34979
647	comp56942	comp24877	comp46605	22.4785	7.36236	23.1239	11.714	8.03645	6.30475	9.40178	4.97038	37.2248	14.4376	6.97694	2.04953
650	comp50450	comp12906	comp42611	17.9997	12.116	39.9435	7.3953	5.56419	0	4.3789	5.67998	26.2806	17.0774	12.673	1.74149
653	comp51861	comp18053	comp41324	9.20585	8.65237	26.0636	15.9039	23.4655	24.2258	40.0705	17.4708	16.1387	14.9206	13.6457	3.35206
656	comp48726	comp6074	comp34219	17.0792	9.12244	22.0084	30.1241	16.0189	15.726	17.1358	8.12123	27.6431	14.4405	22.9027	3.50744
657	comp53435	comp15918	comp42376	6.74673	8.02813	6.09045	6.9328	16.9843	0.21809	14.8286	4.95193	8.08269	5.08683	6.4655	0.771052
659	comp56002	comp23181	comp46744	37.7148	22.059	136.904	41.9324	15.6979	3.27073	22.3835	8.14859	36.2009	24.857	19.2978	3.22912
660	comp55460	comp19748	comp45451	11.454	4.29321	15.9686	34.7783	11.8891	2.76641	11.9366	4.40772	13.8012	13.7425	7.43729	2.07965
664	comp55197	comp18927	comp47525	18.0072	12.4828	30.2751	22.7187	8.93151	9.15843	14.4071	6.61249	20.437	8.01324	10.2926	1.5714
670	comp50238	comp26885	comp36846	5.31267	2.39732	8.28327	9.40717	8.46542	1.95345	9.58784	5.42083	8.50836	5.41311	7.12188	0.536832
671	comp55013	comp23080	comp36593	191.111	335	192.738	201.38	110.15	74.805	169.601	66.5239	0.371704	24.1248	1.72848	0.089831
675	comp57148	comp23853	comp47862	21.1943	6.16256	40.6027	7.99203	13.2043	5.61564	18.6295	12.5794	61.0123	22.1516	25.539	4.64441
679	comp54935	comp26263	comp44948	26.7224	14.6144	47.9468	26.4345	4.52978	2.08529	4.84851	1.8201	14.7994	7.54125	4.46652	0.826162
686	comp49328	comp30844	comp36132	2.98596	1.98759	4.96315	7.10416	2.8985	1.16065	4.46009	1.82901	7.07535	6.68072	9.15261	1.19397
696	comp47747	comp17106	comp37684	5.15473	2.36532	5.97227	4.56794	3.72386	0	4.88676	1.22823	4.28402	3.80644	2.1618	0.39707
697	comp54654	comp14879	comp42591	44.4772	46.3128	62.2073	110.489	57.7794	30.6971	51.2844	29.656	43.0679	39.9187	38.9495	10.3831
698	comp50074	comp6174	comp41707	167.135	73.1077	107.173	85.0893	91.964	16.9322	72.941	34.2245	115.615	53.3641	131.523	15.2171
701	comp27813	comp34529	comp40165	0.986863	1.17732	3.34322	1.86595	2.38552	0.497947	4.42304	0.694328	5.28737	1.94003	2.83474	0.0679576
704	comp56361	comp23586	comp47511	6.48243	4.244	11.441	8.0284	276.578	238.349	330.033	161.696	20.5098	9.77826	14.5083	1.80186
705	comp44509	comp33260	comp8759	3.32292	1.82894	4.1689	2.31768	3.60367	2.15144	2.91017	0.44574	0.461225	2.07615	2.91956	0.298397
706	comp56172	comp26980	comp45573	8.21475	4.04495	12.8068	7.56269	6.14477	4.27962	6.8004	2.66295	20.9799	7.73309	9.1002	1.32217
707	comp30776	comp24038	comp24269	1600.67	604.933	1574.55	1873.42	1884.33	1135.71	2108.48	1257.51	1124.41	458.939	589.111	139.346
708	comp51543	comp24570	comp44028	22.4471	13.6766	42.9252	41.4	17.2577	14.1171	23.8033	10.1239	44.521	21.9567	21.0679	4.18593
710	comp54963	comp26715	comp44500	42.0717	31.5105	76.5104	65.8625	8.46611	0.395391	9.92849	5.02027	4.6108	9.4572	9.73448	1.5031
718	comp55936	comp5666	comp44060	21.3651	19.0327	55.05	31.2954	13.9885	7.89963	16.7566	9.73675	22.0357	15.6107	17.6712	6.12165
724	comp53271	comp18584	comp39571	56.1685	43.5582	82.4565	83.4035	88.7636	32.9094	108.157	38.2465	132.741	59.7466	72.5305	11.3425
725	comp55169	comp22135	comp44315	8.12344	7.55282	16.8782	12.6859	2.57382	0.442577	7.33061	2.21496	8.32016	6.03311	6.60253	1.12619
727	comp52116	comp15891	comp44670	9.88735	6.02658	10.6766	16.4922	4.85613	1.28536	8.0884	4.27461	28.9591	14.1788	19.2099	2.55251
728	comp54761	comp5555	comp45475	9.52868	5.75256	15.253	17.6502	8.18635	4.26916	9.89142	4.15315	13.6318	6.87191	10.3204	1.39909
729	comp55123	comp14174	comp45761	5.05002	1.5684	7.50956	4.11501	8.17966	0.604094	11.4824	6.16337	10.3069	7.3109	5.68051	0.838025
734	comp44506	comp22734	comp43648	1.43414	1.65179	1.94635	2.51787	81.2501	159.279	112.876	44.5729	4.51915	1.57855	2.86737	0.198926
742	comp54745	comp25094	comp43957	18.5469	3.11646	24.165	20.2867	14.1027	0	12.3887	6.66758	22.488	22.2329	28.6399	5.59921
747	comp55542	comp23675	comp46249	26.1919	12.7871	53.9166	21.8816	228.653	113.297	214.256	91.9438	33.3752	15.9375	23.6918	9.8941
753	comp56058	comp23710	comp47730	31.8738	20.8674	46.2483	97.9525	11.5503	21.5441	14.0847	7.5452	22.4033	14.7429	6.85053	3.52791
754	comp50798	comp21480	comp29812	2.02248	5.59658	2.01442	6.42944	117.949	82.2333	127.134	60.2153	0	0.336817	6.12741	0.172018
756	comp49110	comp21306	comp43785	15.2948	13.374	26.174	25.26	12.2184	3.59186	16.8391	7.45863	47.1133	28.508	33.4789	5.99162
757	comp27614	comp26798	comp31672	4.46253	1.28802	5.74204	5.22252	8.56571	1.81119	8.84479	3.53733	9.7914	4.29519	5.73629	0.0375551
758	comp57045	comp21562	comp32171	74.3362	38.1877	118.955	53.2503	49.2105	3.29902	46.7198	24.9438	1.03315	9.37587	1.76425	0.632151
759	comp42949	comp21328	comp42556	66.2688	46.7015	82.2918	74.2155	85.8475	44.1405	98.0274	79.6518	25.5005	18.1694	19.932	6.64661
760	comp56135	comp23322	comp41689	29.9682	22.4718	38.6068	32.5882	7.5678	2.06718	12.2308	5.30664	12.6232	6.24378	7.54895	2.37963
763	comp40377	comp25202	comp29455	15.2629	8.6169	17.4283	11.5805	20.4299	5.63618	23.3859	10.658	7.29577	6.75753	5.63289	1.31431
766	comp55816	comp22161	comp44259	29.8396	18.8095	94.4664	38.1576	132.919	81.9886	188.602	73.8338	25.7016	9.98996	14.8678	2.83979
767	comp46310	comp23011	comp41457	7.24232	0	0.428378	15.2086	13.5901	7.36918	16.684	3.40014	57.9505	1.2447	0	3.9887
768	comp50530	comp20924	comp35785	8.87303	6.76835	18.3819	11.3933	5.40218	0.560627	8.68649	5.73693	18.977	14.0557	10.2097	3.48536
772	comp55395	comp33669	comp38377	9.71937	8.45866	14.0123	10.9369	4.51523	0	6.05531	1.5169	4.67965	6.40532	4.75731	0.523868
780	comp56485	comp25261	comp42762	34.6497	20.7964	50.9328	24.4352	15.2465	4.41361	18.9791	7.87849	32.8882	17.2501	16.3367	5.80691
782	comp43709	comp35811	comp20332	4.14977	1.57066	8.8425	8.19658	2.60656	0	7.12143	1.32052	4.09798	4.51259	1.26119	0.761492
791	comp54588	comp17036	comp42905	89.7371	193.777	206.962	80.9804	10.5627	10.887	8.8163	4.94864	2.77548	8.17982	8.43736	0.40624
794	comp55876	comp6954	comp47695	11.9618	6.87517	18.2121	6.55422	5.93137	1.98999	8.21231	3.98509	19.2805	18.2113	11.4654	3.41268
798	comp57063	comp15890	comp47592	37.5073	8.39402	20.4462	11.3706	16.4849	3.51942	19.4973	9.42024	69.8177	37.6981	44.109	9.14567
799	comp55389	comp23140	comp46064	8.81433	9.04997	19.0401	14.6457	72.4747	3.58102	92.7254	16.9072	16.8932	8.88139	7.15245	1.0724
802	comp44573	comp39613	comp39810	2.6813	1.72149	2.56664	4.87567	1.9586	0	2.4659	1.85399	4.26362	3.02514	3.69596	0.130749
806	comp44059	comp20149	comp21562	164.5	167.881	179.006	195.263	40.878	33.3116	64.4561	34.1785	1.98823	13.344	1.96359	0.558097
808	comp56996	comp23406	comp47544	11.8435	3.04292	35.2931	10.7516	23.9397	13.7993	31.3182	14.1762	116.984	28.45	44.5521	13.7331
812	comp47841	comp13928	comp36548	3.25071	6.00864	5.97882	6.44165	17.5885	7.46099	15.4525	2.61491	3.33402	6.48895	4.02527	0.324603
823	comp55651	comp22963	comp47660	19.015	2.82908	20.1653	14.8038	9.91452	1.50362	16.5268	6.85828	12.8168	4.61038	3.60374	0.766035
829	comp50403	comp23476	comp41761	10.1815	28.0159	14.2795	38.168	68.1778	50.8321	89.1247	37.5598	26.3637	10.4949	13.7559	3.45578
831	comp55334	comp22733	comp45855	63.5391	41.498	61.5662	71.4803	53.8008	19.0354	47.2751	22.3486	46.1268	26.3551	15.2936	6.16511
836	comp55371	comp23266	comp43812	10.2812	7.3317	15.6336	18.873	64.9192	30.5215	112.3	44.4887	9.0605	4.28642	4.22383	0.735193
837	comp33398	comp23728	comp42216	3.66242	1.11744	6.89597	2.93259	56.2113	9.43931	79.0653	13.8068	31.2455	1.16839	24.3423	0.319343
839	comp49478	comp19828	comp41686	3.99818	2.95712	8.77136	7.7414	5.27096	1.81653	11.1064	3.25539	5.32152	3.29067	7.64634	0
841	comp53428	comp18953	comp46766	7.89446	1.77134	8.28949	8.76875	6.85553	3.59902	9.43324	3.17355	9.9271	5.37258	7.1902	0.500436
843	comp56025	comp28528	comp47001	26.7412	7.06471	22.5275	10.7188	2.80741	0.0728671	4.70199	1.45292	7.0346	7.96206	7.38651	1.53312
847	comp51531	comp24694	comp32534	22.6533	11.1237	27.3685	27.1666	26.4047	7.92417	32.4441	14.7406	25.8483	10.7377	19.136	4.04543
850	comp56988	comp21867	comp46902	20.659	8.07285	33.5703	17.1456	85.105	40.3644	107.056	46.0431	59.2054	40.6209	39.4441	10.1934
851	comp56890	comp5290	comp46886	6.63232	2.5667	12.2635	6.15022	2.93896	0.576817	4.67071	2.00419	7.84382	4.92819	6.31779	1.20212
852	comp43572	comp29413	comp38179	3.99906	6.16413	5.81768	0	4.00663	1.46522	6.47689	2.52587	11.0209	3.65024	6.15519	0.515257
855	comp50776	comp17482	comp43198	1.27657	0.746297	3.21566	3.47448	4.59983	7.46965	6.78821	1.73132	7.38519	2.8267	2.4992	0.315235
857	comp50521	comp16608	comp31711	8.35587	4.93827	20.757	16.4056	1.73149	1.69137	7.94157	2.21616	2.10425	3.67341	5.09701	0
858	comp55750	comp21148	comp47228	16.222	16.1283	53.2247	25.5493	7.78881	0.704927	10.4428	4.55854	13.1715	11.6677	9.93379	5.24658
859	comp53075	comp6632	comp41627	7.03505	29.5529	13.8268	50.6461	2.92675	5.63273	4.27523	1.52182	6.27076	2.66881	2.67686	0.187301
860	comp47845	comp7016	comp42367	6.75252	2.34651	11.3358	12.6402	9.31263	0.679514	11.5864	4.58785	10.129	11.5979	19.1701	2.23739
861	comp51628	comp25895	comp28761	5.5906	14.0392	9.15567	12.1005	10.7015	1.39469	9.94439	5.02766	9.27439	5.50603	6.77839	0.459857
862	comp52977	comp21286	comp41607	14.5364	11.438	20.2374	21.6469	12.367	11.4745	15.9965	8.21138	30.6018	18.8552	15.4432	3.88595
879	comp45933	comp36888	comp43482	1.92741	1.6745	3.83816	2.75064	2.23431	0	3.28901	0.951882	7.67333	3.78784	6.21722	0.0424976
881	comp66416	comp26287	comp32802	0.689625	0.346889	4.94267	1.21006	10.0228	2.1484	13.3867	4.83467	7.40785	5.54649	4.06195	0.144321
882	comp46018	comp6573	comp40219	6.12085	2.95375	10.1259	15.2887	6.67922	4.79449	10.9973	3.12757	27.7883	20.517	10.1517	2.22706
884	comp53915	comp19671	comp45679	5.1993	5.36181	5.93182	6.2512	3.03858	0.398685	6.82524	2.26394	16.314	8.10062	10.3955	1.63299
896	comp50998	comp15870	comp44908	7.80204	4.76997	12.0803	7.92383	4.49313	1.69753	6.27745	2.58248	28.1186	24.2613	16.8679	4.28541
906	comp49824	comp10982	comp40577	7.2667	3.8226	18.1906	25.6332	7.28213	1.84572	13.744	3.93731	5.07287	1.16576	4.39278	0.0912526
908	comp54485	comp29247	comp32549	6.56337	3.94428	10.044	14.9446	4.61218	0.760037	6.46652	1.53438	9.79413	3.67607	4.74215	0.210253
913	comp55952	comp23839	comp47399	71.3449	57.5697	123.554	210.384	98.9201	47.7127	184.326	31.256	36.1601	17.6628	18.7626	6.59771
918	comp50792	comp25839	comp39388	6.54011	4.75031	10.5456	20.0748	8.3149	7.46917	8.42917	4.80954	16.2399	8.05092	13.3356	2.2542
921	comp46505	comp10978	comp36647	14.6153	14.866	25.4197	22.5913	5.73759	3.99297	7.30868	2.98269	45.3766	41.7363	9.95354	3.79001
922	comp57064	comp20813	comp45747	3.28106	2.13448	7.41939	3.7661	2.98765	0.949603	7.62691	4.98524	23.9047	16.834	16.7012	3.517
924	comp54490	comp10517	comp47241	33.3111	14.1957	55.087	30.702	31.3763	18.4302	38.7604	15.7406	58.033	44.4424	34.9318	8.99681
927	comp55893	comp23097	comp45806	20.4477	13.2924	36.196	21.7763	13.9704	10.4972	18.0833	7.55946	28.5962	20.8321	14.5884	3.95046
930	comp56484	comp23545	comp45744	54.6997	98.3006	87.1242	68.2343	127.072	206.138	113.021	44.0956	74.9948	3.75456	21.6249	8.46867
931	comp43050	comp20474	comp40462	1.75078	0.730593	4.01059	17.0962	7.0199	17.8624	11.0777	2.42111	3.38146	1.3981	3.97619	0.0983214
935	comp52492	comp27967	comp42731	17.5018	17.8264	21.6	14.1905	5.04958	0.196821	7.20028	2.63155	9.37156	5.55997	6.50832	0.626887
936	comp54148	comp14382	comp38481	3.67815	3.55999	9.31447	7.78861	11.6957	3.02157	13.9142	6.25751	16.0454	7.62826	7.2947	0.716174
937	comp55130	comp17018	comp39167	13.0282	6.60164	30.5272	10.8071	4.33959	0.578748	8.75045	2.58915	8.97437	6.0398	3.67708	0.547062
942	comp54606	comp6337	comp36590	11.9335	7.19946	16.0686	11.8806	7.71497	3.13687	7.15274	3.47359	5.55947	5.40342	0.986295	0.303319
946	comp52140	comp20955	comp41645	72.572	25.7831	57.4804	30.2358	33.0873	4.63663	24.7894	9.95583	21.6258	15.0494	19.6994	4.95728
950	comp50316	comp18734	comp43974	17.9333	13.7197	26.2705	32.1838	13.7697	12.3665	21.0075	6.84272	23.347	11.7429	13.7545	1.8336
951	comp56349	comp23245	comp46843	56.1817	11.9439	42.3589	23.4654	85.7461	48.1982	114.088	44.7574	15.9625	15.4463	11.0648	3.63303
954	comp52392	comp8807	comp46740	8.02963	5.44355	9.96974	3.15731	0.99776	0	5.08705	1.5638	55.0369	9.37638	8.92902	1.80545
957	comp46084	comp13014	comp45898	29.6034	16.3131	46.2103	26.6978	7.71574	0.454731	8.42174	2.60126	184.692	137.097	130.146	24.7771
960	comp61692	comp56408	comp37201	0.569783	0	4.88262	0.493721	0	0	4.59162	0	1.08212	0	25.7464	2.402
962	comp56440	comp6156	comp45780	200.679	129.426	266.984	291.776	60.6893	19.578	73.3902	42.7817	41.4206	23.3471	35.8976	5.83607
963	comp49556	comp6982	comp45631	24.874	14.3845	45.0307	45.379	8.42316	3.08395	12.4582	6.45343	26.8799	18.5551	11.3787	3.48079
970	comp43704	comp20659	comp44035	3.62567	1.90188	4.78396	5.29045	4.07951	0.817109	7.15427	2.58305	7.97179	5.00367	7.46813	1.06927
972	comp52437	comp5624	comp47441	31.0005	24.2046	55.8786	50.2468	12.6433	7.39481	16.282	5.64494	23.695	17.281	24.9049	5.67154
976	comp51713	comp21546	comp46383	6.35317	3.9318	11.5717	14.2692	7.6333	2.71133	12.5536	3.7996	55.0178	24.7832	27.3731	6.41329
977	comp44551	comp13891	comp45163	6.76832	5.06436	8.55994	10.0742	3.4222	1.19242	4.97811	3.46566	21.9297	13.3006	9.40063	1.32985
978	comp55812	comp21890	comp45551	50.2233	7.46976	16.7112	12.5903	21.6135	0.127673	25.2081	2.8426	60.3345	41.1384	46.2732	3.02269
980	comp50458	comp20464	comp35076	29.4668	6.77392	50.0874	34.5739	6.16479	10.4143	6.88249	2.70685	24.1825	4.37587	34.9245	1.57068
982	comp45190	comp5713	comp35270	7.98163	8.16056	11.3979	17.4837	15.7454	6.56196	14.6209	7.02341	9.65999	6.4264	9.16092	0.871223
983	comp42953	comp4375	comp37884	15.319	9.9807	24.8738	14.7652	0.951089	1.9572	4.05542	4.737	13.8613	19.3381	23.1302	7.29043
987	comp56659	comp35995	comp44697	71.1198	45.1346	110.789	124.78	3.1757	0	6.56177	1.42849	57.898	39.8114	33.6919	13.1937
988	comp51781	comp21253	comp46945	4.83063	3.22366	10.8402	2.06709	1.63158	0	9.44038	2.45786	96.4932	74.5735	124.016	15.1237
990	comp53556	comp21958	comp46212	16.711	8.86605	34.9375	15.2186	6.2915	3.03599	8.12111	2.92098	8.87789	4.89664	6.76157	0.996974
991	comp52287	comp26340	comp45413	15.8136	10.266	25.9187	13.2649	11.0112	5.04434	14.0505	5.67922	15.8817	12.1535	12.9271	2.30111
993	comp54773	comp16435	comp33326	8.43702	4.78792	13.7823	18.5825	3.52825	4.87728	4.27545	1.61793	5.66631	5.81875	2.23395	0.626618
997	comp39546	comp16082	comp28534	17.3038	11.5094	18.3885	20.468	8.93112	3.04596	8.48428	3.78097	14.5121	21.7574	27.3794	2.6269
1001	comp47298	comp25181	comp45653	38.2856	16.8353	35.9352	25.7281	13.8256	1.93673	19.462	9.38443	13.1143	9.3436	18.0043	2.22792
1005	comp53077	comp28060	comp41911	1.87476	2.16282	5.27077	7.55261	1.99893	3.73462	4.45757	1.53747	6.06838	3.19364	2.55331	0.0997463
1006	comp56201	comp22985	comp42332	6.43493	14.4876	14.2586	20.2163	33.4173	14.0092	37.4803	19.8118	21.606	8.0925	12.0025	2.04312
1008	comp15618	comp32972	comp38095	1.76485	0	4.01833	4.0006	2.34244	2.30045	0.92601	1.65824	10.5205	1.24969	3.12749	0.055516
1009	comp51120	comp6520	comp38536	3.28684	0.476272	2.61735	2.0124	3.382	6.09425	5.3808	2.29817	2.57176	3.10986	1.98188	0.535176
1012	comp50778	comp22040	comp44728	14.6223	17.4712	25.7003	21.4004	32.4511	14.5345	40.3543	14.0305	17.4816	17.3272	27.8043	2.12471
1016	comp49965	comp9701	comp42430	1.65747	3.27885	2.36148	11.4487	11.6382	0.464622	9.50956	0.441128	7.56558	4.91764	8.24691	0.763159
1018	comp56015	comp5771	comp46450	7.40042	2.09193	11.3959	8.24136	7.28722	3.32943	10.4487	6.60559	27.4142	7.44591	20.4171	1.51671
1022	comp52881	comp23316	comp45923	3.11836	1.92709	6.15604	6.30184	7.0557	2.6088	8.59596	3.346	9.30717	8.50892	9.54272	1.7464
1024	comp50421	comp8299	comp45159	2.03347	2.09426	6.24618	15.997	4.52848	5.07593	3.92364	2.20208	11.384	6.11719	5.91413	1.06642
1027	comp55262	comp21413	comp40684	9.86409	5.86641	16.8051	15.0628	6.48778	2.45343	11.902	1.78622	7.55727	10.1681	5.25867	0.703532
1029	comp46884	comp28325	comp39001	3.84346	2.11528	6.80012	5.10658	6.19669	1.41959	6.34397	3.38119	4.11376	1.77419	9.19893	0.243431
1031	comp46653	comp6061	comp36514	76.092	43.1536	134.957	116.235	102.275	95.0065	116.684	69.5785	76.2319	47.0142	58.2809	9.7636
1032	comp55095	comp14366	comp46251	16.0262	13.1316	27.7168	43.3668	12.4838	11.968	15.9459	5.29347	43.0286	15.6022	19.9786	5.00129
1034	comp54491	comp34909	comp43286	7.47013	4.78296	7.90969	5.56929	0.72711	0	4.08011	2.57762	14.6182	4.50853	4.5481	1.51998
1043	comp52445	comp19581	comp47211	97.2621	67.4244	193.542	191.595	5.99252	4.63781	15.6985	3.7431	17.0612	10.9931	12.4679	2.01212
1048	comp47125	comp22202	comp40871	4.24059	4.03994	7.51784	6.86398	3.75823	0	9.64242	2.9086	8.82064	7.66582	6.55112	0.557131
1052	comp56888	comp22710	comp46081	24.1235	14.3203	47.0797	27.1733	285.919	177.316	381.337	184.752	132.424	28.9405	40.9802	9.45775
1055	comp55089	comp17265	comp47453	9.31614	7.45652	21.5129	14.5937	10.7996	5.23473	14.4618	5.04769	15.9217	6.77754	11.0885	1.48465
1057	comp53401	comp21579	comp45278	6.87254	4.41151	6.5247	8.4998	7.4957	0	9.57611	4.24529	10.3235	6.55239	19.2132	2.53821
1058	comp56233	comp16127	comp43173	31.9919	7.68631	38.0573	23.5975	2.30271	0	4.1538	0.979519	6.24196	4.78541	4.79348	1.06325
1061	comp42761	comp7154	comp35999	4.58373	3.7657	7.91977	10.1742	6.97071	1.57753	8.52209	4.49957	24.4017	5.10402	9.67074	1.69304
1062	comp54102	comp34695	comp40765	16.2617	4.92164	24.1985	15.871	1.69639	2.88649	4.38743	0.866134	9.17221	2.75339	4.77898	0.0301547
1064	comp46634	comp25882	comp41964	4.61522	1.08472	5.27762	3.97747	8.34901	2.85422	8.84846	4.82871	8.13241	3.01459	5.81328	0.720872
1066	comp52288	comp15672	comp45003	6.38821	4.60069	15.0431	10.5116	6.61273	1.72967	14.6068	2.28672	4.00894	4.34066	6.81853	0.421117
1073	comp46639	comp4562	comp43938	25.5277	8.62576	35.114	34.7749	3.36807	0.0452891	9.05877	2.72896	12.2058	18.6872	14.6756	1.15975
1074	comp52734	comp22467	comp44938	112.386	37.0703	98.1998	35.0707	21.9186	0.1867	24.5957	7.36559	99.9204	65.3687	60.6376	9.1255
1076	comp47690	comp28969	comp31321	8.03678	7.53857	12.458	11.5479	2.72869	4.56813	5.88936	2.57741	7.42566	4.4358	3.94875	0.170835
1077	comp53656	comp27943	comp45443	1.8389	21.6983	3.77151	3.2839	3.68161	0.776609	6.21541	1.49026	10.2877	3.20165	3.774	0.0737835
1081	comp33408	comp6422	comp43591	5.80221	4.43243	7.16697	11.1859	5.83188	1.95421	7.81705	3.72613	19.7619	19.7134	12.9804	2.33751
1083	comp54040	comp19364	comp46541	37.07	14.7904	44.1156	33.0474	14.9872	7.55677	23.1614	10.016	13.889	12.5528	15.8769	2.47709
1084	comp55926	comp16798	comp44190	13.7769	10.9812	19.6684	14.0715	24.2883	3.77828	27.4059	7.4514	8.07	5.01685	7.66956	0.588242
1085	comp52454	comp23093	comp46087	12.0246	13.9422	30.4301	39.23	554.416	267.22	620.403	302.428	25.0029	19.0467	15.6751	3.94836
1087	comp49463	comp22874	comp45938	7.15951	0.718629	6.51267	11.3178	45.0552	3.92627	48.8483	18.8843	43.4706	13.909	19.3475	2.2781
1089	comp55700	comp11870	comp47230	3.62715	0.607193	7.31921	7.93147	3.58662	1.46191	8.71644	2.6795	311.027	138.543	215.944	15.9883
1093	comp50729	comp17873	comp43741	21.4348	11.2591	46.2832	40.4663	19.2999	0.267712	23.3891	5.27821	32.0085	13.1487	8.75784	4.24931
1094	comp43114	comp4583	comp37549	7.37778	3.97479	9.52127	10.0634	5.65233	2.09749	7.69742	4.08911	12.2003	5.59116	7.21015	0.783239
1098	comp47916	comp21346	comp42468	5.7878	3.61322	11.6989	5.47903	2.82926	0.2512	6.78728	1.01395	11.6481	7.21482	7.39954	0.845418
1099	comp54985	comp17699	comp44884	3.88552	1.57336	8.46506	5.38673	15.3967	6.5482	17.9074	3.60147	6.9787	4.68575	4.61376	0.44356
1119	comp55825	comp8106	comp44587	57.6162	41.2355	51.6414	56.8387	5.35056	0.452555	4.37927	2.42336	11.1232	5.15271	13.7939	1.38146
1120	comp50695	comp28613	comp44233	0.842509	3.70718	3.93592	5.39782	6.59568	0.962477	8.94807	3.7742	15.1691	12.9531	5.9607	0.861361
1125	comp40923	comp16406	comp35030	0.961735	0.556106	2.34623	5.07304	3.49765	1.34474	7.11492	1.37684	0.992632	3.92626	3.0366	0
1132	comp50976	comp20579	comp40875	20.0108	15.4613	28.5044	55.7621	126.841	63.8263	132.832	64.3674	2.69926	2.37866	6.1004	0.0777052
1133	comp56151	comp22713	comp39528	13.8953	3.74387	21.9698	14.692	10.0807	5.4268	12.6454	4.89396	9.66349	7.34349	6.12834	1.16251
1135	comp54686	comp15442	comp42517	0.814522	0.912499	4.98967	1.26986	4.47363	1.15475	4.80823	2.5443	15.4382	3.69823	8.57386	2.75718
1137	comp53787	comp18468	comp45576	5.35736	5.85712	12.7945	9.1484	9.1989	2.97857	10.4638	4.09692	20.545	7.71191	15.5701	0.652124
1138	comp45262	comp22828	comp40401	2.47713	1.18357	4.31937	5.25336	6.50561	12.8857	9.18975	3.24257	14.325	3.32101	4.77668	1.4184
1139	comp57028	comp16902	comp46260	15.6651	10.095	21.2168	17.7127	66.4227	35.1943	19.9052	6.29623	31.2057	36.8395	12.3735	4.47102
1141	comp56449	comp24993	comp39777	36.5819	6.04011	33.6281	29.8662	5.81073	0	6.68763	4.30112	6.53891	10.2975	4.365	2.56425
1143	comp56039	comp23218	comp47110	10.5023	7.90363	27.6068	14.1533	21.9168	19.6406	30.3848	13.8385	22.2366	16.1876	11.8254	4.36934
1147	comp43557	comp6575	comp42091	2.67887	1.32274	6.56249	7.16864	3.94109	1.58383	6.53085	5.63537	5.6451	2.2129	9.23943	0.118512
1149	comp50459	comp21690	comp37139	4.86749	1.57769	6.15181	8.18178	3.77865	0	7.71193	1.93256	11.2201	2.67683	4.85709	0.211701
1150	comp57102	comp23712	comp46385	21.6107	8.78914	37.2278	12.8428	9.43648	0.224972	11.7356	4.27288	31.2376	26.6781	21.2838	6.60748
1151	comp45687	comp15457	comp45376	3.28416	1.67531	2.98067	4.39984	9.58703	0.289797	13.4317	5.27327	8.13945	5.44939	5.79218	1.27691
1152	comp45026	comp29208	comp47811	0.424988	2.26699	7.20146	5.66933	3.77577	0.273772	4.74654	1.90337	1.97935	24.4856	0.011788	1.25198
1158	comp53799	comp22923	comp43135	30.2806	11.8587	36.0249	59.3418	111.213	37.645	121.09	48.0125	16.7533	11.368	13.525	4.16131
1159	comp53264	comp19899	comp39569	3.81653	3.84144	8.09771	7.68014	2.70726	0.293554	4.10828	1.05356	7.54949	3.38845	7.15131	1.2887
1164	comp55021	comp6881	comp46597	2.99971	1.70102	7.17499	5.42924	4.57857	2.38287	5.81354	2.29773	7.01628	3.23204	4.20957	0.590943
1169	comp45256	comp24764	comp31520	9.08103	5.68369	19.9117	13.857	27.1496	22.2594	31.63	17.5122	3.98644	2.83734	5.75784	0.632663
1171	comp56332	comp22337	comp42159	71.4033	56.7841	129.1	129.268	100.429	68.9888	123.97	42.0281	14.4518	17.5648	10.4513	1.70415
1174	comp50593	comp19766	comp41801	73.237	24.5256	111.622	143.472	7.49387	8.8062	9.24274	5.06365	27.4029	20.8264	19.1356	4.08836
1175	comp44826	comp14534	comp8716	2.12315	1.59282	5.38279	4.79005	3.6593	0.279006	5.2874	0.848464	2.94343	2.91716	1.54482	0
1182	comp49095	comp19653	comp25692	44.7027	42.5256	59.7199	64.4852	11.6955	0.124873	5.45468	1.0425	1.83182	2.2744	3.64413	0.494462
1183	comp55777	comp25735	comp43765	11.6073	5.17421	13.6018	13.1017	4.8382	3.48334	7.74791	6.58097	4.75564	1.56211	3.30343	0.413032
1189	comp50442	comp19299	comp43134	1.47591	0.496373	4.13123	2.08173	5.27391	0.15164	7.39986	1.48931	12.6816	1.57626	3.29597	0.096356
1191	comp50230	comp24682	comp41919	20.7216	16.2477	28.7867	41.4584	26.3854	11.1335	33.5157	15.8046	51.4508	23.378	30.2904	6.01752
1194	comp24484	comp23351	comp29197	0.942014	0.180637	2.52816	3.83045	155.096	85.5882	138.453	58.7818	5.04478	4.29854	4.49331	0.723391
1195	comp56162	comp23683	comp43693	21.2262	6.18343	30.6184	38.3139	29.8497	46.6029	40.1343	18.3889	13.3816	9.71355	7.49416	0.778655
1196	comp54368	comp19849	comp43046	9.27863	6.18057	12.2365	18.455	8.71285	15.6963	13.3303	5.20182	9.45455	6.42	4.99664	0.576585
1199	comp31238	comp32005	comp27840	0.506632	0.610039	3.30441	4.61388	5.53293	0	4.2662	0.9374	3.9697	0.665376	3.58633	0
1200	comp56969	comp23390	comp46599	12.0653	7.06558	31.03	18.2006	5.97675	3.96199	9.20872	4.20006	22.6574	14.6806	11.8025	3.32664
1205	comp26925	comp38265	comp40073	0.372718	0	5.30408	0.536768	1.16935	0.496129	3.40571	0.858252	8.01929	0.184132	2.79616	0.0117929
1209	comp57106	comp10254	comp47723	5.41596	3.50473	13.8813	8.17743	7.0228	3.04126	9.43539	3.83697	18.9341	12.409	10.0645	1.65565
1211	comp41571	comp4223	comp44419	3.91594	3.5722	6.29681	6.76187	7.72648	1.3379	15.5464	3.11577	9.11207	7.55957	7.16389	0.945252
1215	comp47063	comp16794	comp41123	3.98039	4.52187	6.61096	6.04077	5.7405	6.6153	12.695	3.94132	64.4765	26.5332	25.4318	3.68711
1216	comp47062	comp17881	comp39864	3.4192	1.14132	5.67332	5.18017	3.6918	1.75133	11.7323	3.8669	11.2725	6.47353	10.5409	0.292214
1219	comp51796	comp23743	comp37416	5.03266	2.15346	5.44544	5.70314	44.9462	96.3188	71.5734	21.6827	4.35934	3.955	4.98447	0.216623
1220	comp49111	comp6263	comp45013	89.1631	31.5974	81.1602	172.018	17.9036	11.6831	19.307	8.08048	8.633	6.14938	11.3116	0.984679
1229	comp54535	comp9392	comp42696	70.2021	61.3358	106.037	86.831	55.877	23.9163	67.2454	41.1631	64.6418	37.0528	43.7014	9.76786
1231	comp55385	comp12323	comp46121	32.3369	32.4648	74.7955	95.7495	4.37367	2.04666	4.65513	1.34834	266.97	86.4796	193.397	25.2574
1234	comp52061	comp19700	comp39574	2.74544	0.801483	4.3744	1.65094	2.79168	0.17914	5.90187	3.01203	7.66464	2.48082	0.362012	0.275955
1235	comp56441	comp4273	comp43131	18.4918	18.9549	46.4199	34.5625	2.72066	1.26679	4.37144	3.29791	14.8318	13.0297	7.4347	2.58922
1236	comp56263	comp22468	comp47403	14.444	10.3295	35.4199	17.0527	193.799	83.787	288.97	93.4291	23.2057	20.7604	15.6558	4.29545
1238	comp57059	comp11471	comp45880	6.79721	2.77849	11.1341	38.4781	7.1635	12.8787	8.25271	4.9881	12.4914	6.14692	5.43633	2.04528
1244	comp52819	comp12162	comp45619	14.3618	4.72463	21.0048	11.1492	0	0	6.52273	0	36.8223	25.9073	42.0892	1.61758
1246	comp52162	comp31724	comp44480	4.88425	2.93809	7.68341	4.67585	2.30945	0.56728	5.5606	1.70422	20.0886	4.72073	4.92357	0.986459
1248	comp53900	comp22238	comp43893	25.3141	17.4102	63.8648	46.7812	53.051	34.9986	75.5598	25.0733	66.8534	27.545	49.2536	9.469
1250	comp48599	comp32540	comp30265	2.46397	0.400487	3.68184	2.2513	2.46337	0.486863	3.17678	0.905545	3.194	2.94165	3.38352	0.491981
1251	comp33995	comp19248	comp38770	4.69539	2.13989	5.86805	4.22265	3.72542	0.515841	6.05978	2.05333	13.5368	7.05325	7.4742	0.982505
1253	comp53232	comp29050	comp37041	20.3109	12.8663	36.7579	14.197	2.3367	4.73716	6.44866	1.3033	8.6725	3.37773	3.89365	0.220703
1256	comp49752	comp18269	comp29377	6.97495	6.34767	13.9173	6.32144	7.20026	0	11.1782	1.72948	4.06885	3.50718	4.77654	0.931903
1261	comp51635	comp18657	comp44460	3.4553	0.968794	5.80618	5.74637	3.71589	1.49556	4.23479	0.502611	3.2366	3.1707	6.40804	0.15717
1263	comp57053	comp11347	comp47682	15.3695	7.56709	26.8572	12.0028	13.1718	3.64763	17.6273	7.4404	18.893	14.4167	11.1069	3.22754
1266	comp49184	comp32609	comp44249	2.81654	3.8738	3.30387	6.80565	0.638918	5.19377	1.69758	0.699171	11.2106	5.34468	2.50047	0.893045
1268	comp55179	comp21721	comp47783	34.5572	17.9386	40.5557	21.8559	17.6639	0.109777	20.4208	10.3067	28.9111	33.0313	22.6411	6.86141
1271	comp53317	comp22986	comp44181	42.4822	23.7131	61.5431	81.1592	101.278	29.008	122.616	60.6277	107.343	43.4407	44.1908	6.92646
1275	comp23735	comp41322	comp41565	2.91662	0.789416	7.58901	3.52424	0.868483	0	3.75905	1.80461	6.12839	3.22089	2.06518	0.334454
1278	comp53299	comp11602	comp43069	22.2017	26.0245	25.3894	70.1329	16.1975	2.11225	20.1256	7.79073	19.0929	13.0331	17.636	5.66627
1279	comp54557	comp18303	comp29076	39.9707	12.0286	37.3296	47.8688	1.21505	0.159643	4.71191	2.23494	6.04942	1.67653	0.666268	0.0720871
1284	comp41594	comp24196	comp40133	80.4318	58.6849	93.9234	78.7262	132.824	70.0312	137.486	82.7014	86.4094	58.1171	91.657	14.0511
1286	comp56578	comp22157	comp45425	42.6966	30.9724	65.8235	43.1079	48.8235	19.4633	72.9167	29.4378	173.559	71.1097	99.2375	13.1166
1288	comp55441	comp20842	comp46220	29.044	21.1876	38.6592	51.0772	19.8201	17.3243	25.1507	12.0143	77.609	27.6473	30.059	8.53561
1289	comp46588	comp11566	comp37242	10.3023	4.48573	9.71118	8.8897	11.4399	5.22963	14.9839	7.58398	12.7757	5.72412	9.82391	0
1290	comp53897	comp5167	comp45004	5.51308	4.11343	19.2453	10.3369	2.0823	1.70242	6.12703	3.46916	9.31743	6.61088	5.88182	0.544256
1291	comp53608	comp25236	comp46946	9.2134	5.82969	19.0402	15.1701	10.5063	16.9171	11.6169	7.56717	72.8853	34.7265	52.7873	4.99156
1296	comp56308	comp22246	comp46226	38.0613	23.2392	65.9472	31.9578	37.7956	5.70487	40.7895	19.6208	192.5	113.422	124.947	40.7332
1303	comp49492	comp4290	comp10360	9.19938	1.62631	5.71793	4.86697	1.89375	3.1881	8.40482	2.16304	12.0519	4.53451	3.93794	0.417478
1304	comp51284	comp18523	comp45971	28.1546	28.0867	49.9093	174.412	49.3411	160.662	47.0275	31.66	53.7502	24.9229	54.6123	10.8824
1305	comp6665	comp22450	comp8133	4.69227	0	0.841142	7.59895	1.23454	0.230697	5.24174	3.85281	5.74573	1.87915	0	0.0551002
1307	comp52782	comp14638	comp47074	19.4604	11.9662	33.998	20.295	16.8111	7.47953	26.7407	10.5244	48.5054	21.49	16.4961	4.45042
1312	comp51376	comp18112	comp46082	13.8912	14.7845	19.2015	29.7578	15.3746	17.1071	16.9715	9.22214	34.4646	44.7456	21.7083	4.57879
1314	comp54555	comp10222	comp45245	7.90909	2.33578	7.71594	6.6317	11.9044	9.93352	15.9206	6.37376	15.0998	4.69574	2.60008	0.383126
1316	comp56209	comp9727	comp42357	11.7143	5.98926	17.5574	10.9367	8.27961	1.58918	9.891	3.59663	4.56956	6.13744	5.7819	0.475913
1317	comp55877	comp12571	comp46848	24.3048	13.7561	33.0921	29.808	7.14325	2.28543	18.353	5.14002	32.7264	29.6555	18.4727	3.87829
1318	comp40048	comp17941	comp25806	0.89347	0.782521	3.70753	3.26787	2.44607	1.209	6.32707	1.54283	5.56856	1.29165	3.76075	0
1319	comp55145	comp6018	comp20860	73.0787	27.2559	59.9699	86.7765	96.895	9.67912	105.658	97.5478	84.277	19.8549	56.4424	22.5537
1322	comp48732	comp18420	comp42712	17.5099	18.0136	31.3835	33.8442	15.1255	5.64894	20.9196	8.64746	34.1908	20.5899	30.0838	5.18692
1324	comp47260	comp27125	comp39793	3.61199	3.7377	4.20078	8.74324	10.5119	1.71841	11.6749	4.12601	10.9583	4.83178	6.2252	0.41524
1328	comp51769	comp6211	comp44750	25.7904	22.9428	35.6736	35.1771	27.6271	10.7554	38.3118	15.5254	51.3172	17.4881	34.2502	5.87708
1334	comp52480	comp4357	comp35597	1.97098	1.82862	4.37614	4.00356	3.82253	0.0581158	6.22077	1.83785	3.70196	1.97349	2.14852	0.0635446
1336	comp53531	comp26758	comp40279	8.17753	5.52884	19.6516	16.7932	7.42765	8.80261	9.94732	4.47243	9.807	2.65662	4.94606	0.260475
1337	comp50702	comp23347	comp45105	7.32658	2.09714	12.324	3.9477	14.6946	0	20.002	5.43528	26.5952	12.1395	9.85297	1.91219
1338	comp54000	comp20654	comp45396	22.5466	20.3592	15.8385	15.6695	46.1904	14.7788	58.6203	21.2614	29.3564	15.9907	24.0795	1.84592
1340	comp55861	comp21141	comp44246	11.9602	9.17388	32.0275	16.1524	3.46333	1.30121	5.74639	2.03827	13.2679	8.24082	7.38599	1.21959
1343	comp52571	comp12729	comp29780	1.22908	2.65185	3.36326	5.08594	5.9034	0.0960944	4.03	0.72002	0.730908	1.47714	3.75006	0
1344	comp55508	comp22580	comp46683	11.1578	8.2068	19.8282	14.9029	9.90081	3.22815	14.0284	6.57438	35.1138	32.3186	12.8193	3.482
1349	comp52453	comp7095	comp46353	11.9455	17.5714	40.7792	47.3368	5.16909	11.7262	8.41376	3.97465	14.3595	8.70415	9.15293	2.05491
1357	comp54664	comp21860	comp44324	3.64694	1.58218	5.0889	3.49536	3.9807	3.68383	8.05364	2.15855	8.32731	4.66138	3.84748	0.557763
1358	comp40385	comp30103	comp48726	1.96133	1.38428	3.61806	4.29498	3.48963	3.30772	3.92268	1.034	3.14745	2.81999	5.77236	0.432524
1360	comp55259	comp29463	comp43187	54.7302	16.4618	67.9497	246.9	4.69975	0.307647	4.73099	1.86734	12.1602	8.25527	8.82722	1.5441
1361	comp56963	comp23903	comp47819	5.98633	1.39469	9.44251	6.72206	7.85916	2.48154	25.3725	14.0477	24.5336	5.03415	8.79761	1.79443
1362	comp56646	comp5562	comp47354	7.58998	3.69719	13.0379	9.23824	9.00303	2.66099	12.0071	4.10035	21.9134	11.163	10.515	2.09241
1372	comp41825	comp25759	comp37380	18.8762	18.4179	23.8063	17.9299	11.5489	2.78742	12.5899	7.03015	9.12004	4.37988	17.9229	0.553175
1375	comp57593	comp16801	comp9480	7.29328	8.61925	10.9603	18.2437	0.512771	2.49301	5.74085	1.37858	6.13497	11.4535	3.84317	0
1377	comp33618	comp8493	comp41289	2.58377	0.426631	4.81748	2.803	2.04257	0	4.62004	0.684829	20.769	12.1997	8.81314	2.12314
1380	comp44035	comp5943	comp32086	223.63	164.352	269.332	345.918	192.034	180.22	226.761	139.058	100.103	54.8822	81.2116	16.9232
1382	comp53430	comp26843	comp39797	8.45821	4.94564	11.994	7.90869	9.38004	1.10805	9.91623	4.8553	8.44587	5.39689	6.73076	0.740304
1385	comp53876	comp22500	comp45148	4.3716	2.70832	7.71497	10.2124	87.0732	20.0982	118.809	35.9775	6.40208	4.01467	2.71755	0.237535
1386	comp52385	comp19474	comp33086	15.1362	7.66997	17.1328	14.8286	17.5225	3.93312	11.0932	3.82558	4.72949	3.33196	1.16573	0
1387	comp20167	comp10719	comp34565	17.0154	4.38758	49.9944	13.2083	18.265	3.49316	16.5755	13.5842	0.589409	5.66134	1.40981	0.482703
1388	comp56744	comp19659	comp47395	6.14237	5.25911	10.8112	16.7878	4.92432	7.7203	6.50239	2.52804	16.3056	9.59955	10.457	1.64907
1391	comp48582	comp15451	comp35156	21.2705	7.89203	50.4728	16.4984	9.57166	1.66272	12.6041	4.75632	7.63919	3.92213	3.2704	0.280609
1393	comp56686	comp15372	comp40868	50.6903	35.6767	115.094	115.082	17.6026	10.0125	27.2559	12.2736	416.836	216.402	230.488	44.365
1394	comp50869	comp19137	comp43521	4.83842	4.38704	9.15779	4.704	2.56388	0.488105	13.0233	3.77666	6.51625	3.98883	1.0918	0.192475
1396	comp50839	comp20108	comp44069	91.7624	60.6451	129.535	129.347	30.7565	32.6899	38.8226	23.2296	38.2348	16.1783	15.5467	3.95638
1397	comp56898	comp16936	comp47873	4.67394	4.09982	6.45886	8.35538	13.8551	7.52218	19.355	9.20249	36.9479	22.4329	7.93656	4.38757
1399	comp54058	comp22872	comp47536	9.8792	6.29017	15.7399	11.0614	7.47781	1.13628	9.21963	4.01523	16.8347	9.74465	6.773	1.59046
1400	comp52359	comp18273	comp46201	247.161	226.746	536.857	424.292	126.894	84.1083	231.658	126.781	145.238	83.6027	140.409	14.8596
1407	comp7932	comp23660	comp33636	2.44034	1.80355	3.64004	3.78126	62.1617	31.4784	88.0448	46.9754	3.39742	0.999646	3.20982	0.56101
1409	comp49234	comp34160	comp37068	28.6988	18.2845	41.8981	66.372	1.85789	3.65379	2.39244	1.46845	3.9916	3.38209	2.43712	0.27907
1411	comp48314	comp10020	comp46228	3.02188	1.45865	4.83036	6.11961	3.99744	7.76516	6.39391	3.75573	17.0342	6.68996	5.89677	0.794294
1412	comp25336	comp33099	comp23086	7.50235	2.09561	12.1019	7.66623	8.3511	0.20711	9.57673	0.939753	3.64424	2.0598	1.18073	0.561262
1416	comp38993	comp29358	comp39970	0.287462	1.37929	2.32752	4.77423	5.78485	0	6.69319	4.14312	12.3558	7.66385	7.8266	2.37599
1419	comp53867	comp23968	comp46345	6.81954	6.7686	14.0218	18.8348	152.95	125.789	193.353	81.6023	14.0763	12.555	8.10839	2.12063
1421	comp56075	comp23663	comp35124	80.8791	39.3192	146.113	104.724	87.7629	15.8546	98.1995	38.1158	129.621	13.9911	1.38952	4.1122
1422	comp68306	comp36814	comp28469	0.536527	0	4.5374	0	1.14672	0	2.92442	0.301367	4.90322	0.924425	2.33869	0.0681089
1428	comp54648	comp21317	comp43059	5.48171	6.54813	9.58616	6.7623	1.94125	0	5.83391	0.167668	4.99355	2.98224	4.28217	0.835835
1434	comp43234	comp42982	comp31466	1.52628	0.906501	1.19035	5.23109	0.389249	0.490011	1.19129	1.15085	3.45387	23.2777	4.37229	0.347779
1435	comp45670	comp23948	comp46277	10.852	6.02272	12.5057	13.5641	309.247	804.216	337.508	147.175	21.3533	77.3932	9.69539	32.6201
1436	comp55621	comp15219	comp46200	60.1178	18.0551	96.4043	82.701	7.87253	4.45116	10.8545	5.20707	17.112	9.85199	9.80391	2.17548
1439	comp46424	comp8857	comp35562	6.93872	4.7217	9.28764	7.00051	10.8991	4.87321	11.0009	5.97818	10.8018	6.40376	5.03193	0.493264
1440	comp47872	comp23180	comp41066	2.73202	1.41761	3.89729	4.50137	109.377	48.1258	138.511	47.2867	18.7517	19.5407	24.368	7.91633
1442	comp34085	comp26131	comp33089	31.9315	14.0563	26.0722	16.9257	21.6753	0.320295	27.5959	13.8953	24.4531	7.63135	17.2539	5.1913
1447	comp51025	comp21856	comp45563	9.05858	7.55799	13.9821	14.4153	3.43086	10.0188	24.1864	4.86155	14.8669	6.29729	5.877	1.71064
1452	comp54097	comp21409	comp41451	6.76756	2.85572	20.7381	7.18825	1.99674	1.05859	3.51234	1.24551	4.94904	4.91758	4.10952	0.875474
1457	comp53813	comp26864	comp39794	15.7017	7.35925	24.0922	11.8089	6.79334	0.466345	7.06142	5.88859	15.6395	12.0416	5.57367	1.15146
1459	comp51325	comp16976	comp35422	4.33551	5.49498	11.1051	13.1665	2.26964	0.950448	3.72573	1.00125	1.7111	4.91999	3.88962	0.457161
1468	comp51509	comp20714	comp36080	17.5001	6.03684	16.6101	14.8596	11.7046	6.06053	14.9287	5.75795	20.5897	14.3272	16.7181	2.97505
1470	comp52250	comp17940	comp39164	8.36624	12.48	31.7392	31.1353	5.56778	0.417857	7.97614	1.97811	6.57522	3.89204	4.97866	0.983007
1471	comp53874	comp26993	comp27980	8.18214	7.61681	13.5445	8.04405	5.0629	8.90512	12.783	4.19792	8.08811	8.08282	3.00318	1.76271
1472	comp37932	comp27055	comp34416	7.54382	3.81515	12.2187	15.3659	10.5432	4.53705	9.8144	8.28499	8.97597	8.85338	9.41975	0.767652
1474	comp51561	comp8051	comp38527	1.71201	0.705721	6.41873	1.76846	1.07018	0	5.34897	0.107847	5.79136	2.81711	3.063	0.803389
1475	comp54947	comp17443	comp45967	12.7836	8.74633	21.1069	13.5422	10.9244	6.18865	14.1436	6.309	24.8638	19.7088	18.2885	3.47178
1477	comp56930	comp18995	comp47026	14.1285	8.26291	13.8165	11.7575	5.41668	6.34373	4.46028	3.18546	128.998	50.0287	32.6335	19.1957
1478	comp48788	comp11267	comp45308	2.1131	1.02696	3.41805	3.69341	5.34945	21.2464	6.32187	2.73836	6.02852	3.7784	7.15487	0.486664
1481	comp52777	comp17406	comp42570	23.5744	9.57347	12.5951	36.4335	7.75967	16.3989	13.6594	23.3791	54.6502	12.7011	61.3672	6.01523
1484	comp50449	comp24655	comp42783	4.8212	4.6413	9.35355	16.367	15.4897	37.0432	21.6935	10.4075	41.3262	14.6727	20.8179	2.94787
1486	comp35130	comp12250	comp37545	2.43623	0.138319	2.9987	1.59824	0.657071	0.162534	3.7031	0.831963	8.45411	4.78224	2.99589	0.308717
1489	comp54514	comp22032	comp46814	50.7105	22.9099	104.328	31.3192	15.214	0.0430167	11.8032	10.7779	165.693	80.4959	102.586	28.8651
1490	comp52293	comp11787	comp38795	9.2415	5.68137	9.25423	10.2163	6.67296	0.440095	10.0084	2.07656	4.5921	4.26171	4.13444	0.157781
1494	comp51726	comp10813	comp43256	21.9549	27.2267	41.5332	32.013	25.5963	12.7285	31.3028	17.5468	19.5397	16.0676	15.7705	5.36619
1495	comp48624	comp6557	comp46780	5.84056	3.99287	10.1496	11.3887	4.58785	2.55295	5.32555	1.9712	67.4261	16.9721	7.89904	1.43565
1499	comp42897	comp25724	comp47754	29.0219	26.1384	53.9889	27.6561	10.5113	7.79719	13.8878	9.76083	135.821	74.6375	108.692	15.5995
1502	comp55997	comp18000	comp45167	18.8771	19.5985	24.9552	73.4751	9.902	2.19642	6.83935	7.14343	184.472	121.283	124.335	32.6514
1503	comp43951	comp20378	comp42033	58.1428	43.0776	74.9785	56.7261	43.54	7.35488	46.1696	32.0533	46.5788	28.9981	47.5313	10.7598
1513	comp53899	comp16464	comp39888	4.98916	2.20697	3.99499	6.81393	2.26211	0.111694	5.38543	0.747739	3.01696	6.07278	4.82989	0.405133
1514	comp56598	comp21312	comp47809	13.0897	8.47046	27.1758	9.22262	7.70877	3.25476	13.1429	6.29446	97.5486	24.4141	18.1469	7.93173
1517	comp54623	comp6725	comp42728	6.97438	2.46807	6.29736	4.14837	7.43612	1.48229	5.2354	2.28706	1.97382	3.02705	11.4329	0.389729
1518	comp52756	comp10124	comp44295	6.48778	1.74152	12.4959	8.2992	2.19296	0.135914	3.05076	1.03518	6.28322	4.8104	2.95514	0.398039
1520	comp57161	comp6059	comp47940	7.66802	1.6893	12.0018	8.4761	17.518	9.06937	21.7262	9.41619	20.8237	10.3235	12.1068	3.47528
1523	comp46242	comp25560	comp32990	23.2064	12.363	32.6941	22.2553	19.8265	5.51308	18.6327	8.08934	13.4438	7.39771	2.89397	0.280458
1526	comp49643	comp6131	comp42626	27.535	17.2416	43.217	25.8047	15.4874	4.68405	19.7044	9.77972	39.8719	20.8905	13.0816	2.55493
1527	comp15955	comp29069	comp47179	0.868945	0.484783	5.62477	0	2.15286	7.24624	1.84291	0.457292	25.8987	27.8616	30.4367	5.2041
1530	comp5497	comp14191	comp24171	3.13241	1.11522	5.6091	5.20252	5.81499	1.33972	7.30536	2.42725	6.33083	5.8531	4.56227	0.131367
1537	comp51157	comp10974	comp41124	6.26482	3.92652	11.885	11.9414	7.25758	6.52693	12.0468	4.37325	30.9367	22.8215	19.7393	2.60414
1542	comp53525	comp15041	comp43996	13.1891	12.6278	30.6224	18.4161	22.9657	13.3775	32.5758	10.607	38.1998	22.8726	18.4806	6.12411
1543	comp46857	comp24367	comp38609	46.2549	42.8516	68.6003	95.4104	44.3209	49.8674	65.1852	22.8086	27.2499	25.3443	25.3764	4.80298
1544	comp50999	comp31516	comp41315	2.39817	0.810935	13.6124	6.64613	1.9783	0.72375	3.19014	1.52964	3.11109	6.05688	7.29212	0.251177
1545	comp52213	comp18443	comp42770	39.2798	17.4055	66.5641	34.3383	35.0483	11.1744	46.4384	14.9573	13.0471	9.33305	9.97595	2.7275
1549	comp51145	comp5877	comp40444	28.7213	29.0428	37.8645	60.9215	43.3674	21.2655	44.8389	22.6198	19.1332	13.9829	23.6031	4.13978
1558	comp54297	comp6192	comp43267	23.9671	26.0614	56.562	24.1766	16.3883	2.90106	18.6316	12.3876	64.5429	41.0892	77.2043	16.4412
1559	comp39138	comp15224	comp45609	1.91026	0.826761	3.75016	0.576786	1.83043	0	4.24379	1.6093	14.9975	8.82347	19.6328	3.5022
1560	comp52902	comp9724	comp41750	7.78105	7.52395	15.615	9.6321	2.56276	0.524248	6.81086	2.06441	11.2377	9.79061	7.70563	1.11105
1561	comp46563	comp23337	comp37608	4.65386	2.61001	5.95864	9.33343	26.3241	28.1242	63.1938	13.2342	6.15628	3.42047	3.9335	0.0348806
1563	comp53180	comp15074	comp44415	5.55755	1.58138	7.2852	2.81793	3.87877	0.531523	4.42229	1.2534	7.50087	5.65649	2.82764	0.558371
1567	comp56591	comp23496	comp44160	31.6301	29.6744	40.4087	43.829	24.8639	19.0875	34.299	16.306	77.0843	48.5343	30.1735	10.125
1568	comp43720	comp28067	comp46076	7.11982	3.15849	9.15432	4.44784	4.88725	1.54936	8.07235	4.37489	10.6923	6.05359	8.76767	0.826882
1570	comp45358	comp22442	comp40081	10.5423	6.91182	15.168	11.1048	22.3921	12.9891	22.547	14.6231	8.65613	4.1788	4.22942	0.093918
1574	comp42730	comp6720	comp31259	31.1924	14.4474	37.2183	27.5938	30.9517	9.03778	33.1079	16.6978	28.426	17.845	28.0394	4.83725
1578	comp49263	comp22116	comp47643	27.4458	17.851	55.0926	24.3422	37.2974	28.8615	52.5766	23.6664	67.7495	37.2586	72.1995	8.5435
1580	comp51442	comp6254	comp46527	55.3849	39.754	114.297	65.8236	13.3756	4.11858	21.2053	6.98882	74.9811	63.8139	60.7476	13.3875
1581	comp57270	comp24581	comp19510	32.577	28.0842	51.003	41.8772	38.5348	21.8681	48.1985	26.5759	0.723004	5.94512	0.557882	0.394392
1582	comp55685	comp25099	comp42434	9.15657	6.59493	13.205	9.97964	12.112	6.03023	15.0069	5.77669	12.1149	6.64543	9.1793	1.42298
1584	comp49424	comp19538	comp45980	10.1615	7.40819	17.2265	27.6789	9.11374	8.74985	11.4657	5.15549	15.2295	10.2588	14.593	2.37291
1586	comp56696	comp6978	comp47448	13.1117	8.70056	19.1675	19.7629	5.37544	3.03531	8.24917	2.99837	13.1438	17.6221	17.5017	3.96067
1595	comp43055	comp6533	comp19550	4.94687	3.77548	1.1208	3.27145	4.88661	12.8014	5.77471	2.19127	13.8298	1.92993	1.84373	0
1596	comp6166	comp43242	comp16194	5.95078	0	5.33785	1.76822	0.227821	0	4.84711	0.123539	11.2055	7.42148	7.14483	2.00497
1597	comp55670	comp32634	comp44613	7.93235	3.94895	9.85818	6.6422	3.07395	0.103255	4.24315	1.77405	7.09376	3.06554	1.39977	0.248766
1600	comp38073	comp5844	comp43711	18.1712	13.4363	25.8422	38.2386	16.5116	11.8985	17.1621	6.85504	63.4674	25.0775	36.7342	5.36197
1602	comp51719	comp13599	comp43762	22.8529	4.48055	61.1397	19.2073	8.49788	1.31672	12.262	3.37463	8.3292	5.89828	8.10096	0.485888
1607	comp57124	comp24563	comp47917	7.80165	1.58684	11.2162	4.49445	7.05476	1.24846	7.26362	3.21727	9.42846	6.15895	18.3026	2.14576
1610	comp54564	comp23301	comp41282	29.859	30.7366	69.9922	76.1591	49.0885	35.9187	60.2698	37.0328	22.3144	7.27492	7.80743	3.82229
1612	comp52227	comp25144	comp39279	23.3169	13.8241	34.5808	59.0035	9.84405	6.24014	11.7254	6.36259	9.43475	6.93479	11.7178	1.13161
1616	comp55163	comp19076	comp46989	7.62645	12.4188	14.3149	15.2911	8.24087	1.63148	11.6974	4.72938	28.6492	22.732	17.9679	3.2921
1620	comp38192	comp33512	comp33978	1.45052	0.776769	3.8438	1.7593	3.96938	0.0800537	4.65578	0.962776	0.529445	0.164976	3.02097	0.0468274
1625	comp41006	comp8556	comp37649	4.09585	1.32921	6.19588	3.98623	1.51147	1.78106	4.46997	1.13007	10.7682	4.90658	3.53008	1.00489
1629	comp52055	comp8734	comp42839	6.49365	1.75045	7.64931	8.43885	9.03711	3.65375	9.42232	5.38867	5.668	4.1697	6.83002	1.10147
1631	comp56196	comp4730	comp46436	9.00772	6.51512	17.7465	10.5242	5.77703	0.66542	6.53441	2.33586	13.1387	7.94056	6.0896	0.677044
1633	comp44580	comp5773	comp40561	7.58644	7.67359	9.78911	14.389	12.6771	14.7521	14.5984	6.92112	12.3182	5.98801	7.98006	0.399328
1636	comp50471	comp22496	comp41995	3.90616	7.17025	9.29998	10.8511	10.9769	1.1611	16.1066	8.48156	8.80372	6.28688	8.09505	1.79504
1640	comp41537	comp23241	comp40544	2.0005	0.987307	3.5165	1.05968	27.287	6.85437	36.1548	9.78781	3.57689	10.4174	4.88966	0
1641	comp56311	comp21500	comp46491	64.4247	26.2254	96.034	46.0652	43.3718	15.3119	53.9534	19.3844	14.4592	11.0943	19.7811	2.27924
1649	comp55012	comp16574	comp44937	7.96394	3.37442	8.39225	5.4562	8.69236	4.27636	13.7056	6.04931	15.2386	4.6105	3.3589	0.391538
1652	comp55317	comp20993	comp44465	3.33197	0.649487	6.02834	2.5662	4.70821	0.309165	6.00971	2.54755	10.404	4.39765	7.48414	0.39408
1653	comp52419	comp30404	comp43429	6.24191	8.22427	16.2136	6.23573	2.29987	0.386966	6.59638	5.61422	6.28716	3.89298	13.8537	2.03667
1654	comp49033	comp9178	comp42662	2.66932	2.34805	4.49832	7.03602	4.88234	7.6411	7.48395	2.77644	16.8605	5.61857	8.70929	0.855711
1656	comp54871	comp19014	comp41191	5.45669	4.60085	9.62032	6.23102	4.20774	0.269425	7.92551	2.19483	6.91467	3.0816	4.05914	0.0439731
1660	comp51933	comp12645	comp44928	9.2242	6.73372	14.5446	9.09699	13.478	10.5613	15.6839	7.73617	11.6734	5.80153	5.58164	0.725684
1666	comp56091	comp36752	comp43384	8.19463	5.61694	22.5451	27.4143	1.12478	1.52577	3.01505	0.889838	15.2445	8.10875	8.48806	0.594093
1667	comp52258	comp15874	comp44290	5.6006	6.46856	20.2226	17.0473	4.95218	0.319911	4.17758	2.03389	11.4507	11.8786	9.80808	2.37816
1675	comp56309	comp21988	comp46665	8.90541	8.83886	17.5871	15.3343	7.09627	0.877186	12.0027	1.6697	7.92569	6.55628	8.21463	0.176441
1678	comp54171	comp20081	comp44472	15.5018	3.99389	23.5748	8.36988	13.346	0.031061	15.0034	3.79185	8.96878	1.5495	4.49223	0.990954
1679	comp56934	comp21729	comp46066	5.47517	2.42734	13.0038	4.42678	4.54542	0.127257	9.37428	2.79594	25.4784	23.0201	13.9318	3.02002
1680	comp29682	comp31895	comp36038	2.47804	0.474818	3.12279	4.32158	3.35395	0.754664	4.63701	1.27623	7.09157	4.92145	4.60387	0.299411
1687	comp52624	comp25190	comp40815	5.5661	2.97818	6.15003	5.30581	9.10739	15.401	9.96994	5.23334	4.27607	5.59683	2.61216	0.102483
1688	comp42785	comp17397	comp46715	5.6267	3.88151	10.0235	6.22314	7.42253	6.25553	10.8607	5.09336	23.4529	9.40026	10.2094	2.73175
1692	comp42887	comp29313	comp37406	23.4008	21.3346	17.1827	26.2298	2.40058	3.95931	9.651	7.9835	30.5822	24.7408	29.8254	6.95842
1696	comp55607	comp28293	comp46054	8.35213	1.42093	17.0197	7.00102	5.4285	0.692723	7.17694	2.69375	28.4289	15.6408	12.1009	2.59728
1697	comp50922	comp19405	comp32441	6.62771	5.94271	12.4166	14.3353	51.4773	4.22585	35.2886	5.79949	6.81034	2.39821	7.97122	0.370903
1698	comp30123	comp18343	comp44179	2.31032	2.28504	5.91267	4.32545	34.4203	21.025	45.6022	18.7096	20.54	11.0869	13.1081	3.02952
1699	comp55658	comp22517	comp46017	3.70774	6.37094	26.1647	3.76239	6.73522	0.0567735	13.2907	4.90415	54.711	31.6765	6.45072	1.12545
1700	comp54337	comp21850	comp39611	11.6639	12.5341	22.3359	24.8514	3.8	0.656645	6.84911	2.5158	22.0653	9.95284	11.5302	2.56141
1704	comp57112	comp23706	comp47019	18.4023	8.5866	18.4143	7.3789	98.3675	52.2741	152.607	45.1585	47.5643	19.1176	43.3826	2.99558
1708	comp56111	comp23555	comp45840	18.0008	12.9407	20.3635	19.2277	76.8573	17.2323	130.877	47.6056	70.6328	21.3232	28.392	6.24673
1720	comp49932	comp5928	comp43642	19.976	20.5075	21.9375	37.5751	17.1793	17.8164	20.9834	11.2825	42.3174	49.9352	26.1834	5.3148
1725	comp56398	comp23756	comp47466	5.20385	1.35434	17.7602	5.6339	234.525	316.921	270.426	144.29	15.9452	16.3721	6.76715	2.55205
1731	comp52669	comp28780	comp38068	4.75787	0.542713	7.63199	4.57107	5.80664	5.63032	6.07914	1.89161	6.72616	1.9985	1.03782	0.788708
1732	comp54931	comp22670	comp45434	8.3894	7.1991	11.8177	14.014	12.9147	3.6551	14.8477	5.96696	13.5453	8.92604	13.2407	1.36925
1736	comp54973	comp27509	comp46398	7.38672	7.19916	18.2622	16.4145	6.34602	3.25713	7.64737	4.70549	18.5062	29.9041	15.8008	2.61191
1737	comp46748	comp8476	comp40423	3.01817	0.506345	3.92572	3.67249	2.0496	0	4.12259	1.02507	5.58961	6.20819	6.14965	0.0713547
1738	comp41738	comp30141	comp35625	4.54327	2.53209	5.99019	5.95777	3.84417	0	4.74385	1.64877	3.27116	3.70865	4.09618	0
1743	comp54340	comp31133	comp43813	6.36979	2.16259	10.8497	6.43331	3.76753	0.460124	5.39234	1.37375	9.05322	4.73051	5.12656	0.278242
1744	comp56256	comp23953	comp46112	9.36811	6.0011	12.7779	14.0429	206.872	81.1107	209.123	75.3814	16.6686	17.9637	30.6494	3.29519
1746	comp48754	comp14313	comp35621	8.64774	5.90862	8.25367	15.5384	1.8449	0.528386	3.88622	1.10945	10.5387	5.64132	7.23073	0.515831
1747	comp55896	comp5614	comp37389	18.9342	25.7968	32.3797	20.0798	19.093	12.0668	20.9109	10.5182	34.4219	22.4717	19.0618	5.15207
1748	comp40278	comp14677	comp38069	8.32317	1.77741	6.9268	4.00517	2.45681	0	2.98856	0.568346	4.0216	3.42437	3.28483	0.741955
1749	comp53720	comp16621	comp42142	17.6135	24.854	53.3998	21.8981	11.2609	2.51292	18.1237	7.35068	7.34111	5.74935	7.77502	0.912362
1750	comp54041	comp26938	comp47293	16.9756	10.9506	24.7561	12.8003	7.30206	2.25097	9.71155	3.82231	26.9823	17.8047	9.77767	2.30864
1756	comp52218	comp6963	comp46668	15.1133	7.55401	35.3573	29.0671	6.34107	0	11.6153	5.70971	27.4938	17.0077	21.6715	5.74014
1757	comp49484	comp26527	comp38484	7.5855	8.81364	10.0476	17.2208	8.52353	7.05328	11.1198	5.31556	10.897	6.81485	5.62172	1.10424
1758	comp50318	comp19392	comp40769	72.7954	27.9845	113.815	79.5051	11.2551	6.21133	13.4645	6.13903	13.0381	9.74302	12.1603	0.672006
1759	comp56831	comp22864	comp47229	48.4801	50.4682	100.311	52.9341	29.442	7.65248	34.1355	53.7145	24.2533	42.2043	48.527	7.84077
1763	comp45398	comp31428	comp42299	9.1875	6.33164	11.8928	6.85938	3.73016	0.323376	5.61214	2.90884	14.5327	9.06344	7.47172	2.06116
1766	comp55435	comp6080	comp44793	7.03503	6.15773	11.6002	8.90276	8.63786	12.0432	10.2395	3.99481	22.3548	13.8373	13.0452	1.66678
1771	comp54521	comp23971	comp46286	3.61363	1.81355	8.72288	3.63438	477.813	237.805	548.383	252.815	32.8599	21.6438	29.6304	1.04707
1776	comp53943	comp23215	comp47670	13.1899	11.2694	28.7631	21.7872	202.707	123.465	233.181	95.141	31.5788	23.193	35.7575	8.40575
1778	comp54262	comp11221	comp41879	10.4701	9.60459	30.5498	14.2249	8.21757	6.69748	8.98341	5.86571	35.5907	28.8617	29.1322	5.23543
1779	comp58835	comp6118	comp35636	7.87515	0	0	0	59.5105	69.931	80.6267	36.343	0	0.704247	12.0932	3.95106
1780	comp45522	comp21884	comp42063	1.10818	0.982975	3.91859	3.20065	0.65421	3.89775	5.82706	1.41566	3.6828	0.700867	6.21013	0.248957
1784	comp56601	comp16599	comp45520	30.3062	13.334	47.3914	20.8662	18.3052	5.99339	24.3313	11.2885	24.3072	14.5434	15.1162	3.20062
1790	comp56769	comp9956	comp47919	13.7641	8.01012	48.5433	37.9835	7.39618	0.219202	7.49503	5.75292	85.4021	64.7857	120.564	28.2167
1794	comp56885	comp20646	comp47566	12.2177	6.97584	23.5954	24.3658	5.2442	0.765565	7.97426	2.1281	19.8131	13.8931	9.8176	2.06419
1796	comp42994	comp32848	comp40754	2.48283	0.157025	3.81804	7.01413	3.8274	0	7.33375	1.37275	1.9053	2.69499	6.47226	0
1801	comp55302	comp22276	comp47075	7.90247	3.84382	14.5036	20.0338	5.89932	7.06081	14.1316	6.44909	11.0857	6.2111	4.56568	1.28847
1803	comp28770	comp4513	comp39189	2.74604	0.978915	0	3.02302	1.58647	2.52397	8.42842	7.61308	12.7224	7.44147	9.86809	1.29163
1806	comp51504	comp19761	comp27806	85.5158	84.0392	125.821	105.879	9.06553	3.90699	12.454	6.70967	3.61501	2.26878	3.57282	2.10855
1809	comp55076	comp22669	comp40778	10.8686	6.21707	18.7897	6.90153	3.69539	0.0642053	9.52061	3.143	8.73403	10.0044	2.24966	0.521853
1811	comp54306	comp20570	comp40700	0.603219	4.15332	2.21018	7.28082	6.47201	2.45864	13.1776	0.664521	7.05841	11.2915	5.02002	1.65254
1813	comp56782	comp16870	comp47680	16.2868	6.51191	15.3012	7.58267	4.8779	0.0252855	6.96873	2.92666	27.1179	18.3812	12.212	3.68044
1814	comp52364	comp22243	comp44751	12.4405	8.38947	20.6081	13.0732	9.08721	3.98095	10.3859	5.03321	21.6805	20.509	22.6821	2.53052
1815	comp52968	comp22844	comp46139	6.9335	0.32932	4.22993	3.35559	50.2713	38.3838	64.319	25.7414	11.8311	2.12735	4.11745	0.173252
1818	comp55624	comp25603	comp47346	21.4502	9.6621	47.1909	33.3745	10.4612	6.38741	13.3878	6.24136	35.1365	21.8849	22.5546	4.20852
1824	comp52126	comp35679	comp26471	2.75341	1.91356	7.46993	5.03532	2.79089	0	3.13607	1.30071	1.07406	2.69631	3.82295	0.297454
1826	comp56385	comp12463	comp47843	3.126	0.639897	6.48881	5.63476	1.74363	1.45903	3.82344	0.843684	10.2863	4.66142	5.45664	0.99729
1831	comp40047	comp22588	comp43236	1.94172	1.47664	3.22218	4.58949	96.7067	56.828	103.777	61.5536	30.7705	25.3544	44.8528	4.47152
1833	comp54078	comp19551	comp46632	6.96505	9.29926	16.8719	9.93447	5.0961	0.735225	7.93748	3.87481	52.0683	26.2682	34.9847	7.83488
1834	comp44732	comp6496	comp42405	29.3775	12.8974	76.7941	71.5432	37.5749	26.9034	50.399	19.0173	13.2579	7.57566	12.1442	1.17936
1839	comp51377	comp22408	comp46197	40.5248	26.0126	62.0568	56.4005	55.3257	22.8245	61.0655	23.5637	64.6482	31.2674	46.7991	5.75682
1840	comp54016	comp15352	comp41449	142.883	44.7751	192.568	98.6488	137.549	16.8181	161.993	66.0772	63.4765	42.7158	105.767	8.21088
1842	comp55432	comp26341	comp39290	10.162	6.11033	25.8442	23.3512	2.7987	1.94698	4.82421	2.46558	7.05804	4.89662	2.98514	0.169255
1843	comp46387	comp25923	comp42913	17.6729	17.0494	11.6693	23.9365	6.02888	7.19282	10.5708	14.7551	18.3796	2.45425	12.486	2.97833
1844	comp40874	comp10696	comp38965	6.06222	7.75759	13.0005	8.16971	106.685	62.7692	138.292	96.7528	381.112	302.079	148.059	48.2591
1845	comp48834	comp24620	comp45115	39.3205	40.926	63.1898	83.1337	35.3915	35.1549	38.8564	22.2337	112.034	56.9764	60.1439	8.47646
1850	comp32714	comp25670	comp32487	9.70218	12.4246	14.1818	15.5345	24.8777	13.4775	28.9825	10.9989	11.9505	9.55819	11.0093	1.47909
1852	comp48654	comp9603	comp39733	7.29783	5.44351	15.0259	16.3813	7.32438	6.58693	7.95286	5.22897	10.9723	8.72688	9.36915	1.0456
1853	comp40826	comp29687	comp35545	5.14436	4.55252	5.40893	11.4369	4.7263	1.52432	8.08811	2.23823	0.792067	6.49186	5.79324	0.635447
1854	comp50333	comp20279	comp47034	8.30197	9.20184	15.8928	43.3917	3.50725	7.15686	6.44529	3.67126	17.8964	12.2344	12.2064	1.28808
1856	comp49753	comp7384	comp39419	3.07937	1.79382	10.2388	8.56932	2.07583	0.40274	4.28528	0.489269	4.14982	2.25277	3.36335	0.0993857
1857	comp50710	comp20513	comp41719	30.9582	20.0086	46.162	48.8553	4.87874	3.20723	6.0578	1.368	16.8918	12.646	11.3414	3.67523
1861	comp40089	comp17657	comp41926	3.07951	2.13975	7.03732	8.25295	18.7978	9.53526	17.2671	10.4261	6.88994	2.16373	3.65375	0.213615
1862	comp50211	comp29167	comp27446	17.159	12.6196	35.1376	29.441	6.62892	1.06895	7.68913	3.28103	6.43984	4.75581	4.86021	0
1869	comp29715	comp19687	comp36191	0.0155672	1.4033	0.0915973	7.80214	9.20473	0.0243625	13.2382	1.91652	0	4.63258	6.02751	0.564047
1871	comp51658	comp13521	comp14463	6.11129	2.39573	10.2508	11.5202	6.3191	2.97959	7.91979	3.14241	2.65333	2.27862	2.37281	0.255068
1874	comp50006	comp28070	comp41214	14.2983	11.8309	36.9654	20.7068	5.11303	2.40391	4.14562	3.2012	13.9626	12.014	13.9177	2.43077
1878	comp50575	comp23634	comp38483	8.56525	7.47799	12.3907	20.2766	82.4612	81.8899	129.745	25.1106	14.1514	10.8027	11.9007	1.72662
1880	comp56894	comp30773	comp46698	8.61688	2.70261	16.6054	6.45546	2.92755	2.68031	4.02501	1.75253	55.4376	52.9771	33.825	7.50731
1883	comp47102	comp5135	comp38348	13.2497	6.40138	16.2721	14.2695	1.76237	0	2.13482	2.59161	9.83524	9.02962	9.42183	1.20867
1884	comp46786	comp19994	comp44594	2.117	2.29685	3.43127	3.98223	7.61177	0.186045	8.7686	4.25813	62.2469	27.3326	46.9375	12.5516
1885	comp36931	comp19629	comp46986	0.0509194	0.0822178	10.5403	0	3.80233	0.180473	6.74517	2.72255	3.59388	4.68505	4.5273	0.433096
1886	comp40772	comp26565	comp33765	6.74132	2.16743	10.5746	6.42918	9.6251	0.411942	11.3132	7.30292	12.8074	5.47791	10.4385	0.863998
1894	comp51604	comp20243	comp44869	6.82166	4.32436	9.36496	9.53765	8.63858	0.592589	11.3988	3.66678	15.1055	7.83154	12.1794	0.67707
1897	comp54666	comp19628	comp43695	11.2282	11.2264	18.7761	20.1917	18.5832	10.7335	23.6817	6.35561	12.4621	13.5764	11.6661	3.29129
1899	comp40374	comp12459	comp41352	3.6805	1.07241	6.66717	9.92655	1.85543	0.740466	3.41124	1.45114	9.56608	5.20957	4.87482	0.832933
1903	comp55815	comp21530	comp47560	15.7582	17.4835	46.5143	36.7914	13.0795	8.25702	18.0183	7.3272	77.0486	66.3454	63.7611	5.2192
1912	comp55380	comp23043	comp46506	100.018	103.683	166.966	84.313	1339.87	840.423	1696.62	822.168	102.105	90.5172	94.298	17.4663
1913	comp46943	comp21931	comp44454	21.3746	34.3697	38.4111	90.4413	52.8639	57.2287	53.4759	31.849	44.216	23.2203	43.0633	9.0992
1915	comp54270	comp32598	comp47304	24.9166	4.27351	33.6573	18.3145	3.77133	0.107535	4.68084	1.59183	33.6559	6.76786	4.49019	3.41709
1919	comp53719	comp22212	comp45961	11.5767	42.6438	75.8968	74.1561	10.8021	9.35745	13.8433	5.55106	38.9813	49.3355	5.67635	4.25907
1920	comp46316	comp25359	comp29293	6.23546	1.72843	4.58215	6.09714	12.7698	12.4484	12.7263	7.813	5.68113	4.60172	4.96559	0
1925	comp51234	comp28213	comp45537	2.66112	2.49452	5.39493	6.10374	6.88646	0.586965	7.90291	4.46379	112.487	61.649	42.9201	5.52905
1926	comp11902	comp27167	comp37514	4.89685	2.76628	6.63412	6.56373	6.28944	6.30337	6.81397	2.90333	6.67949	3.93367	2.49449	0.0851627
1927	comp47316	comp4146	comp32385	4.28334	2.18422	7.75221	5.29828	2.49559	1.89235	5.73621	2.21583	9.57424	3.99662	9.32613	0.930651
1928	comp46342	comp24610	comp39579	14.7278	12.9163	17.4955	24.6207	16.2631	27.7401	16.1235	9.84182	38.5112	14.233	19.0903	3.36967
1931	comp50942	comp17352	comp40329	5.21917	3.33028	9.30913	4.70798	69.9034	20.47	83.4381	35.0674	6.58214	4.56278	4.25331	0.320066
1935	comp55134	comp13750	comp41653	3.6571	0.636186	9.46525	3.482	5.93847	0	9.2516	1.35025	3.07085	2.99233	5.81852	0.605962
1936	comp56583	comp20050	comp47788	6.53748	3.23412	11.3836	14.0556	8.59963	4.81604	10.6469	3.52346	17.0428	11.1409	10.6769	2.86326
1937	comp56641	comp14978	comp38799	33.5301	19.4965	39.8808	31.1965	12.4384	10.1972	14.4652	6.68056	44.7828	32.2586	32.0447	11.0011
1939	comp41401	comp13913	comp35867	4.84819	5.9821	11.574	4.77789	4.04358	0	6.19541	2.49795	3.68481	4.39637	2.76778	0.375848
1940	comp52727	comp21865	comp47644	8.55023	8.30145	17.8931	36.9444	32.1009	22.721	50.4067	20.4306	24.9033	13.6974	13.1296	2.64148
1942	comp45176	comp11360	comp44592	6.18732	6.42309	16.6151	0	11.8583	7.07695	18.1587	5.6462	18.6859	10.4588	9.66019	2.00524
1946	comp55723	comp28221	comp43676	11.197	10.323	19.0847	31.2092	5.59765	6.77802	7.93671	4.22541	36.4845	16.4975	15.5713	2.94418
1948	comp52368	comp6578	comp43503	43.8478	19.5882	75.3253	59.0642	8.69109	0.842028	7.68267	1.95196	14.3656	8.79621	10.5438	2.09882
1951	comp41227	comp12041	comp25559	3.71169	0.386253	4.85581	3.1759	4.44227	1.41159	6.10883	2.63359	3.28728	3.06898	4.49897	0.527705
1954	comp56068	comp5253	comp47068	16.1678	26.0567	28.1057	6.99111	3.13771	0.0364123	4.40876	0.750129	20.127	8.30996	4.01367	1.03121
1955	comp49888	comp15538	comp40699	2.51627	0.155185	4.32286	0.291373	3.65271	0.241619	6.30378	0.246555	14.1045	13.4385	10.6576	1.89757
1956	comp48912	comp21094	comp45234	37.8926	27.2133	45.1387	51.4973	50.2433	35.2466	55.8343	30.6083	29.449	11.7049	28.3348	3.35437
1958	comp53437	comp21482	comp43113	12.0334	8.98604	27.8136	38.9911	9.66869	6.39046	13.8892	5.46201	21.5696	23.5841	20.8376	4.31862
1963	comp55841	comp21422	comp44620	16.5733	2.49596	9.48633	23.6758	257.528	479.069	280.609	164.02	7.16163	6.60701	9.42015	1.29183
1964	comp54731	comp26572	comp46562	13.2001	4.21009	15.7281	6.52339	5.18391	0.0255643	5.38218	3.20795	13.7904	5.63704	10.4706	4.01171
1965	comp40174	comp31664	comp37998	4.48295	2.18358	6.27097	15.6074	1.41233	8.90048	7.432	3.78782	10.8722	4.80712	3.89352	0.337661
1966	comp50213	comp24705	comp35825	34.6901	31.8172	62.2529	45.1257	31.8793	30.2581	31.1874	19.7882	8.62751	7.51719	13.0577	0.373246
1968	comp52753	comp10948	comp38574	17.367	1.60353	9.33043	11.8483	7.51318	2.02399	9.14756	4.26601	40.7438	14.7288	20.7729	3.02495
1969	comp49755	comp9583	comp46732	5.95086	6.37293	14.7563	18.0255	1.90874	0	3.49562	0.964896	27.421	37.628	41.6363	5.4199
1975	comp54709	comp20344	comp47133	16.3318	9.1962	30.337	20.0861	14.3943	5.62547	13.9896	3.85043	27.4513	26.9438	6.0796	6.32259
1977	comp48660	comp32434	comp39223	5.20526	4.40251	14.5778	5.80974	2.69585	0	5.65714	0.998682	5.21427	5.98663	4.44943	0.300702
1978	comp56218	comp5947	comp46187	82.1462	63.2373	136.739	91.4851	109.275	28.6328	127.992	56.9468	130.19	85.2351	94.8456	23.1219
1982	comp40360	comp16112	comp39348	2.47507	1.30659	2.01665	4.46166	3.38816	1.69365	8.72757	2.27531	7.38606	1.84257	3.64045	0
1989	comp53138	comp20189	comp46608	35.4666	22.9613	61.1421	40.6165	2.47997	0	3.049	3.39337	33.3192	35.4324	61.4605	12.6625
1991	comp41016	comp20867	comp39467	0.543159	1.76773	2.19638	6.4766	30.1085	23.2215	34.0707	16.3866	39.6513	33.1833	18.8572	3.64364
1994	comp51071	comp25081	comp42344	21.8854	20.6119	32.5836	35.5429	26.0083	13.0277	34.2514	14.7969	31.805	16.7795	18.7552	3.98163
1995	comp56597	comp23478	comp47749	20.6626	5.22212	18.6394	12.768	12.1329	2.76628	12.6501	3.11585	18.0153	19.1489	15.7542	2.51341
1996	comp51270	comp6825	comp41322	10.7718	14.8011	28.5469	13.8545	9.24866	4.78444	8.35192	2.82076	17.1087	13.9019	12.493	2.36857
1998	comp53225	comp23479	comp45289	2.72709	1.28131	8.94567	8.83064	32.0346	12.5981	54.8903	11.8392	28.1876	26.7603	27.019	0.823029
1999	comp48545	comp6076	comp46638	9.35343	7.01008	17.2648	21.6848	13.5962	6.81696	19.1825	8.20877	22.6448	13.0618	15.3656	2.97012
2000	comp56262	comp17589	comp43811	18.7635	36.7901	38.3307	33.8089	9.68316	9.09592	10.7013	5.63657	11.9269	21.1845	17.1194	5.40606
2003	comp51062	comp25904	comp41923	8.32088	6.75366	12.5851	9.2593	8.95031	5.79704	12.7	5.10788	13.2095	8.26921	8.21884	0.988025
2011	comp50737	comp23702	comp45994	6.70049	4.24298	10.658	10.3277	76.401	57.3097	104.934	41.5588	14.6585	14.211	19.557	1.69075
2012	comp36549	comp28300	comp29056	1.39403	0.0558789	2.12734	2.53196	4.62631	1.14007	3.32042	1.63467	4.15401	1.64386	3.64314	0.115475
2016	comp56663	comp13771	comp40939	93.01	54.795	135.417	337.253	6.2892	3.72106	11.0339	5.16217	5.98759	3.76459	4.99315	1.61364
2017	comp55927	comp12427	comp45441	6.16037	6.56715	12.7332	19.7067	2.20957	1.91563	5.14982	1.91826	18.2754	11.8301	8.00288	2.18167
2018	comp51017	comp6435	comp39459	4.23762	1.83053	5.13893	4.82825	7.6577	0.58923	11.4001	3.93549	8.46556	3.62684	3.01677	0
2019	comp55398	comp17219	comp47224	31.7442	17.9119	43.1482	35.2431	16.209	2.59258	21.2517	10.6207	36.1166	16.8352	21.6906	3.62654
2021	comp55957	comp26369	comp47552	8.41649	6.29294	18.166	11.1997	4.33923	2.39263	5.32511	2.39134	14.2274	9.91703	5.05606	2.11508
2022	comp56976	comp17144	comp44800	26.6244	23.9515	32.9568	23.5785	9.42941	0.212513	14.5656	5.19246	31.1963	10.9395	13.1085	1.92111
2023	comp51749	comp13663	comp28948	4.36255	1.78221	7.60968	6.54097	2.20911	0.436648	3.61293	1.04993	2.18107	2.44597	3.4832	0.305837
2024	comp51246	comp9734	comp36262	2.61575	3.58261	4.90716	9.7789	1.49803	0	3.32116	5.11003	5.4007	3.56873	7.7581	2.07852
2026	comp52057	comp21447	comp42052	3.05008	2.19763	7.46746	30.174	0.872951	3.68466	2.93193	0.624474	5.31212	5.24203	4.99273	0.840103
2028	comp44659	comp27858	comp36027	3.41991	4.18737	7.11558	5.99844	6.3417	1.74857	5.58251	2.80295	4.74782	2.29476	5.43867	0.405484
2029	comp55144	comp25433	comp44019	5.93798	5.34919	11.2454	12.8798	8.81604	3.64326	9.23414	3.94018	18.4971	9.14487	13.0828	1.90263
2032	comp45071	comp16377	comp45168	4.96149	4.25892	9.24605	8.27121	5.60101	6.21458	7.84961	3.66532	12.228	2.81634	4.96713	0.34891
2035	comp51642	comp20925	comp44393	68.386	29.193	107.291	84.6864	7.43711	2.273	9.71503	4.97599	8.91638	5.85001	6.30006	0.456657
2037	comp56736	comp10918	comp46627	49.2939	27.4278	90.5736	48.734	20.5348	8.0659	24.9457	11.8083	38.2351	26.9454	25.9627	4.15849
2038	comp48483	comp33714	comp40741	4.59314	3.77246	4.83491	8.6518	2.24794	1.88534	5.97265	0.482357	9.00921	8.34123	6.24847	1.18924
2043	comp49555	comp21281	comp40296	2.44541	2.7163	6.19422	6.86323	11.3091	4.68802	18.6448	5.42667	5.90417	5.41274	4.1374	0.364532
2044	comp53422	comp24617	comp39059	23.816	16.4953	26.2918	26.1955	22.3176	24.6829	33.4265	14.1332	18.554	11.9772	17.7391	3.50894
2045	comp54248	comp15757	comp46943	4.93147	3.97601	8.81052	10.4591	9.50292	6.29652	11.4041	4.03538	19.8978	21.2064	6.47915	1.33893
2047	comp43834	comp8726	comp31775	3.2206	2.6489	5.90475	7.4287	3.23213	0.734986	4.87518	2.54351	14.0062	7.55055	4.7911	0.398235
2053	comp54233	comp29525	comp37886	4.32993	3.35153	9.66502	49.5533	3.94215	4.10171	4.56995	1.90964	4.38048	2.83751	5.36565	0.0527055
2057	comp54994	comp23088	comp43735	28.2202	14.6946	40.9803	31.5017	47.2373	5.18119	62.2582	21.2948	18.8557	16.208	16.4703	3.36909
2058	comp56339	comp20942	comp44950	28.5644	15.7142	34.7791	20.3104	34.4374	8.14464	52.3846	20.3557	21.8184	17.9662	14.0124	3.95189
2059	comp55769	comp17210	comp45557	10.8204	5.71087	15.0596	9.89387	9.59084	3.09066	11.2344	5.44969	35.2828	10.5858	10.3908	1.55877
2062	comp45028	comp14954	comp7973	4.71984	0.346238	2.43487	0.704685	2.26605	0.119731	4.40664	3.80113	6.38483	3.45549	2.87985	0.322791
2064	comp42460	comp33736	comp40020	0.723099	1.15712	3.27521	1.04008	2.25132	0	7.63334	2.06688	5.42047	2.35373	3.51864	0.536081
2066	comp47294	comp19769	comp43096	19.2765	19.8414	32.0007	15.7739	5.97719	2.78772	11.6106	9.01389	21.1356	20.579	30.3611	12.4724
2069	comp55639	comp21693	comp45997	70.9257	25.2492	63.8196	39.4635	24.6035	8.01353	22.7027	14.6178	92.7659	54.3224	63.8762	15.0359
2070	comp53575	comp14823	comp33199	9.69357	5.79148	11.7106	3.48893	2.68572	1.07493	3.41596	0.686828	7.04882	2.14518	4.08573	0.34134
2072	comp52676	comp2549	comp43709	3.88918	2.09276	0.875071	7.73751	0.953778	0	1.98258	0.592238	3.75551	4.16073	1.41492	0.444678
2073	comp49238	comp21015	comp43072	3.23848	0.668161	3.90421	3.26731	2.2656	2.06995	5.21117	1.98041	4.28061	2.06412	4.34299	0.15162
2074	comp55590	comp27153	comp43234	3.06987	2.60165	10.7825	4.7078	3.57658	0.963795	3.68549	1.32315	8.168	5.14754	7.55974	1.91339
2075	comp54854	comp21678	comp46349	5.44715	2.40954	8.42143	3.43985	3.72354	0.0277538	6.14247	3.11635	11.7143	7.08213	6.53026	0.532198
2082	comp56531	comp14156	comp46555	11.8245	5.29122	20.4243	12.3026	5.10815	0.746057	7.74642	2.96661	12.3907	6.5138	5.7903	1.03733
2101	comp55315	comp21602	comp47080	4.65946	3.59933	17.3126	8.28433	1.4294	1.64995	4.8189	1.48716	17.9687	8.96748	6.44488	1.01978
2102	comp59069	comp19687	comp45932	3.09671	0	5.34235	0	9.20473	0.0243625	13.2382	1.91652	490.159	142.001	178.366	53.2214
2106	comp52360	comp25659	comp45625	8.30449	4.85871	10.7754	8.02775	12.5548	0	16.1953	12.5092	21.5611	31.1886	12.3482	2.71587
2109	comp49607	comp6112	comp40400	8.68398	15.4942	13.1468	22.4575	17.4509	9.9051	24.1543	25.1253	14.3404	2.72375	12.2068	1.91193
2110	comp40181	comp10356	comp45112	6.12724	3.87507	4.46924	22.4513	13.1648	12.963	12.7573	7.85956	19.7685	15.7633	11.3721	1.85649
2116	comp52417	comp14267	comp39043	29.2848	21.0593	65.9556	44.0022	5.46078	2.15155	7.58645	2.76894	6.4346	5.97365	4.95105	1.10989
2119	comp55526	comp23846	comp43181	67.6687	12.5687	87.3234	44.9451	110.347	20.2586	135.589	61.6373	18.0921	6.12141	8.59708	1.00509
2121	comp46751	comp22131	comp38738	26.5009	24.2565	45.1829	65.2041	36.3416	20.0008	41.4041	18.9596	35.3502	27.545	23.0074	6.65053
2122	comp52742	comp20742	comp39873	9.41127	9.70537	11.9325	5.57869	14.1992	2.9726	11.9767	7.25319	5.49094	6.37737	0.395	0.0711582
2124	comp51252	comp15117	comp47858	4.29112	1.35399	9.50407	11.0211	3.15792	1.2461	4.76036	1.87436	31.7681	8.40651	19.142	1.86637
2125	comp55882	comp5806	comp40364	3.27045	1.12765	5.0196	3.01574	11.9003	3.92657	16.558	5.23766	4.50365	4.78107	2.071	0.256241
2126	comp47426	comp38317	comp25823	38.5195	30.4593	49.5264	34.2995	2.05723	0	6.18443	2.65136	8.22882	5.81489	2.65464	0.147293
2132	comp48197	comp18030	comp33409	7.52899	0.810761	4.81681	1.13224	10.3739	13.7048	10.6848	3.8578	9.64645	4.54302	6.11775	1.42843
2133	comp55282	comp23622	comp47360	11.8239	8.6247	20.9617	21.0243	15.1624	8.86306	18.5162	8.38622	26.1511	15.6039	17.161	2.47844
2134	comp52032	comp10892	comp35224	48.4594	20.9808	59.2158	38.4782	33.7233	14.0464	29.0221	17.3317	41.8815	17.968	23.5492	6.79318
2135	comp55017	comp31394	comp35792	50.1821	103.729	56.9056	40.6836	6.13755	1.513	7.40806	2.45845	17.8061	14.1051	13.0391	2.785
2136	comp61396	comp26266	comp43499	1.44196	1.9962	2.09563	2.82524	10.3307	1.6076	14.9403	7.01384	46.3711	29.8287	26.6718	2.78727
2137	comp54488	comp20417	comp44590	14.7993	15.1084	18.4064	28.2968	25.7023	3.66976	22.9633	8.64048	20.0363	11.0893	12.9501	2.49589
2138	comp56506	comp23064	comp47812	23.8676	15.3488	42.4827	31.707	488.57	138.776	561.938	257.364	136.865	117.441	84.8454	12.6596
2141	comp42151	comp6661	comp30021	2.94366	1.86535	2.15149	4.58185	6.9761	6.45503	10.617	3.51527	1.60464	1.22789	4.09157	0
2142	comp44281	comp11701	comp40910	17.8196	16.6297	29.4792	19.7736	9.35471	5.07987	11.8248	6.82179	30.6644	20.8201	15.4743	4.33945
2143	comp45681	comp14427	comp45111	12.7352	7.46543	32.8393	24.6138	10.1582	2.80268	15.2043	4.56839	22.3784	11.2398	4.06722	1.12678
2145	comp50081	comp28584	comp8955	25.8974	5.57087	21.1295	13.387	7.70508	1.65919	9.37765	3.02005	3.65183	5.32768	4.61331	0
2146	comp48006	comp16323	comp11761	4.55716	3.89184	6.31669	9.40904	7.33547	4.78861	13.8472	8.3064	8.19078	4.4268	5.32439	0.381695
2147	comp54362	comp14533	comp43672	29.9185	28.7368	54.5568	45.7567	26.583	15.7951	34.7584	18.0386	44.0964	23.8666	22.9243	4.9655
2149	comp56331	comp23500	comp44886	7.88546	4.53763	14.0469	31.6411	364.427	115.703	493.051	171.425	39.4965	28.1043	25.8711	13.8962
2153	comp55681	comp15471	comp43598	6.05125	3.87608	11.4192	10.0735	5.51252	1.0385	7.13926	1.89396	6.50111	4.46623	5.62499	0.285933
2156	comp56715	comp23651	comp47752	10.5818	8.53839	19.6858	36.4354	15.7393	7.8016	20.682	6.56153	26.3078	14.0854	11.4815	3.60502
2157	comp56291	comp22608	comp46028	36.3053	13.9898	72.0868	21.3437	31.4199	2.23992	33.6029	10.9944	7.44003	30.0939	30.1265	4.23026
2165	comp52540	comp9137	comp44972	9.41061	12.1637	23.8452	44.8073	19.7613	19.5643	26.6484	14.4956	24.4905	29.2179	45.5398	2.05856
2166	comp55382	comp13347	comp46612	44.0614	39.5502	65.7982	42.65	3.52434	0.556905	6.86418	2.36026	12.6025	11.0216	10.6478	1.76928
2167	comp7060	comp7689	comp23670	1.96699	0.560646	3.48449	5.61226	4.09009	0	3.78286	0.80983	3.02222	3.04625	4.09467	0
2168	comp54819	comp6046	comp29475	53.9886	31.8674	104.231	55.9898	86.0147	5.34282	115.133	80.372	51.22	13.8584	35.8032	11.3905
2171	comp54758	comp7094	comp45108	10.9837	7.99409	11.9213	3.13062	8.84904	0.483224	10.6266	4.47851	11.6075	7.65518	16.3914	0.665243
2174	comp49557	comp22182	comp40240	54.6571	54.7665	55.6011	39.6077	14.0871	8.96454	19.7635	11.8748	78.6792	29.3182	32.8037	8.5584
2180	comp54700	comp15776	comp45634	18.9096	7.91832	36.1869	54.6692	10.2161	13.0452	11.3375	5.20249	11.4229	8.27846	8.20995	1.55329
2184	comp54581	comp22732	comp36924	7.68591	0	3.99801	0.07444	13.4885	8.21818	17.6657	7.51857	109.48	5.86589	0.911724	0.630679
2185	comp50260	comp18228	comp40748	20.3707	16.7007	35.7484	54.0929	20.6137	13.7286	22.321	12.8933	44.8533	26.6932	43.8096	7.8873
2187	comp54288	comp17125	comp45516	10.8492	7.66359	44.1943	26.8644	7.86861	5.75007	10.6717	5.64075	20.8387	13.8593	8.82458	2.84204
2188	comp56729	comp23826	comp46465	8.83926	5.49922	10.4683	13.0073	4.503	4.78286	8.48495	1.98496	15.1054	7.68448	4.01255	0.106356
2189	comp53223	comp22557	comp45659	5.92333	7.12629	11.3397	22.2443	205.962	63.9783	248.12	93.8037	6.86112	9.04152	10.3559	1.78078
2190	comp56411	comp21652	comp47322	40.4763	14.9206	55.4555	26.7612	141.128	85.4434	213.502	93.1883	19.7811	8.41639	12.9174	1.92241
2192	comp56835	comp23851	comp47203	19.0323	9.47668	30.0917	16.6314	12.9729	3.31352	14.3705	5.96739	78.1659	43.9966	56.9871	14.1565
2193	comp52697	comp20130	comp42768	3.62149	3.61262	8.94404	6.19156	4.65539	1.70727	7.78656	2.23857	6.90782	5.05737	4.973	0.673637
2198	comp54693	comp21516	comp41327	55.0536	36.8495	103.36	232.223	152.317	100.511	105.447	53.0635	78.9307	33.4923	50.871	0
2200	comp50138	comp17855	comp40839	8.53733	2.28573	3.87913	2.2815	3.04138	0.0796816	3.5048	1.56624	5.47023	1.48074	8.88277	0
2202	comp52859	comp20721	comp45173	13.6434	11.6062	25.1827	20.1251	16.356	12.2284	18.9844	8.10134	17.7627	8.41695	11.4751	1.65073
2206	comp51440	comp48076	comp29067	6.19008	5.20855	11.6735	11.9734	1.3299	0	4.92373	0.268832	6.27455	6.94748	3.60643	0.670707
2207	comp49049	comp14833	comp36624	115.797	71.2995	86.9908	158.665	71.1777	68.3122	89.2973	131.205	110.857	34.0225	91.0597	17.6174
2209	comp55324	comp21757	comp46584	31.3269	34.3721	47.7257	41.8716	20.0228	8.32638	22.0563	12.247	16.6851	12.7255	18.3398	2.72528
2216	comp55044	comp6410	comp45310	20.4364	1.13173	33.5953	22.7946	5.26538	1.86377	6.9543	2.43608	12.4454	7.71299	6.84835	1.59216
2219	comp56702	comp23542	comp47444	5.55924	4.91243	14.6313	23.019	81.5595	22.6599	108.83	40.8248	36.808	11.594	24.9726	2.15553
2221	comp54584	comp20819	comp40975	5.70018	3.24661	7.44509	7.15223	6.32165	1.30418	9.34919	2.76638	7.67797	6.12987	8.05814	0.59504
2222	comp49566	comp4980	comp42670	1.30115	0.467479	4.69467	3.50899	4.07664	0.0905532	6.51643	2.02617	23.8014	12.2214	13.2827	1.26726
2223	comp56957	comp23757	comp47719	10.2044	6.65927	18.654	14.6503	7.39281	1.66119	10.5955	4.22464	17.8247	13.3411	15.0325	3.78363
2224	comp55411	comp19138	comp42498	6.69141	4.57626	9.90968	6.71494	3.33241	1.34817	5.10255	1.44509	9.73323	4.67423	7.66082	0.913104
2225	comp47036	comp20208	comp44004	11.9348	6.45251	19.9806	21.2805	14.5773	4.47314	19.1127	6.23768	6.47641	8.02151	8.77376	0.686813
2226	comp44981	comp20448	comp40477	2.00158	1.04294	2.18404	5.93951	1.23127	9.03902	3.81599	1.0313	20.6298	6.66699	4.33057	0.888579
2228	comp52378	comp21726	comp40459	21.8751	16.3297	28.0256	38.5101	14.6934	29.5445	16.1228	10.187	11.6143	5.15392	5.42856	0.170112
2229	comp28634	comp10543	comp32156	3.82076	2.61709	2.92658	4.23432	92.4977	21.08	65.8152	31.9559	115.887	69.2945	145.379	19.1169
2231	comp55772	comp16237	comp46823	8.71624	6.16711	17.6852	14.1863	3.22273	3.72204	6.56203	1.56238	22.0099	13.035	11.232	1.96829
2232	comp53062	comp21699	comp44573	13.369	11.8068	19.6773	17.6041	20.0852	6.63539	16.6239	8.70519	8.89045	6.92565	11.4867	1.32538
2235	comp54258	comp16699	comp46241	7.4189	5.95952	10.839	6.86658	2.97734	0	9.60252	2.10304	22.3556	15.0156	13.0229	0.899328
2236	comp54942	comp6465	comp44524	63.3956	37.8133	43.6539	39.7747	3.674	2.80691	6.40156	5.02654	28.2766	34.7126	12.0853	4.31134
2237	comp44023	comp17065	comp41529	35.1072	33.7153	73.2892	46.4017	11.9465	2.26086	9.54077	8.00858	31.2219	19.4762	19.7448	5.48983
2238	comp41250	comp23101	comp15774	1.79697	0.417926	4.84474	2.49714	49.4285	34.7024	77.3017	38.3945	5.19986	4.78577	5.16895	1.02197
2240	comp55600	comp23068	comp45879	12.8455	6.00601	16.9966	9.94405	10.6333	2.4266	13.5525	5.5453	12.1243	10.2345	9.16974	1.21959
2243	comp56859	comp6643	comp42285	10.0341	5.58475	7.7676	15.163	3.81017	0.271318	7.27824	3.13473	16.3873	12.9418	27.5051	1.27676
2244	comp41147	comp23899	comp40727	19.8343	10.5963	20.9484	24.3249	814.087	667.686	1201.1	371.38	12.5458	9.47941	7.49585	1.44483
2250	comp53632	comp20616	comp45296	78.7696	9.08321	54.9037	60.3285	21.7846	2.76989	33.7207	11.9304	8.57386	7.82727	10.3289	1.16394
2253	comp55295	comp22391	comp37905	9.28187	5.16086	24.2457	13.5726	15.6241	4.08736	13.0591	4.41487	7.78329	8.39297	3.5458	0.136377
2254	comp51757	comp16824	comp47065	6.05608	3.13734	17.6796	12.8837	4.96683	0.921321	5.74102	3.00181	17.2348	25.7026	2.57362	0.578665
2256	comp41321	comp20525	comp45910	0	0	14.4403	0	3.54284	3.53991	5.36846	2.17885	8.2818	4.58455	17.0269	0.471684
2257	comp54218	comp29380	comp46474	8.06017	2.77068	19.832	10.2221	2.89332	0.521436	5.87762	2.16625	29.7115	24.5984	24.3816	1.80994
2258	comp53294	comp5769	comp43756	7.27219	3.5709	7.69988	6.53898	7.65726	2.8958	9.44098	3.80653	10.9068	5.4626	7.77661	1.97178
2259	comp55283	comp21777	comp43830	6.67298	5.12998	10.3036	9.65746	7.45324	3.18849	9.22664	3.60585	12.1893	7.19016	7.63829	0.800195
2260	comp48303	comp5554	comp43148	8.13113	9.20885	11.6518	12.6949	6.84822	0.380559	7.28228	4.13157	15.6343	14.6339	9.04344	1.25612
2261	comp57155	comp5883	comp47784	19.8161	8.22592	52.5885	14.2369	32.0221	3.90018	33.0206	11.7632	31.457	24.4212	20.3908	5.54254
2264	comp48103	comp30328	comp21889	5.10511	5.42064	8.7659	11.8722	2.93431	2.33881	6.33314	4.06323	3.91459	4.97438	4.81625	0.0414766
2267	comp51449	comp21012	comp30892	6.20231	2.36552	9.18789	7.17343	11.0028	1.35753	11.6158	4.79461	1.10173	2.36448	7.60913	0.739307
2268	comp48866	comp15144	comp38983	1.70843	0.171059	3.20374	7.02138	3.28092	1.67561	5.18192	2.36019	2.79212	2.87865	1.45749	0.0683858
2269	comp51154	comp28958	comp46180	8.07926	8.07387	14.61	9.78713	5.1063	1.35311	7.43872	2.03488	21.0946	13.1894	9.35579	2.00968
2270	comp50748	comp31191	comp40442	2.14864	2.56694	4.90318	2.75626	5.31904	0.724539	6.87056	1.91402	9.23125	0.629279	4.43499	0.31652
2272	comp53238	comp12895	comp42089	6.17616	5.39742	9.71229	11.9204	6.21121	2.75819	7.56147	3.7451	5.72475	5.09289	6.33478	0.644615
2273	comp49348	comp5354	comp38783	0.412866	1.42409	5.44765	8.19682	2.39301	0.494427	3.99675	1.90007	0.284833	0.575858	9.85683	0.0501074
2282	comp55032	comp4501	comp44718	3.49207	2.8454	8.74729	9.9218	2.94497	1.65364	5.66606	1.57962	5.23137	3.46033	2.78732	0.201339
2287	comp47993	comp28705	comp34806	4.98582	3.39587	11.2265	13.1834	8.64557	0.669314	8.19112	3.43989	6.84625	5.17059	3.9095	0.121866
2288	comp43168	comp29607	comp39049	2.36061	0.431887	2.54795	2.05888	3.34499	6.06766	3.31789	1.5707	7.86641	2.72719	3.56616	0.0528241
2297	comp53082	comp19609	comp39397	6.031	2.27178	8.22581	13.9983	6.67704	3.52274	8.56995	2.64153	2.06945	3.43894	3.87846	0
2298	comp54597	comp20803	comp44171	10.3186	7.41313	14.8032	16.4445	15.6115	9.45883	15.227	8.06935	31.2545	35.683	25.357	6.68448
2300	comp47346	comp24954	comp44024	2.13801	26.5702	11.2272	34.5658	27.5458	9.15891	27.184	13.7694	39.4317	35.242	16.9414	2.20935
2301	comp65791	comp20029	comp42949	0	0.340671	0.461399	4.73713	0	38.1405	0.659873	0.742228	103.585	108.485	107.902	19.2722
2303	comp52868	comp17647	comp43654	144.322	84.3207	302.374	70.7876	4.85762	0.135011	4.6873	2.27753	84.5027	60.3234	65.3425	1.46292
2304	comp51945	comp5545	comp43540	3.85935	2.94608	6.81326	7.14227	7.05452	2.02589	14.5594	4.29991	9.61895	4.51521	4.71384	0.650794
2307	comp55928	comp23081	comp46439	11.5515	4.05813	8.91721	5.87037	10.3323	5.41016	14.9525	6.10631	17.2272	7.94951	9.6958	1.71923
2309	comp47686	comp5681	comp37034	25.6032	23.7543	40.4438	63.0298	18.5902	14.232	25.8031	10.1533	37.7588	23.2331	23.2152	6.69153
2311	comp49666	comp7187	comp31092	2.80368	0.298333	3.72986	1.27533	4.56533	2.12659	6.88337	1.95423	3.86272	0.217006	2.22633	0.487434
2314	comp44877	comp8163	comp27422	6.52058	2.10728	7.38731	4.87315	2.234	0.0865767	4.06723	2.07934	4.32236	2.00355	2.25956	0.360798
2315	comp55697	comp21564	comp47630	3.97389	1.32638	14.5118	4.22898	4.13179	0.960161	6.5261	1.86067	12.4295	5.32622	5.98935	0.665041
2317	comp53499	comp15255	comp41741	7.25577	4.86521	14.2011	7.04754	2.51848	1.60464	5.93145	0.171194	10.6857	8.27677	7.84697	1.56367
2318	comp28777	comp10130	comp46355	14.1924	9.91158	19.7994	16.062	8.91696	4.6843	14.0782	5.71933	22.716	14.5739	12.9505	2.19104
2322	comp47334	comp5585	comp41594	20.6958	18.7235	50.4351	12.4593	10.6866	0.504006	13.812	6.07832	26.6276	15.7215	13.1587	3.7794
2323	comp53276	comp16583	comp35649	7.03988	6.78886	19.5992	60.1906	6.38843	1.16944	14.5497	1.75777	2.69987	2.85785	6.9205	0.318494
2325	comp44493	comp9116	comp48378	12.6019	7.52689	15.771	3.62366	8.39212	1.2524	8.2568	3.27423	6.57311	8.89016	3.85428	1.09291
2326	comp53864	comp6350	comp42267	12.2192	9.46906	16.3729	10.4538	8.67835	1.35758	9.0804	5.27076	7.70466	5.4673	7.01663	0.47355
2327	comp51636	comp20931	comp41542	13.0949	6.96561	13.6912	13.0417	4.58042	3.36932	8.10592	2.78404	10.4169	6.65291	4.21067	0.225879
2328	comp55942	comp31018	comp47029	7.51195	2.30473	9.31088	7.19803	2.87756	0.64681	5.36321	1.06416	53.2772	24.7181	8.09751	7.28322
2329	comp56870	comp16963	comp47806	17.7045	13.4255	33.7274	26.1587	20.1558	7.15387	28.3371	9.55842	33.7087	20.774	23.8801	5.13706
2330	comp51146	comp22564	comp42987	12.4035	10.8634	17.429	23.5377	11.4629	3.37566	14.3571	7.06412	21.0266	17.2011	19.603	3.30226
2331	comp56085	comp16326	comp46909	10.5629	8.03222	10.1442	28.3596	8.68411	0.290922	14.7283	4.69902	41.9754	17.9038	47.3728	4.46175
2335	comp53155	comp10069	comp35758	5.23123	1.74889	7.84033	9.88406	1.49655	0.815362	3.58332	2.34135	5.0476	1.54094	4.30394	0
2340	comp50227	comp6082	comp44300	139.213	76.4028	209.376	186.79	82.067	70.3091	105.928	43.4459	142.71	50.5045	65.6388	12.7121
2342	comp42739	comp24120	comp25008	131.052	110.988	126.673	236.763	165.799	162.173	199.94	110.999	2.40663	11.522	1.84661	0.531839
2346	comp53539	comp11264	comp42730	7.19368	4.66575	11.2567	17.2914	3.43995	2.59544	7.00978	1.78518	11.3716	9.12159	6.77314	0.806587
2348	comp49000	comp7211	comp42744	5.10156	1.33261	5.46617	8.61481	12.4067	1.24269	12.6083	3.65508	6.28303	3.75233	4.77586	0.0440024
2350	comp53639	comp20360	comp44713	52.2353	68.033	62.1785	37.338	11.7525	2.53769	14.5335	7.07418	96.5696	58.5466	30.3861	6.79829
2353	comp57093	comp19879	comp47639	7.86434	2.45067	9.03664	7.63086	5.71996	2.25047	9.69195	2.46516	9.21094	6.97519	3.25841	0.702941
2354	comp46949	comp27335	comp38401	7.86006	2.66211	10.0733	4.25403	7.95443	0.22865	6.76767	3.54246	3.5983	2.07584	3.73799	0.186694
2356	comp50167	comp25410	comp45121	32.192	28.7518	96.7492	56.3257	9.92887	9.85851	13.5599	5.91476	105.92	56.0604	98.3287	16.8738
2357	comp38945	comp18089	comp32045	2.84863	0.320656	1.64828	0.689134	3.83439	0	5.86521	0.389111	3.64053	1.89231	0.89054	0
2359	comp44864	comp16520	comp42774	3.81894	2.31189	7.60724	7.29529	3.64504	0.173909	5.75292	2.3528	7.57789	4.95097	3.82086	0.494881
2365	comp56328	comp22471	comp45907	13.0241	5.51881	18.8724	10.7365	7.9107	1.1403	10.9626	3.97284	30.3661	18.8152	17.9806	4.32169
2366	comp56838	comp20376	comp47886	3.22605	3.28848	7.90495	7.99136	3.39059	0.273849	4.5112	1.37313	9.46577	5.79564	5.90752	2.2591
2367	comp51653	comp25755	comp38663	10.8668	10.4101	32.8777	25.3193	12.4005	4.71733	15.2024	8.27839	8.1723	6.98316	12.7004	1.2251
2372	comp52896	comp22175	comp41341	7.3918	6.54514	10.199	12.7774	9.27611	3.21675	10.3605	6.31892	7.91152	5.65057	7.06611	0.862407
2375	comp53520	comp25424	comp42318	17.5347	14.8429	21.7399	21.2697	14.3207	11.6885	15.0577	9.16614	27.4696	10.9059	9.3601	1.71053
2377	comp56906	comp22174	comp44752	11.5387	19.2767	26.6306	26.7099	16.0474	6.96408	20.0428	6.61815	28.1477	32.3972	11.2372	5.05184
2381	comp44531	comp24992	comp45124	54.4512	26.3759	78.4559	27.36	25.6384	0.871275	26.0355	14.596	43.2784	41.0968	35.6034	9.9017
2384	comp48250	comp8029	comp37783	4.79083	1.87566	7.08849	10.3826	6.54117	8.32568	10.0258	3.27211	10.2877	4.84346	4.80288	0.471974
2385	comp36820	comp28194	comp27371	3.40638	0.255381	4.03475	3.82618	6.3414	7.2697	6.61967	1.60997	6.48778	1.32405	7.17891	0.4001
2388	comp43251	comp36046	comp46754	3.9674	1.5717	0.777519	4.56547	1.40519	0	4.65291	1.6498	6.24471	4.51511	4.57411	0.329495
2390	comp52233	comp21397	comp46297	21.2472	16.496	40.3403	29.5795	24.3506	7.95502	29.7096	11.9225	12.9957	10.5971	9.41379	2.46111
2391	comp47862	comp8483	comp41031	14.4532	9.42957	19.7269	7.30699	9.95488	0.579447	12.0269	8.0782	4.52673	3.27809	4.40765	0.0793197
2395	comp56360	comp33737	comp32586	4.09017	5.44028	12.7168	7.57772	1.89698	0.0819676	3.60505	2.31748	3.67772	2.59393	1.96545	0.103
2399	comp53967	comp17295	comp46919	29.4909	22.9889	41.4127	36.2223	26.5068	1.66063	29.1067	13.3171	32.8802	22.424	28.0253	7.12829
2400	comp54639	comp23751	comp39517	93.7453	67.5957	273.049	74.1762	21.2005	9.27115	37.4408	21.3627	78.3227	103.778	107.485	21.8076
2403	comp43757	comp19015	comp39280	6.07757	4.34352	7.1432	5.30391	3.04211	1.81766	5.05717	1.904	8.07406	10.4765	8.37506	1.85618
2407	comp56323	comp15007	comp45544	41.4832	15.0955	44.9549	37.193	6.70096	0	12.3197	0.530455	10.0597	9.76025	8.02079	2.22093
2408	comp56319	comp29452	comp43460	4.79318	4.12325	10.6719	6.05989	4.13043	0.708444	4.90398	1.83597	7.87954	4.44484	3.69043	0.332461
2409	comp49872	comp6507	comp40117	7.86562	6.26229	12.1199	16.5639	7.55121	5.38407	8.41989	3.31335	7.89611	14.2877	5.13434	1.3865
2411	comp52752	comp27032	comp40845	25.8851	14.3384	31.9082	16.2549	15.4377	2.34014	14.8268	2.97623	125.121	37.4126	56.5276	2.77254
2413	comp54444	comp10490	comp40061	6.91691	4.47778	10.1746	21.6482	9.48258	13.2635	10.5337	4.14569	7.50978	10.826	3.43152	0.838125
2415	comp47218	comp30850	comp28320	12.0032	8.82333	14.8267	29.2348	4.07384	3.34212	3.42418	1.7181	6.96314	5.85166	4.76186	0.237439
2420	comp54028	comp10712	comp47119	78.6578	40.4244	128.972	59.7585	52.6881	11.7988	58.9915	27.7645	128.471	88.9257	91.3455	24.3295
2425	comp53970	comp20326	comp43012	5.70414	1.15319	8.61969	7.5888	6.89033	2.31095	8.63997	3.03956	8.48297	2.63896	3.82107	0.437399
2434	comp53816	comp19135	comp45603	197.213	124.431	360.273	235.526	180.09	10.8581	341.796	152.16	61.3084	55.6231	72.637	15.7991
2437	comp42778	comp10695	comp37737	115.152	103.006	184.161	163.991	138.873	83.5299	153.283	101.646	111.473	81.6151	86.0145	18.5272
2438	comp56418	comp28498	comp42954	5.09792	2.65753	9.06397	6.32526	4.70704	0.506546	5.3311	3.08303	4.82007	3.74189	2.57873	0.835257
2439	comp57051	comp23570	comp47727	3.11529	0.837206	8.72072	6.04548	22.7211	10.5633	33.5386	14.6788	23.693	16.0006	14.8239	2.75113
2447	comp49650	comp19605	comp41000	7.11142	9.78277	20.0581	11.4111	0.648615	0	3.36067	1.23193	3.18574	3.04919	3.79983	0.386301
2451	comp45794	comp25376	comp38970	27.8646	42.1235	48.9032	91.9876	9.33545	7.04264	16.6307	7.4404	34.7786	33.2812	31.7276	3.44527
2453	comp54008	comp15752	comp45410	7.57455	4.08766	11.2079	18.2739	11.143	5.01343	18.1774	6.48377	10.7059	7.28296	8.84305	0.794231
2455	comp54265	comp22812	comp43835	8.40613	6.63461	17.5879	12.5911	10.9963	5.61473	12.8163	6.14595	13.5702	6.51193	8.63903	1.63469
2456	comp50232	comp5263	comp37183	2.22518	0.0566911	3.02283	2.58259	1.84585	0.524925	3.11014	1.15386	4.51492	1.11757	1.83207	0.0170667
2458	comp56327	comp7593	comp22571	6.2287	2.03279	5.02335	4.23311	7.37301	0.368848	10.6044	3.57058	4.76373	4.67985	3.97874	0.370069
2462	comp52485	comp11377	comp44732	8.76914	4.84493	16.6754	12.2262	10.9957	1.3318	13.0709	5.06275	11.8501	6.13549	6.60173	0.324241
2463	comp55172	comp23343	comp46402	19.2471	7.97522	29.7312	26.7997	25.727	1.3649	35.5635	10.9288	14.8319	15.9479	26.0852	3.05342
2464	comp52918	comp22503	comp45792	4.213	3.75698	9.68385	4.84079	10.3442	1.72039	12.662	4.1248	28.6451	10.0545	7.68072	0.593285
2465	comp56235	comp10361	comp44327	13.8417	8.07244	32.5401	11.3171	6.25889	2.30034	10.232	4.44479	23.1704	25.6304	18.3651	5.36976
2466	comp53385	comp26044	comp39229	4.83189	6.8491	9.96044	8.63883	8.03376	3.408	9.5638	4.59748	11.1175	7.03654	7.64172	1.84954
2467	comp55037	comp25576	comp46294	12.2152	5.23397	8.89085	13.9164	6.57439	10.5218	8.99119	10.1426	11.8247	2.19384	5.49715	2.14997
2471	comp55195	comp14624	comp46029	6.37331	5.4102	12.4915	12.1986	9.49568	4.80186	13.7107	5.58036	56.0713	19.8867	29.8159	5.36706
2474	comp56477	comp23885	comp47338	14.335	19.2166	28.9827	18.158	15.6085	1.84373	21.4078	12.2061	14.1513	26.7384	10.0031	6.52084
2476	comp56420	comp22365	comp46718	171.857	134.78	228.472	265.272	77.6934	8.80367	89.6878	28.2009	82.7781	65.8263	42.879	13.3185
2477	comp55984	comp23074	comp46577	4.55093	1.46331	8.17282	7.92083	55.2422	18.6583	64.53	14.4265	13.212	13.466	10.6452	2.45517
2478	comp51109	comp19107	comp45580	5.15793	1.23376	7.85641	7.74024	5.25246	2.39289	6.83698	3.32517	18.858	11.4259	9.22475	1.35783
2479	comp53935	comp24947	comp46389	15.2516	11.7376	20.6064	25.2405	20.8453	10.1076	24.5307	12.2579	29.4452	15.9423	24.7833	3.80311
2481	comp54846	comp10385	comp44100	16.4186	10.9487	26.3733	20.2976	13.4136	8.2604	18.4274	9.43995	20.8082	11.3037	6.7702	2.92061
2483	comp54848	comp12095	comp47685	6.47901	3.69821	18.2081	8.33941	5.50026	2.91668	10.3388	2.97576	133.002	109.232	101.381	22.6511
2485	comp52127	comp19271	comp36728	7.11902	2.44344	5.95413	6.71618	2.17995	7.60454	5.11111	1.91225	5.27397	2.29669	2.49651	0.197933
2486	comp11671	comp21124	comp37941	2.35325	2.39608	3.57462	6.30361	4.06053	1.45111	7.98874	1.28836	10.7226	18.8542	6.8758	1.14316
2491	comp55922	comp16523	comp43856	12.4087	15.6309	13.5101	10.3841	4.24526	1.49441	5.12859	2.97758	57.7712	62.1412	49.1449	4.98448
2492	comp46894	comp16104	comp39823	2.67519	0.323057	3.73928	2.70941	1.63219	2.59279	3.64283	0.312288	9.29342	1.79299	2.38036	0.0995686
2494	comp56338	comp19993	comp46447	14.1517	9.29966	26.8299	17.0655	12.6244	5.90205	16.4155	8.11266	26.7235	14.6577	17.7848	3.70452
2496	comp51207	comp25908	comp43987	17.389	14.0492	34.7655	12.6185	10.4248	1.47069	15.4926	4.15829	43.1008	19.8453	28.8119	2.03419
2513	comp55605	comp23166	comp45231	23.9596	32.1233	31.1437	34.3882	31.2646	14.0361	36.4423	18.3297	101.992	74.9993	75.8718	11.7085
2515	comp43153	comp11998	comp40902	2.15068	1.11465	4.36793	2.51993	2.31575	7.3696	4.66405	2.42621	2.73286	8.19644	6.87665	0.625642
2519	comp51651	comp18170	comp45407	14.2143	8.872	21.8502	21.5217	20.1134	4.11553	25.6077	7.73086	77.6645	40.71	51.1472	12.1967
2522	comp52812	comp6163	comp43843	30.726	35.9483	47.8605	60.2387	21.8069	10.8295	31.5883	15.8214	31.9986	29.8084	26.3212	7.19036
2525	comp48871	comp23725	comp11550	1.59552	2.20818	4.89909	50.1612	99.4473	23.3667	81.7041	51.8612	4.13396	2.40983	0.650045	0
2528	comp49297	comp5941	comp20798	55.9589	46.2827	65.5979	137.99	21.6716	26.6586	14.3588	64.2798	74.9794	7.40583	52.5685	8.59128
2529	comp54547	comp23462	comp47744	44.0772	25.2063	82.2265	71.3342	40.8245	11.3378	60.0566	28.4366	43.4376	19.6206	21.4084	5.35303
2530	comp51342	comp29276	comp45364	5.21495	5.74989	9.4207	17.6309	3.69929	5.43749	7.00465	1.89817	160.925	88.031	90.8363	20.074
2532	comp45983	comp16342	comp46252	2.2693	0.371696	4.90467	2.56371	3.8702	1.34597	5.74622	0.891169	6.76062	4.46274	4.42957	0.465211
2536	comp55364	comp31253	comp38394	9.4547	5.48759	12.1137	9.01696	2.31743	0.175292	6.7286	2.23697	6.05991	1.86111	2.02488	0.0397753
2538	comp50753	comp14438	comp45706	40.9875	12.4175	32.9053	18.6782	19.1546	2.76096	10.5801	4.39192	24.6974	10.9768	25.0527	3.50397
2539	comp42308	comp5447	comp31769	4.50729	2.00336	6.89518	7.50637	5.23321	1.86968	6.36363	3.83691	2.69785	3.36241	5.56873	0
2540	comp54456	comp22186	comp45454	20.0353	8.22477	22.3846	27.5809	138.671	49.8909	175.954	64.0137	14.8574	7.96398	7.24688	1.60812
2545	comp56080	comp19214	comp45595	10.7179	2.49325	11.0268	10.595	1.80616	0	4.82998	1.03649	11.2591	6.36869	9.42825	2.1288
2549	comp40321	comp35151	comp36778	3.10402	0.379245	13.3591	3.2061	2.1966	0.50418	3.4771	0.808599	5.48101	2.77764	1.2301	0
2550	comp54736	comp21073	comp41332	17.8534	10.3136	62.5003	30.06	8.13302	3.69815	12.0428	4.7409	20.7843	12.3776	8.23051	2.42477
2555	comp52596	comp15497	comp36530	12.6756	2.31771	15.1167	10.6216	17.3167	3.08236	18.7346	15.4783	8.06912	5.20437	12.3107	1.60469
2557	comp55306	comp31182	comp43579	20.3304	15.2234	35.6853	40.8246	1.34194	2.07579	5.19857	1.97821	10.8773	7.58873	6.91549	0.473679
2560	comp50961	comp31362	comp40420	3.24861	1.14434	3.13886	3.72444	1.97904	1.42406	3.84523	2.15047	4.90202	4.19845	4.05528	0.152785
2561	comp51807	comp26768	comp46306	5.00484	3.95923	5.10602	7.65189	4.76861	2.30031	5.58401	2.16976	8.89797	6.43321	6.22505	0.719794
2563	comp44624	comp23658	comp44430	9.09385	7.17623	18.1136	12.4187	342.569	141.751	376.614	158.688	15.5545	8.13673	8.17752	1.78316
2564	comp55097	comp20272	comp47522	7.17503	7.55739	20.9787	50.7956	22.0831	24.3887	27.1046	13.3882	64.9559	27.4026	19.4004	1.36824
2571	comp54161	comp4640	comp46811	6.80432	3.10931	9.83019	16.6441	4.90665	0.188764	6.12285	3.70764	54.6352	20.6079	17.5619	1.86165
2573	comp53516	comp8473	comp45102	13.7635	12.1433	19.2568	21.1735	16.0295	12.4067	17.3857	10.4326	7.97978	6.02155	9.56462	1.16838
2574	comp51813	comp11074	comp37094	10.9257	4.99522	15.5888	11.3637	8.80349	4.94411	9.81106	4.54099	13.4669	8.52602	8.10107	2.83015
2576	comp46792	comp34919	comp41470	1.88095	0.354869	1.90256	7.15921	2.03335	0	4.81093	2.69846	2.6493	3.33064	4.59932	0.531911
2579	comp54907	comp7055	comp46785	7.50767	5.48832	14.6815	14.6896	6.16502	3.80426	7.05294	1.66622	14.5891	12.7221	6.62715	1.12893
2582	comp47968	comp38797	comp31819	3.97169	0.856024	5.32284	1.71237	4.76136	0.463225	5.6493	2.28622	6.39794	3.71394	0.846166	0
2586	comp49548	comp27606	comp44105	3.48572	3.63107	8.08885	6.38611	2.17093	3.82621	4.23437	2.90763	22.0558	6.63315	9.11283	2.20286
2587	comp54711	comp12723	comp44662	3.65981	3.93159	8.96811	12.6976	4.63293	0.292596	6.89812	2.72044	10.8542	11.6464	5.80288	1.42981
2588	comp54427	comp20275	comp39718	25.9549	15.8333	28.2216	47.4114	3.5237	9.49938	4.15785	2.36629	10.3896	9.21291	4.62654	1.64486
2591	comp55367	comp17620	comp11082	5.13061	4.91875	8.99781	10.3273	4.14946	2.05377	11.8569	0.960918	3.11724	3.58692	0.339462	0.822956
2592	comp54719	comp22188	comp43573	350.576	170.858	54.5061	54.2664	31.5174	6.69586	40.7466	19.08	36.1959	24.016	29.4079	5.9793
2603	comp52951	comp17951	comp42784	45.3259	18.5152	44.9578	35.3294	9.78768	4.2589	10.9626	5.77956	24.1831	11.1036	14.8877	3.24118
2605	comp51089	comp16577	comp41932	16.6179	19.3475	26.3961	34.4091	8.20406	10.3788	8.76145	3.91531	7.97998	4.14848	4.84714	0.511403
2607	comp51957	comp6706	comp30831	5.26524	3.01227	11.2198	9.70577	7.489	0.972383	8.26172	5.64741	4.69935	6.98541	6.00666	0.23275
2619	comp55072	comp23001	comp45117	4.81073	4.33841	8.71298	6.89716	5.11386	0.0598121	5.61322	1.88553	12.7216	6.14917	7.11103	3.13538
2622	comp52119	comp26162	comp45483	9.23098	7.53883	30.5418	23.671	11.6123	15.7971	15.0974	8.269	62.7134	52.1925	35.1804	6.70231
2624	comp53095	comp23027	comp46933	6.70202	2.54408	9.94726	16.4123	3.0034	1.68981	5.48919	2.59812	10.8131	5.67686	4.6991	0.799771
2628	comp46216	comp17360	comp42655	14.2728	9.98548	19.0768	10.9722	4.61827	1.26378	7.66204	2.27757	128.144	43.5378	62.261	12.4555
2630	comp47614	comp28563	comp40278	2.90327	1.96933	4.4973	5.99962	3.03065	0.583125	7.24432	2.38254	4.91404	4.44094	3.80165	0.658925
2631	comp44204	comp7924	comp33823	2.26804	0.502304	4.56809	4.55909	2.11846	0.990659	2.27216	2.26905	6.00624	2.37713	3.35125	0.0654277
2635	comp55280	comp22950	comp41420	3.39063	4.00641	14.3704	11.3462	5.62656	5.44251	8.82027	2.86118	7.25844	2.41105	1.45328	0.0275566
2636	comp53894	comp25930	comp45046	13.8137	8.60544	14.7829	15.7029	12.0098	6.97725	14.715	8.15929	23.2673	10.7845	19.0088	2.07817
2638	comp52714	comp24444	comp37475	24.8033	32.058	48.6486	40.5919	65.9415	27.5906	106.477	47.2565	40.7192	27.9351	46.2608	9.94451
2639	comp47851	comp11676	comp39789	8.44121	6.10015	14.4462	11.5385	17.4507	5.01307	20.5041	9.80348	9.73736	13.1003	15.6672	2.31848
2641	comp51799	comp11364	comp37610	3.54853	3.76143	7.66431	5.23446	16.3348	0.676777	17.9824	5.56158	3.9343	2.65591	4.37542	0.0978123
2645	comp52122	comp26771	comp41174	4.16628	5.13406	8.4442	12.2343	8.8126	1.63422	8.98667	3.18799	4.73975	5.44185	10.9642	0.534079
2647	comp50936	comp20213	comp33502	4.46902	2.2956	7.39232	4.93842	6.22191	3.16778	13.9017	3.27082	13.7804	7.01459	8.07461	1.54518
2649	comp57081	comp23448	comp46938	13.2014	26.8043	30.2419	26.5649	85.5788	95.7544	129.273	42.6564	35.7774	25.6101	21.9286	5.23153
2651	comp52766	comp17554	comp39434	22.2788	18.1595	35.4565	20.2146	7.08826	0.418785	11.2478	6.43116	4.65782	4.78022	5.87796	0.0787605
2653	comp42076	comp8470	comp7323	3.66594	1.24469	2.55315	2.90258	1.9614	0.308136	8.03906	3.05379	0.993007	2.5836	4.42679	1.04017
2655	comp48421	comp35743	comp43625	5.17726	3.3716	8.1361	4.70188	2.2974	0.266398	4.14494	0.730486	4.40032	5.22084	4.80416	0.266228
2658	comp50292	comp10762	comp37485	9.02629	2.83485	8.865	5.55317	14.1889	5.77364	15.9673	6.52783	4.33991	2.44814	2.25701	0.276349
2660	comp52565	comp15165	comp43555	4.00004	4.35508	5.7414	16.1624	3.03119	1.8891	6.04909	2.55385	16.659	20.2806	14.0976	1.99348
2662	comp42593	comp35795	comp7802	1.36709	1.29468	5.11436	4.19357	2.77245	0	4.50039	0.729496	1.10428	1.57646	5.32134	0.039804
2663	comp49565	comp18743	comp35082	4.99675	6.42057	8.7964	8.89288	5.70692	0.252684	6.18693	3.49548	10.7733	13.6848	9.38174	1.77795
2666	comp50943	comp27865	comp43694	11.3155	15.4314	13.4425	15.2709	9.18736	0.108024	13.9822	4.97927	10.9701	10.5083	12.4566	0.709021
2668	comp54315	comp34775	comp41775	12.6959	9.60331	15.7419	8.35061	1.87629	0	4.60866	1.35312	4.86594	2.8886	2.65489	0.1972
2669	comp55625	comp18554	comp40328	187.162	22.0874	137.697	122.969	5.57984	8.17582	13.689	18.1566	244.397	26.3083	89.0634	16.935
2677	comp51092	comp12937	comp38649	4.17429	1.46444	6.33624	4.2631	5.81515	1.5274	9.67536	2.51446	9.30805	2.8824	4.19741	0.390779
2679	comp54835	comp29684	comp40705	4.4953	3.57732	8.13534	7.08022	4.44419	1.90715	4.69713	2.07144	11.9642	9.60844	9.39103	1.59834
2680	comp54925	comp4228	comp41097	15.5733	11.0505	41.9453	24.4993	3.56022	3.34565	7.54953	3.85448	6.43742	6.81479	7.14666	1.39263
2681	comp44250	comp4372	comp28254	2.75523	0.753676	8.53966	4.01651	3.04817	0.816452	6.32192	2.05232	2.56606	1.79303	2.94354	0.175646
2685	comp55332	comp23338	comp46637	12.3791	4.90024	21.7371	12.9702	161.316	113.219	250.043	85.7251	38.9088	15.3312	23.5499	4.42727
2687	comp42717	comp13588	comp37442	6.30549	8.06915	12.8187	3.17048	2.58598	0.472527	3.68949	3.86036	19.9429	18.4134	10.5107	4.37673
2688	comp49225	comp17343	comp40408	4.29404	3.55432	7.39018	7.31431	3.45775	2.46616	10.2654	2.23878	8.77701	3.79987	5.2106	0.193223
2689	comp51067	comp30575	comp42641	8.14643	5.86316	15.036	8.03236	4.66118	1.19603	8.2851	2.51073	11.5367	5.87375	5.1332	0.67854
2697	comp54671	comp22770	comp44360	4.51302	11.4636	19.8658	9.37	4.28965	2.35914	9.54817	4.99596	13.1525	10.5733	8.13791	1.51552
2699	comp21284	comp24531	comp39019	19.5495	21.9736	26.7751	32.3869	35.1885	53.9161	37.0304	21.0162	46.13	23.7558	33.2774	7.97835
2700	comp45056	comp4831	comp25199	1.67875	0.604078	3.02082	1.63657	3.75891	0	4.01688	1.29961	1.95606	1.15572	2.04519	0
2701	comp56281	comp23072	comp46309	14.258	3.39935	9.9407	15.6281	235.761	128.839	282.437	131.912	9.9337	5.53796	6.19346	1.44741
2702	comp55086	comp22548	comp47059	16.0118	7.10644	25.6989	28.7391	10.372	6.63089	12.8825	4.62605	53.897	118.502	64.1601	21.5958
2703	comp55330	comp24903	comp43304	6.31629	6.98798	8.30315	15.565	11.3441	25.6531	13.7125	7.20739	49.6796	13.0788	13.8425	2.84932
2707	comp54447	comp23149	comp47384	22.8773	13.202	37.9497	15.2695	29.3908	11.7419	36.7964	11.8204	21.8509	55.5648	23.0401	3.45564
2708	comp50605	comp23615	comp46590	17.7889	8.58041	31.5318	18.27	20.8132	5.98925	29.1447	12.2121	22.9421	10.4854	7.69283	2.26391
2709	comp56461	comp27845	comp47086	5.34485	1.57729	9.90353	3.55995	4.55395	0.582327	4.89621	2.21765	10.7003	6.38399	6.52733	1.00074
2711	comp53123	comp21703	comp44569	13.0281	10.5015	19.5903	31.1249	8.24873	3.63803	10.574	5.3844	44.7727	31.139	32.7505	4.19598
2712	comp56925	comp23719	comp46916	5.48235	3.16523	10.3492	7.43682	7.08307	2.1449	11.8991	3.52746	20.1997	11.6245	7.11407	2.52202
2714	comp44737	comp40559	comp40547	2.76686	0.319565	2.79566	3.2331	0.631931	1.49398	2.74112	0.454837	5.25894	4.35625	2.17371	0.423503
2715	comp56402	comp7138	comp45567	5.50387	2.4007	9.53444	5.02246	6.31862	1.49687	8.60492	3.05337	14.2473	4.45211	6.22449	0.666343
2717	comp55401	comp21260	comp46642	3.68642	5.13325	8.8187	7.27855	4.14056	2.12563	8.12433	2.31629	8.38498	5.44127	9.62713	1.04789
2719	comp43175	comp19970	comp9864	2.78667	1.47751	4.07687	4.40452	6.24599	12.2505	9.47869	4.51023	17.644	5.92929	8.97558	1.77512
2723	comp56777	comp27523	comp47519	3.59702	2.17942	9.18511	6.95409	5.68623	1.26618	7.5645	2.06237	12.1616	5.3601	5.0541	0.554602
2724	comp54442	comp4383	comp45062	3.19257	2.98363	7.81845	6.92231	2.55549	0.932914	4.00448	1.97124	9.57243	6.28737	3.70119	0.435071
2725	comp49878	comp32057	comp44444	6.4476	3.70902	10.5205	8.95431	6.61985	0	7.46944	2.49716	25.8335	3.41114	28.9534	2.06389
2726	comp55851	comp26039	comp41383	19.1495	19.195	22.0568	16.4608	13.3364	17.718	18.4604	13.1489	19.0106	7.0347	10.0585	1.90161
2727	comp56197	comp23951	comp47367	7.14908	1.83411	19.147	21.1141	13.5313	7.86095	35.9991	6.66166	28.0979	34.2464	12.1379	8.49861
2730	comp56270	comp24335	comp45214	38.5299	12.2545	36.6376	16.7902	18.2299	2.95701	22.5709	11.2715	101.822	56.8991	75.0405	8.53139
2733	comp54322	comp24129	comp46358	123.25	80.2548	163.172	124.217	125.606	37.7609	127.65	64.4968	67.0871	53.8287	77.2226	13.341
2735	comp54863	comp6728	comp44514	13.6226	6.55763	16.454	7.32135	4.09621	1.56566	7.27166	2.83233	14.3331	7.03424	8.39596	1.28461
2739	comp55011	comp26991	comp44274	23.4281	13.0954	22.185	15.164	5.8744	0.112425	7.51888	3.62425	6.86547	6.43626	6.96881	1.54786
2740	comp55482	comp22061	comp47171	2.03116	6.26271	15.7667	5.39465	7.77323	1.63904	10.1444	4.9363	15.4212	23.8828	2.44192	4.64843
2743	comp55373	comp21870	comp46777	5.12126	3.30688	9.79636	8.34508	5.97592	2.76716	5.8068	2.52388	15.3773	9.31752	7.71544	1.92703
2744	comp50048	comp18131	comp40080	4.07234	0.532961	8.75548	11.6721	1.61202	9.3041	2.89943	2.29561	7.07817	4.8725	5.13886	0.36932
2748	comp55663	comp15121	comp47142	19.2275	4.28762	21.8352	8.27888	11.252	4.2698	16.8606	4.9683	26.3181	7.22832	20.0692	0.779294
2754	comp51629	comp26129	comp43451	4.1343	2.23196	16.5752	2.19675	3.86017	0.329844	7.67756	1.85016	5.40046	0.385957	4.53745	0
2758	comp47303	comp20620	comp41153	8.79217	5.01921	11.7714	12.0773	8.71143	2.37254	10.7489	4.94787	6.6739	4.44781	7.36626	0.369677
2759	comp32053	comp27525	comp10260	7.47612	4.54339	13.0229	8.82381	5.89773	0.326465	7.44864	3.00327	3.26306	4.00372	3.75697	0.337062
2760	comp54326	comp25604	comp44856	10.8106	8.7264	16.1444	11.3659	12.8882	2.25817	14.4023	5.80598	158.657	57.0106	84.3426	5.27404
2761	comp30154	comp5427	comp7663	2.39259	1.50645	3.00859	2.40174	6.57221	0	5.59019	1.36056	3.08622	1.78766	3.95063	0.287989
2762	comp46213	comp19892	comp42141	3.20842	5.48138	15.6581	9.1736	5.45367	1.08998	7.53023	1.21227	18.1851	6.62218	2.82012	5.39978
2765	comp55958	comp4139	comp38392	38.8564	15.4407	64.1281	81.3163	5.38202	0.152638	6.58578	1.67984	6.31441	3.4142	5.72935	0.368535
2767	comp50000	comp22434	comp42256	26.6408	15.7141	42.2754	34.9914	8.27482	8.1114	13.1119	6.06633	33.1625	20.8624	14.217	3.41174
2768	comp52487	comp7373	comp45442	2.91899	0.884193	3.49695	5.04404	2.76331	0	4.62994	0.3363	20.628	6.1443	6.85579	0.25083
2769	comp50467	comp17153	comp42536	5.02668	2.6991	6.23324	6.84726	6.00987	8.36663	7.25662	3.46626	15.6077	3.67812	6.21049	0.433236
2771	comp55499	comp26870	comp47808	3.79068	0.18429	6.33555	3.30512	6.78666	2.13711	7.83829	2.52376	9.81056	6.7158	6.21016	0.858153
2772	comp43676	comp18466	comp41516	3.3025	1.45074	4.45089	2.50212	1.83278	0.549403	3.01351	1.05835	6.31607	6.27537	6.41624	0.640494
2775	comp45088	comp16905	comp32324	1.72642	0.554472	1.66145	5.89322	9.5391	0.635243	8.83645	6.73456	1.65779	2.00744	2.67444	0
2783	comp56816	comp22800	comp47521	13.6192	5.83522	16.4072	7.06551	8.15405	0.255536	12.6226	4.1005	33.0628	25.7109	19.1314	6.2249
2784	comp51731	comp23969	comp47900	51.198	20.8546	74.6697	39.9901	404.518	242.202	539.857	216.749	93.2968	62.2477	52.7959	7.89346
2785	comp52236	comp10392	comp45015	3.05525	2.11748	5.19869	61.6726	0.61414	22.1393	0.452506	0.283234	16.559	7.54512	11.0745	0.914187
2790	comp55222	comp16617	comp46795	54.8961	16.3008	40.3369	41.6132	0.583794	1.14047	2.52649	6.83398	38.5617	13.8619	38.5511	9.52474
2792	comp52042	comp21265	comp46363	29.3068	14.4188	43.1593	38.2743	9.2391	5.90351	14.023	5.92442	39.8689	21.4183	29.9407	8.28038
2793	comp49719	comp6740	comp41935	57.1285	52.3062	86.9459	46.0309	33.326	9.38008	42.2617	23.4789	91.2609	49.5191	43.3142	10.8931
2794	comp55809	comp5611	comp47534	24.1153	6.95772	16.1463	17.3954	1.03988	2.12776	5.14747	8.8937	20.3604	3.79132	13.4535	4.49501
2795	comp23007	comp42302	comp32940	0.737732	0.101357	0.803433	6.75377	2.75	0	5.242	0	1.00704	2.57486	2.37067	0
2796	comp38303	comp28327	comp35573	9.13074	3.79209	13.071	10.5732	7.20718	1.01303	9.76659	6.37282	19.7229	5.47931	10.7775	0.620849
2802	comp51631	comp18921	comp45714	22.432	16.2816	30.194	40.5035	16.3431	7.71621	19.8907	12.6109	25.3976	17.7266	22.9513	5.03769
2805	comp51363	comp21128	comp42894	15.6953	10.2372	18.0308	7.34642	4.65522	0	5.94057	2.05858	15.3165	12.9064	8.96663	2.40311
2809	comp40607	comp32827	comp42175	1.55756	1.63004	3.608	1.24041	1.00094	2.23232	3.9132	1.22538	18.2503	5.04812	2.45812	0.312241
2811	comp49808	comp29831	comp43083	39.5754	42.9851	20.7265	50.2008	1.44462	3.36211	4.52838	1.08507	6.74015	3.34981	7.39566	0.764668
2812	comp53886	comp20597	comp42625	6.26004	2.63048	12.9493	9.51475	3.00159	1.53881	4.95945	1.54197	11.7562	4.3002	4.56031	0.311412
2813	comp46527	comp25051	comp45633	16.849	12.9571	26.8005	17.0765	8.88394	18.4941	14.0006	6.89798	44.4303	26.9626	31.6111	20.3095
2816	comp54914	comp21475	comp47428	4.03667	1.61736	6.96575	4.85615	4.87314	2.19647	6.26143	2.37515	23.4851	11.1685	18.8046	1.08723
2819	comp57156	comp18501	comp47918	6.30679	0.649598	12.3023	6.62698	17.0711	10.8972	17.4037	7.02363	16.4988	10.5026	10.1477	3.27316
2820	comp48547	comp20518	comp26141	4.97588	1.7192	9.55774	7.92323	2.10362	0	5.18048	0.852265	9.47537	4.71347	4.53024	0.831919
2822	comp50361	comp6094	comp47731	11.0685	9.13527	21.091	10.8893	9.75063	1.61672	12.2254	5.11281	17.9401	9.05283	11.4553	2.31868
2823	comp56830	comp23931	comp47396	16.8999	9.68952	25.664	20.1853	24.0581	19.0619	29.8276	26.2461	35.5207	14.1428	20.2857	9.06308
2824	comp54428	comp22946	comp46446	6.35451	3.57795	8.9391	11.7636	12.7864	3.61855	23.7706	5.99945	59.8886	31.9777	19.7602	1.41155
2825	comp48491	comp14794	comp32532	2.38915	2.01536	4.20429	4.70724	1.14782	0	4.69002	1.07763	4.40737	4.99589	6.28402	0.707316
2826	comp55744	comp5670	comp44114	6.41805	3.18352	9.44684	10.8941	3.58856	1.49878	7.43126	2.09201	12.4729	21.2251	12.2486	0.707991
2827	comp51690	comp22597	comp32338	42.1267	49.8309	84.6682	84.1529	84.6152	55.3753	83.6736	49.4861	1.12086	9.07556	0.872788	0.720087
2828	comp49922	comp7061	comp42250	5.74017	3.00884	8.94581	8.62821	8.40104	4.89219	10.4341	4.93815	8.96766	6.91724	11.4565	0.730757
2831	comp44481	comp28405	comp27394	9.23537	5.80396	12.268	13.4987	5.97226	1.76581	10.5166	5.64755	5.786	4.28347	5.08556	0.377652
2832	comp53830	comp18168	comp42950	7.75002	1.85401	6.83049	12.5537	2.31331	0	9.60238	1.64729	39.7517	28.974	10.7658	6.5365
2833	comp56018	comp11337	comp47134	11.4692	4.87565	25.461	12.1417	12.693	3.21176	24.6028	4.74642	17.2634	9.31689	5.65183	0.898305
2834	comp48486	comp17653	comp42787	4.99606	8.07715	12.0995	21.8767	1.36238	0	6.69064	0.735636	72.2481	54.4137	26.587	11.2667
2835	comp51876	comp19812	comp46982	10.237	3.94282	14.4591	9.45277	5.59515	7.33813	6.81318	2.34809	20.2008	8.92008	5.57912	1.27887
2836	comp56766	comp23005	comp47210	2.92688	0.438729	14.8283	8.07862	2.03615	0.965005	3.94112	0.944361	24.4692	6.82446	11.5814	2.28898
2839	comp48123	comp5896	comp43157	33.5065	17.5374	35.6941	43.4053	26.9222	37.233	31.8813	17.5386	50.6003	28.5625	25.0118	6.09499
2840	comp35719	comp35511	comp26734	1.77772	0.790445	3.94415	3.29418	1.24476	0	5.38415	1.90621	2.39086	4.03146	3.14844	0
2841	comp55713	comp19645	comp47537	4.66748	6.60047	6.02585	113.44	4.41315	0.915173	7.14466	2.50089	25.9625	14.3792	10.6066	1.43396
2843	comp46897	comp20134	comp34708	1.51945	1.44545	2.76194	5.11372	35.2586	21.7123	50.7092	14.3517	2.47757	4.05564	2.13096	0.267178
2844	comp54614	comp22578	comp46800	3.90891	2.77571	6.88257	5.50141	4.45271	5.04618	5.44559	2.69276	15.2801	5.06145	4.6985	0.603409
2845	comp56805	comp11327	comp46753	11.5432	8.10731	20.9335	12.5354	21.9178	10.97	29.4051	13.064	17.6793	13.3839	9.90174	2.78868
2849	comp48590	comp20033	comp34795	5.15638	2.9712	5.98687	7.96492	5.56571	1.60425	8.05253	2.27489	5.83505	1.7093	7.8168	0
2858	comp39077	comp39475	comp34923	0.430848	1.2948	3.86934	3.32733	1.36342	0	3.66977	0.743687	1.97556	1.90724	4.42843	0.136213
2859	comp56665	comp22866	comp43406	127.465	85.9567	166.84	163.848	77.7082	32.842	104.946	39.7398	46.7091	45.3992	43.6804	11.1569
2860	comp51903	comp15422	comp42595	6.41232	3.03058	7.17748	5.64425	15.5473	1.38234	22.265	7.42188	9.53866	3.4352	4.84524	0.754578
2862	comp42383	comp22638	comp31592	3.54502	1.08679	6.07758	6.60261	4.46614	6.88439	7.19568	2.26561	22.7087	6.28571	9.19819	2.29306
2863	comp48841	comp19372	comp42672	10.923	9.26373	13.2263	18.8129	22.8589	20.7569	25.5892	13.4513	13.343	9.30542	7.78959	1.54784
2872	comp49335	comp29673	comp40457	34.8091	18.0801	63.0576	32.4572	4.90654	0	6.2631	3.03642	37.6195	23.3211	37.9235	7.77754
2873	comp51485	comp14439	comp41058	4.76652	2.46618	6.39316	8.28358	5.89437	3.95556	6.66707	3.37625	31.028	10.0577	11.4685	2.51025
2877	comp19838	comp6321	comp44912	1.40138	0.423185	1.9845	2.65466	2.23873	3.36179	4.66074	1.65042	11.4582	2.99585	2.84788	0.110704
2878	comp52940	comp15658	comp39632	6.52904	2.65568	9.72918	18.2912	6.24927	1.47909	8.73538	3.01187	14.1884	10.3512	10.7317	2.46307
2879	comp53069	comp20146	comp46722	5.39841	3.27618	6.00768	3.84035	13.096	0.526721	15.184	4.59053	10.2031	5.25553	3.5527	0.507695
2883	comp50385	comp25326	comp45326	5.93015	4.98316	8.0757	43.4016	8.43458	13.9355	7.05517	5.69446	6.57052	5.26917	10.4533	2.48327
2886	comp49499	comp22569	comp34285	28.491	5.61486	26.8264	12.9079	9.5739	0	12.159	4.9103	10.1527	0.392643	5.72393	0.448177
2887	comp41073	comp20291	comp43481	15.3814	1.79197	10.2106	18.1393	5.83599	2.70424	6.79312	4.64129	9.74388	2.55717	8.45558	0.345167
2893	comp53325	comp14712	comp43098	4.67588	2.63492	8.01468	8.94858	17.3594	22.8155	19.7792	8.00051	18.6407	5.98565	7.94882	1.89294
2894	comp51490	comp16160	comp41106	9.21007	9.76267	16.0399	11.7057	10.9001	4.39566	17.6676	5.92891	8.67829	7.95602	8.02594	1.99625
2896	comp48860	comp20957	comp39003	2.05791	2.18765	4.1132	6.05838	6.09238	0.452257	8.48859	3.36545	1.30168	3.43253	3.44629	0.210039
2899	comp52510	comp13049	comp44960	3.33111	1.98044	5.94178	5.61617	4.37773	0	10.7261	0.924398	15.992	11.9451	1.70639	0.833429
2901	comp44706	comp11634	comp39889	4.37975	5.63981	10.9853	5.0207	10.754	15.2343	14.103	5.47124	9.21268	4.18247	6.95828	0.824652
2906	comp48946	comp19383	comp45965	8.8409	8.14973	9.53282	7.77713	6.78798	0	12.5383	6.29127	143.426	61.7314	35.2331	7.8477
2910	comp34615	comp5892	comp44329	89.0223	27.3998	98.2692	75.3163	42.0637	35.9522	49.5078	25.6153	62.8847	47.2299	38.9368	8.1699
2914	comp54469	comp23057	comp47568	4.34475	0.757275	5.91255	3.06206	6.65885	5.1778	8.38549	3.91419	18.7062	5.62958	7.63143	2.01362
2923	comp52435	comp16531	comp37784	13.3643	10.5973	21.2275	16.7115	3.36334	0.588991	5.09901	1.01728	5.55621	5.2321	2.19032	0.313982
2925	comp58330	comp15911	comp43534	1.16201	0.0829996	4.59678	4.67514	6.74683	9.90124	9.33091	2.3516	100.976	62.1657	98.5959	10.3739
2927	comp55327	comp5506	comp44368	8.46745	2.54102	10.6764	23.2389	10.645	9.67066	16.3425	5.89984	25.1646	10.5706	9.70628	0.32092
2928	comp55580	comp21785	comp46786	3.06603	1.18185	5.07016	4.03775	8.82345	2.90612	10.5526	3.43402	8.824	3.40659	7.30408	0.340317
2930	comp51486	comp27251	comp46947	9.27823	8.85621	13.0238	10.0671	3.47763	6.51677	5.79719	2.99681	25.4918	32.8238	7.10496	3.758
2932	comp55830	comp22862	comp43879	52.9412	17.4116	81.6366	20.1122	209.822	139.372	269.949	116.296	13.8476	8.4531	11.6143	1.77617
2933	comp42812	comp24097	comp35349	1267.04	490.7	791.543	505.163	371.879	92.5695	326.021	138.885	248.187	133.899	323.545	50.6617
2935	comp33669	comp23940	comp36855	5.62031	5.59593	10.849	9.1351	39.8772	20.8074	53.06	31.7119	6.22631	3.04554	4.62918	0.0405818
2937	comp46237	comp6774	comp43544	20.5237	2.66093	22.0722	8.92513	4.6499	0.948169	9.263	2.36856	11.7237	5.61698	13.5609	0.607259
2939	comp53128	comp2072	comp11862	7.55909	2.3944	39.8807	22.364	1.70537	0	5.05198	0	7.23798	1.9496	0.75545	0
2950	comp51401	comp6930	comp40118	12.4566	9.53209	21.3719	16.6853	9.38818	8.19761	13.1798	6.88588	15.2241	12.2257	11.7951	2.16183
2951	comp53571	comp7750	comp46618	5.01532	1.44956	6.25715	5.00279	8.50582	0.386148	8.46897	3.93873	6.61115	3.96766	2.12332	0.672411
2956	comp55099	comp21019	comp46968	4.16362	1.24947	5.81733	4.17333	13.956	16.422	26.1841	6.98632	9.365	3.04423	5.55888	0.480376
2957	comp55397	comp20331	comp41633	8.2675	3.47866	14.4776	6.90721	9.45502	2.54285	11.7394	4.24985	15.573	10.7978	10.2408	1.23521
2958	comp52105	comp21548	comp42303	29.9172	23.8482	51.5842	60.5609	12.7621	10.0845	17.9126	8.24745	23.5248	13.1944	14.7179	1.98386
2968	comp51568	comp17722	comp44674	9.98145	11.4524	19.7998	43.5037	11.0843	4.39551	15.0067	7.32273	12.9603	12.656	10.6392	3.28142
2974	comp52741	comp21437	comp45332	3.38646	1.1163	6.91837	4.52949	3.30574	5.10224	4.16334	1.94772	10.9115	3.90957	4.14634	0.483533
2976	comp55541	comp27478	comp46047	4.87193	1.77338	10.4417	5.92304	4.0662	1.46566	9.58424	3.51163	5.72856	2.88751	4.84164	0.189548
2977	comp49823	comp17504	comp45508	53.3121	29.7442	88.6672	90.2491	143.759	60.0712	162.728	67.1945	63.6536	45.0004	41.4806	5.87177
2980	comp55734	comp5008	comp45166	7.5567	3.78832	8.78183	5.79281	3.45415	0.591785	4.24355	0.591559	6.74271	4.27625	3.46553	0.752801
2985	comp44927	comp14848	comp34181	2.60255	1.41173	3.87155	3.73086	5.98191	0.31565	11.2626	1.78205	5.24566	3.28533	2.09334	0
2986	comp51370	comp6929	comp46202	36.6685	35.0899	87.1151	98.8402	8.87487	1.65426	15.7026	7.3549	16.4153	8.27502	5.57963	1.55884
2991	comp54162	comp20209	comp45740	9.01175	13.2289	13.1135	11.2947	4.43642	6.57562	6.23275	3.4043	15.5276	8.08119	11.326	2.0437
2993	comp46758	comp7465	comp44208	17.5107	12.031	26.6327	4.18066	0.330947	0	5.80797	3.23412	58.3212	43.4162	36.2075	6.76014
2994	comp46309	comp10182	comp24200	11.6081	8.3895	11.139	20.6101	12.9961	24.4548	15.0509	6.20024	25.0181	13.9491	18.4305	2.416
2998	comp56695	comp22700	comp47550	5.47636	4.52968	10.4581	9.70236	22.7331	11.5859	27.8175	17.1383	44.2302	33.4605	35.6675	8.56872
2999	comp62591	comp27747	comp33195	2.0353	0	2.14763	0.128949	4.60512	0.470053	6.71193	2.70183	1.27599	0.760712	3.19779	0
3000	comp52458	comp23435	comp47398	6.25038	5.10775	11.5562	7.85901	184.391	136.174	241.295	151.746	52.3223	35.1358	40.1655	9.04021
3001	comp53323	comp17678	comp45611	189.308	89.0407	137.484	285.449	19.8063	28.3991	28.9619	63.9268	344.121	52.4598	164.305	19.2414
3005	comp54417	comp17261	comp46774	44.9426	35.5061	48.4988	53.4939	21.4112	6.42533	23.3488	10.2804	17.1607	10.2065	10.7612	2.2292
3007	comp55597	comp20092	comp45762	9.27036	5.72548	13.4152	10.0954	20.2219	2.32621	33.8528	13.8425	25.934	22.4864	25.8262	8.17478
3009	comp53635	comp16966	comp47632	24.5122	28.0112	78.6573	11.465	1.66344	0	5.30804	0.553089	17.3226	11.6032	14.5745	2.96107
3011	comp57138	comp23880	comp47846	5.28207	2.4413	10.0973	29.325	85.1605	47.223	103.437	41.6492	15.2208	5.22853	3.77357	2.89931
3012	comp54725	comp21274	comp44597	75.4005	42.0855	79.9337	100.791	25.7848	118.426	32.223	19.1259	54.4192	36.3652	37.9397	5.41361
3015	comp53918	comp10204	comp44734	10.6916	11.7456	18.7182	21.5365	12.4385	7.60168	14.8803	7.24294	18.4886	10.0743	12.4134	3.05412
3022	comp56846	comp22424	comp47378	4.00053	2.90877	7.64715	13.3896	2.24532	4.46375	5.27768	1.28102	15.0668	10.3868	8.73622	0.736318
3023	comp51753	comp37264	comp31397	16.1311	4.26969	17.4646	15.3326	0.842379	0	6.17955	1.46128	2.77867	3.39661	0.855457	0
3025	comp55783	comp18206	comp47355	21.1763	11.3833	39.3978	440.277	17.8742	287.925	14.322	6.51577	48.8661	13.2129	32.2509	4.47474
3026	comp44501	comp20895	comp27910	2.33382	0.767673	2.74526	3.74599	3.0684	5.52173	6.24172	1.88383	4.5171	3.93526	0.210127	0
3031	comp55944	comp11476	comp47205	14.3445	5.09717	19.0633	12.6544	8.49488	4.0967	14.1025	3.58346	38.5209	13.3779	14.1348	2.64843
3033	comp49575	comp43567	comp33753	45.9639	38.8032	24.7355	46.0043	1.08835	0.128671	1.83758	1.62306	6.45197	1.63981	2.56826	0.216388
3034	comp46710	comp27832	comp18392	6.59519	3.56328	10.209	9.15908	4.88463	3.82644	6.3688	3.80982	3.71998	3.27499	5.40183	0.409518
3035	comp52100	comp11427	comp43108	7.03661	1.7734	7.41232	33.1119	13.2773	8.65803	11.7776	4.63052	4.92457	1.86047	3.63305	0.339453
3036	comp52142	comp13712	comp39729	7.51808	4.42341	13.6694	4.48481	3.05864	2.65368	5.89222	1.89472	17.6107	10.4394	6.64132	2.24082
3039	comp52314	comp25671	comp41278	15.9913	4.78979	18.0214	23.2497	14.2778	12.5569	19.4292	8.01609	16.0275	10.4324	14.0443	1.75591
3040	comp53117	comp11393	comp47336	6.25395	3.51123	7.90474	7.58223	5.64828	6.52407	6.16032	3.36704	15.7336	7.06112	9.40614	1.14805
3041	comp53667	comp21101	comp45406	3.05177	0.0364059	6.54706	0.918099	4.61381	0	4.35471	1.36027	3.4503	1.45442	6.54627	0.187068
3044	comp56382	comp23330	comp45082	5.95727	5.46219	12.6631	23.8538	7.09355	5.86179	11.4586	5.34045	15.1406	9.80951	9.64476	2.21802
3047	comp52255	comp23201	comp44252	9.38162	3.82089	14.2078	9.3985	124.966	61.3377	157.144	70.6516	29.6309	13.5461	17.2756	3.72335
3053	comp50387	comp28208	comp47013	2.19666	0	4.45661	5.05227	5.76223	0.617328	8.08366	2.96757	13.2892	4.75633	0.887247	0.330933
3055	comp51484	comp31261	comp21621	7.78029	3.60117	10.7745	5.30211	3.00075	0.25266	5.58175	2.26396	2.38395	3.88645	1.31355	0.264536
3056	comp41979	comp7090	comp39882	15.1609	3.77508	19.2301	31.4198	8.23864	1.31198	11.6056	5.68514	9.4709	10.6664	17.9078	1.58254
3057	comp70950	comp44731	comp19316	1.79163	0	0.210919	1.20709	0.512076	0	4.49198	0.467575	2.46398	2.54473	1.94707	0
3058	comp53615	comp18942	comp46267	23.502	13.982	37.0419	34.6149	28.8401	5.83086	29.8807	9.26953	29.6144	19.5709	30.8876	3.38471
3063	comp56874	comp22891	comp45153	8.73193	2.07806	9.16081	4.57893	8.72615	0.553942	10.7701	3.7124	12.5303	10.9027	6.56683	1.69219
3064	comp52069	comp6639	comp44759	97.3165	63.885	126.299	162.228	79.1405	100.1	94.9682	64.2592	110.175	64.9741	59.5263	14.7847
3066	comp52522	comp19897	comp45189	20.5406	8.55738	29.4361	20.0203	11.1664	4.13983	17.9408	7.09563	16.293	10.3506	9.525	2.05249
3067	comp47081	comp7107	comp29030	27.9826	15.6937	8.04427	40.8174	1.20162	4.52117	11.5957	14.0119	24.7823	0.713715	11.1989	0
3068	comp53102	comp20603	comp41265	39.8264	51.5147	84.2356	111.203	19.6107	7.10937	18.4752	9.83184	24.392	16.182	8.36381	0.686028
3070	comp55946	comp25746	comp47178	15.6819	10.9495	24.6375	15.3088	8.81756	2.40159	11.9964	4.1642	50.4971	27.8605	22.7117	3.1806
3072	comp56401	comp18666	comp44839	17.3118	11.4112	44.083	20.4186	26.0061	4.61555	26.9054	11.713	61.2872	25.6071	50.4832	3.44898
3074	comp43866	comp9936	comp43354	3.46469	1.90965	5.33976	4.49191	6.38779	6.42446	9.39802	3.63963	23.6987	13.223	24.9738	3.21813
3075	comp54325	comp20273	comp46454	22.5094	13.6835	30.4582	28.4052	26.9407	19.6091	34.7215	13.0643	29.4326	12.2307	13.2127	2.17528
3080	comp7436	comp20569	comp8498	3.91307	4.5429	5.9344	6.73379	2.96746	8.38688	5.55463	2.67366	2.24818	4.08737	1.22942	0.175837
3081	comp56106	comp10178	comp46490	3.30823	3.59411	6.93781	18.6602	7.49347	5.13551	6.5386	4.27162	9.22967	4.27311	8.84123	1.09908
3082	comp43890	comp16365	comp41769	4.7329	3.62917	8.4698	7.69391	6.20824	2.42051	8.58675	3.56038	6.79465	5.62261	5.14544	0.377866
3083	comp53478	comp39596	comp40362	3.88355	3.5808	8.86929	10.3515	0.389525	0.337075	3.32512	1.53713	41.4765	55.724	32.0344	1.4525
3085	comp55553	comp21952	comp47290	15.8075	11.0961	32.4725	15.0205	14.7248	8.01238	18.8479	9.06844	28.0688	14.7257	15.7302	2.92463
3090	comp56425	comp9879	comp45916	12.5556	8.46005	36.8826	20.2272	6.53137	1.23827	9.43934	3.76978	26.4634	19.6084	13.5933	3.72141
3091	comp9802	comp27194	comp31471	2.99315	1.55673	4.67871	7.10097	6.68555	7.56018	6.4604	3.41771	6.76619	2.70903	4.84002	0.239605
3093	comp55865	comp23403	comp47517	14.0179	4.4446	23.4271	5.6385	149.546	48.5814	242.756	65.9177	14.6794	16.4052	11.043	1.57701
3098	comp54064	comp13479	comp42306	4.79566	3.25102	23.4737	10.886	4.5574	0.197978	7.51854	2.7806	6.63862	3.39921	4.38533	0.266546
3099	comp53961	comp28562	comp38905	4.8816	0.958024	7.94054	11.1045	6.11384	0.647377	9.00986	3.06012	8.37877	5.6506	3.99024	0.680664
3101	comp51804	comp4389	comp40789	3.32012	0.892219	5.11059	5.64989	3.76181	0.647249	4.29824	2.16222	6.8383	3.90298	8.24745	1.41417
3102	comp38634	comp13470	comp41676	11.7689	7.51564	15.0415	11.7404	5.38231	1.89159	9.77733	3.00556	10.924	5.52417	21.6616	0.19909
3103	comp46499	comp9067	comp38885	3.19367	0.528174	3.96711	3.83098	4.27312	1.99021	3.32148	1.85514	6.92888	4.17009	3.59728	0.490119
3104	comp50973	comp6494	comp41480	41.7509	32.9812	94.7877	631.028	4.79587	0.575868	7.69586	2.13801	15.8031	13.1623	8.1972	2.44453
3107	comp48659	comp27503	comp38257	4.73802	8.3019	23.3444	11.9796	6.61261	2.85039	9.34647	4.14797	28.2772	14.2516	13.5337	1.44499
3108	comp54073	comp10913	comp45904	15.9581	10.3918	14.3956	48.5789	30.4023	17.0772	31.8174	19.4574	18.763	25.8249	41.1827	1.5006
3111	comp28889	comp17995	comp16297	13.8466	7.91247	23.2468	12.9668	12.5474	0.649591	14.7136	3.86208	5.35107	3.47785	1.77177	0.273851
3112	comp42028	comp41994	comp33249	1.34829	1.22287	4.26985	4.15926	1.47775	0	3.61875	0.493652	3.80979	3.61539	1.02711	0.16399
3115	comp55909	comp20088	comp47114	15.4846	11.7457	38.7373	31.6303	8.23921	6.14536	10.5441	4.22351	34.4309	22.1632	23.4253	6.62201
3116	comp53524	comp10805	comp47388	77.0813	34.2185	103.337	77.8721	19.2782	2.08555	22.5275	13.9596	148.268	106.281	153.574	34.3248
3118	comp57058	comp23602	comp47885	7.01539	1.98016	9.94878	5.85461	270.253	115.086	360.239	137.581	13.5116	5.88818	9.65432	1.97979
3119	comp53402	comp28762	comp47569	5.42439	3.53178	12.8971	18.4811	5.06776	1.43045	5.2313	2.89186	16.0241	8.00326	5.82431	0.803661
3120	comp51097	comp4881	comp40233	3.83302	1.79055	8.2309	4.42355	1.8968	0.112964	5.44239	1.52372	4.34837	2.84706	2.51219	0.186037
3122	comp53591	comp6234	comp42115	49.1048	34.7384	78.997	126.572	44.1368	52.6836	56.9653	32.5443	70.893	28.5148	30.9698	6.46447
3125	comp50974	comp11413	comp39746	9.5205	6.78535	11.9797	16.1319	10.8426	4.13194	18.0175	5.54092	11.5863	5.51277	6.00304	1.22434
3126	comp37387	comp42063	comp48578	4.79326	3.85001	8.12035	10.4209	1.78845	0	4.15616	0.361703	6.09797	5.84772	3.26364	0.375733
3127	comp53153	comp23233	comp40756	12.8308	8.38615	16.7347	27.1764	21.5813	2.92347	28.5374	10.5982	17.0407	14.75	15.7189	2.73941
3128	comp53948	comp16381	comp46102	64.6326	42.4582	83.0302	107.106	9.16351	1.4587	15.2506	3.2199	62.6343	59.1852	54.1979	10.5168
3135	comp54475	comp23694	comp46926	5.30338	4.93283	12.7077	12.0397	32.5445	18.8735	50.3637	19.4447	18.7126	6.31846	7.3692	1.20535
3136	comp56416	comp14515	comp46879	44.367	47.0458	73.0244	31.8207	16.6039	0.408598	17.477	10.7786	58.0632	31.7994	44.1061	16.0924
3142	comp51094	comp19176	comp36186	5.18301	3.45832	8.40446	13.4927	7.82401	4.30172	10.3154	5.21758	5.54576	3.08935	5.6929	0.0332887
3144	comp44390	comp37130	comp34493	5.60006	3.68736	6.18432	5.43957	1.5203	0	4.35156	0.794448	5.63575	4.6968	3.70828	0.30406
3145	comp53465	comp20455	comp44833	11.0191	7.42874	18.0394	13.9175	28.4271	5.33457	33.3078	17.3107	12.0846	8.47386	5.97828	1.12965
3147	comp56886	comp28216	comp47276	3.50465	1.53412	7.52976	5.4877	4.73618	0.258634	5.89658	2.5551	7.86833	3.73028	2.25611	0.111751
3148	comp56529	comp17066	comp47590	7.00805	5.00879	10.7687	11.7993	16.6678	5.55624	16.4979	7.86063	12.6952	6.52368	10.9782	1.81424
3152	comp51924	comp16838	comp38148	11.9013	5.3321	26.1748	60.9054	2.0554	0.0871828	2.89655	1.57335	2.80888	2.8616	1.53836	0.575632
3155	comp55052	comp5727	comp43863	31.1419	17.673	35.7318	38.1967	9.05763	5.13051	11.5636	5.80376	13.1251	6.41982	7.86559	0.921468
3159	comp50797	comp4854	comp44319	64.9345	108.101	68.5613	52.7051	1.59466	0.277969	6.53601	2.59984	124.302	48.7532	98.4839	6.60184
3160	comp43306	comp30425	comp38120	2.23828	0.345683	5.15104	0.839735	0.977531	2.64821	4.20223	1.22066	9.66595	2.44178	3.40454	0
3162	comp56827	comp4175	comp46520	5.96128	2.55442	11.0345	6.70726	3.32381	0	3.4886	1.6439	3.7836	2.78155	1.19341	0.83932
3163	comp45361	comp23870	comp46122	200.618	121.457	366.928	205.292	353.21	146.876	422.564	170.205	123.638	81.8582	112.944	17.2593
3164	comp47878	comp32956	comp35125	4.86831	1.61206	9.81817	10.2765	6.56737	0.122877	5.23425	1.11163	13.8358	6.87278	7.20873	0.700746
3166	comp52909	comp31707	comp45402	4.43195	3.92664	10.9377	3.53129	3.27323	0	2.32722	2.05981	7.82554	5.14672	5.58936	0.869434
3167	comp53341	comp24904	comp43786	14.189	10.6115	21.4187	12.6798	14.8187	5.35907	18.3185	8.01582	20.8918	15.1413	12.8788	2.4033
3168	comp46734	comp17701	comp40071	6.79436	1.57849	5.48748	10.7066	6.26296	0	9.85778	4.41268	7.75611	5.01268	7.45704	0.683599
3169	comp57117	comp24453	comp47933	16.976	8.62126	31.7586	25.492	10.1606	1.31955	11.6822	4.58919	29.7003	21.3298	24.752	6.32822
3174	comp48338	comp11516	comp40637	1.869	0.855988	4.58751	7.19823	9.85036	12.6093	15.6168	6.46659	5.53689	4.68779	2.20857	0.711149
3176	comp56467	comp8760	comp44695	43.1143	30.2615	54.309	39.2642	17.571	9.28027	27.9294	12.1503	150.422	82.0347	106.522	22.6488
3181	comp56961	comp10386	comp46194	9.73729	9.18357	15.8121	19.1272	5.80305	4.29505	7.43049	3.99579	21.5926	11.2989	11.2763	2.72562
3184	comp51147	comp20032	comp46923	9.9206	8.31058	17.1049	12.0261	22.3343	11.8392	31.4802	11.9459	17.5331	8.68273	12.7726	1.5848
3187	comp50568	comp27156	comp29144	45.4415	53.613	75.5819	76.8043	8.13161	11.2321	12.6966	10.4527	0	4.93466	1.59328	0.621012
3188	comp51203	comp18773	comp41134	3.95546	3.1741	10.2014	9.83932	6.39837	0.100255	8.30188	4.04403	14.6062	11.4119	8.98509	2.42205
3189	comp55954	comp23588	comp46611	18.489	13.9676	23.9059	18.0279	88.6825	47.3771	114.524	53.1648	23.5041	11.7111	8.6469	1.92391
3193	comp55619	comp22288	comp46276	66.8686	52.3902	81.3987	101.533	23.3843	9.69091	34.8667	19.4692	35.3632	22.02	27.93	3.44713
3194	comp56465	comp23469	comp47921	23.0055	16.1966	27.7806	16.2795	16.9074	5.69453	25.6931	8.17821	103.908	59.9083	15.4948	8.80111
3202	comp53217	comp22001	comp46630	16.2544	5.01806	26.6101	9.83694	169.376	61.7816	144.772	74.3727	28.3277	20.8797	13.2592	1.84773
3207	comp49670	comp22570	comp31131	0.0732634	45.9942	5.85984	5.20854	18.3276	8.23595	31.0873	9.59578	6.3766	3.94897	1.58923	0.322452
3208	comp8309	comp28736	comp30558	10.6469	7.4253	10.1408	10.6752	3.8916	2.44439	8.43688	4.24349	5.03841	2.06196	2.7195	0.0842409
3216	comp33200	comp38019	comp37994	0.96471	0.194976	2.0875	4.77811	3.29414	0.540105	4.0607	0	3.56479	3.70562	5.38148	0
3217	comp51101	comp6318	comp42042	9.52145	6.01374	15.7218	11.3032	7.13136	2.07442	16.4361	4.06607	11.8866	7.73903	8.88656	1.9491
3218	comp57136	comp23965	comp47829	6.24933	1.9965	11.9523	2.2977	22.9029	1.33512	35.9868	7.02134	12.0207	13.5796	3.76478	2.63699
3220	comp48063	comp14839	comp39772	41.3814	15.1738	47.0188	24.5599	40.299	17.0926	58.5139	14.673	52.0635	19.1123	30.0664	4.01943
3221	comp47939	comp12566	comp39599	1.70782	1.65244	4.25418	2.94389	2.58935	1.2218	4.19893	1.23466	2.71798	2.3699	1.34626	0.210257
3224	comp48008	comp14781	comp46179	4.90364	0.857653	9.25102	2.55288	1.58308	0.0775251	3.324	1.52228	4.6726	16.802	6.65444	0.130189
3227	comp53166	comp31482	comp42385	2.60559	0.969295	5.36623	18.4745	2.01245	4.05698	2.3598	1.25265	19.1853	7.22124	5.87906	0.995482
3229	comp48141	comp35621	comp38497	6.46252	3.01632	6.83715	8.44866	3.0193	0.0667858	4.19095	0.41006	2.84824	3.63057	1.71739	0.0349975
3232	comp41539	comp11352	comp39042	6.97464	9.97461	14.5724	19.0986	15.5149	9.71927	14.7025	7.6005	17.9676	11.9584	15.3601	1.60924
3234	comp54440	comp22804	comp46171	13.0083	2.68037	20.4916	11.1763	4.7172	0.804902	8.61979	2.82509	13.464	7.54325	7.86111	0.787311
3237	comp55009	comp27775	comp45809	13.0148	10.2644	27.5962	29.5551	5.65511	0.990235	7.18604	3.19169	8.58611	5.63189	7.45908	1.1543
3238	comp48786	comp5640	comp42793	11.4335	8.94829	21.782	20.8238	18.357	4.17838	17.3589	8.78209	12.5005	10.6403	10.6299	3.85529
3240	comp53701	comp20816	comp30572	10.4932	5.03981	11.4802	6.31261	5.04432	0.0398213	7.60622	4.45869	7.82288	3.17593	5.06478	0.554273
3243	comp55168	comp21898	comp43175	13.6861	8.12207	37.8967	20.5402	7.14306	1.32319	8.3593	4.40346	17.1794	8.85208	9.22935	2.41377
3244	comp49929	comp22774	comp43823	61.5303	26.632	62.2603	53.1197	37.6179	9.7118	52.8155	25.8607	6.69883	7.34946	7.10943	0.850008
3254	comp47412	comp4739	comp38060	13.0207	0.436788	11.5717	9.73135	4.79466	2.21363	7.1172	3.06591	1.61792	3.38043	3.73393	0.158712
3258	comp53696	comp15081	comp41141	2.05437	1.03518	6.7835	4.38868	6.56668	1.82972	10.192	4.4508	11.538	6.1979	4.86499	0.754623
3262	comp43689	comp23519	comp42339	16.123	15.3719	25.0583	32.2731	4.26794	2.0102	9.11365	3.6119	8.5252	40.0937	20.8828	0.590571
3269	comp55331	comp5678	comp43000	15.2107	5.69414	12.8158	18.9858	8.83508	9.19197	4.15202	4.67376	13.9515	3.61221	7.40267	1.11724
3270	comp56881	comp17449	comp47549	76.1899	46.9775	116.2	99.286	2.05914	2.47851	11.1779	3.66964	20.0859	26.0585	6.9925	4.40253
3275	comp46318	comp23191	comp36571	32.5261	26.0341	56.9621	62.9594	19.2036	16.3188	21.9125	7.17205	8.66628	3.81926	7.71025	0.193752
3278	comp50625	comp19602	comp44334	8.06425	4.44038	12.5358	7.03288	2.47644	0.544282	6.27886	1.61368	6.42246	8.75962	16.7453	1.06131
3279	comp56069	comp22300	comp45311	12.9229	10.0531	19.5808	30.2617	18.7336	4.83363	22.5393	11.9686	43.4687	46.6823	36.4811	7.03403
3281	comp51383	comp21212	comp46143	2.63506	2.31597	7.344	3.84245	2.50132	0.431766	6.20807	1.11724	30.9928	5.11018	9.65986	0.670223
3285	comp54146	comp28352	comp44006	56.6519	20.4499	92.052	71.3226	10.2062	0	8.87786	6.39564	22.2504	18.8917	16.9659	3.57433
3286	comp52575	comp6772	comp10173	7.44325	4.52302	8.64089	15.1804	10.045	8.66402	12.6991	4.40055	4.36791	3.62746	1.5978	0.374754
3287	comp50040	comp9166	comp44271	9.08902	10.3797	16.3623	7.12593	0.584764	0	3.7267	3.831	13.3504	16.7882	11.601	1.55584
3288	comp51735	comp10474	comp45481	7.83317	3.80068	12.6279	7.3677	12.068	3.70606	17.9625	6.76131	20.245	24.0838	11.2257	2.18713
3293	comp56861	comp5992	comp45999	48.4482	30.4163	85.3018	48.7236	56.449	13.9441	72.7131	29.1626	68.9565	47.6553	54.1378	13.1375
3294	comp56179	comp18934	comp41620	67.6231	38.207	108.968	71.571	15.8834	8.74778	18.229	8.90615	26.7288	41.9288	29.2216	6.30085
3295	comp49936	comp34103	comp44157	5.71347	0.676271	5.91676	4.27184	2.25185	0.227315	4.4935	0.641837	87.8077	75.2195	135.154	9.46793
3302	comp55627	comp15048	comp46269	20.5218	9.53368	30.3957	24.1202	28.1499	3.10652	27.9303	12.3495	49.518	19.7064	36.0709	9.43703
3304	comp56190	comp6146	comp44525	17.7857	9.08392	21.0238	62.8284	13.9657	12.5155	15.772	7.66807	38.8351	28.7981	13.0623	2.57165
3305	comp54122	comp24495	comp43454	30.367	26.93	47.8409	54.593	27.277	9.51535	30.0757	13.493	38.7174	28.4869	36.6507	8.51242
3306	comp55300	comp22002	comp46589	37.3553	21.6596	47.9681	34.3862	71.2729	3.97895	38.8416	21.416	60.6032	31.3803	40.2403	4.54296
3311	comp54411	comp25898	comp37679	4.30131	3.87579	8.246	7.4287	6.97147	2.3013	9.86511	3.87808	11.1396	7.28017	8.56859	1.71647
3312	comp54546	comp27584	comp36577	14.4251	26.7194	25.9617	42.5811	9.28379	3.34564	10.2466	3.65966	15.0745	9.259	11.8603	2.94704
3313	comp21063	comp6290	comp44840	7.10946	8.17675	10.0705	11.7146	9.51115	11.9963	10.7694	5.28368	21.8052	9.76018	15.5963	2.51764
3314	comp54347	comp25145	comp43528	18.8838	27.4552	26.9331	50.2444	14.5803	4.10114	16.7139	16.008	26.2798	32.5612	18.7123	5.39223
3317	comp53504	comp20844	comp46165	7.90054	4.75312	12.9852	8.68283	6.25576	2.34848	18.4445	4.95126	30.2828	16.411	18.3537	3.10732
3318	comp56586	comp18713	comp37050	9.10554	4.80471	9.54497	5.93736	2.29287	0.0846572	5.0124	1.04027	4.11254	4.43276	2.49149	0.0596683
3321	comp56330	comp22692	comp43031	10.3818	6.77693	11.9379	6.49153	3.29679	0	5.33588	1.73163	7.71651	5.37981	5.25394	1.35601
3324	comp46400	comp24521	comp41580	20.1665	17.8355	27.2084	25.4514	28.4128	13.8593	34.9673	17.1092	71.1242	35.2923	67.1264	7.23268
3326	comp56960	comp4621	comp44964	19.5336	8.50715	44.5871	29.7848	4.8421	0.998684	7.32035	2.44317	11.2612	6.91604	6.96586	0.989534
3328	comp56057	comp18407	comp44108	14.7885	7.62765	27.0093	20.15	32.7241	12.5626	40.9991	15.6867	24.0941	9.77524	11.9432	1.59709
3329	comp41718	comp18287	comp46568	34.0528	38.7318	64.3125	57.4485	42.2773	5.17997	45.2481	30.0796	72.6221	65.6006	78.671	15.8892
3330	comp51337	comp20054	comp40432	8.3352	2.17842	7.47321	12.0454	9.30168	12.3603	9.50939	6.52042	5.98852	3.55266	5.23575	0.74347
3335	comp51336	comp11624	comp46628	16.8118	15.0819	26.1101	26.972	11.4797	7.58152	13.9543	6.84172	17.0865	8.73839	14.4592	1.76051
3338	comp48071	comp9905	comp43961	2.18119	1.16022	2.63216	3.35521	9.15817	6.09522	13.3247	4.52583	14.2961	6.60625	3.99327	0.564851
3340	comp54461	comp22428	comp41641	8.84272	1.64962	47.3777	17.6522	5.43343	7.83267	6.89464	2.97552	6.76254	5.99885	4.58303	0.305423
3342	comp52595	comp5605	comp43913	9.881	8.89458	23.004	22.3396	6.43314	10.7895	8.02648	4.14475	18.2426	9.16089	8.39526	2.11549
3343	comp54644	comp5756	comp38614	11.376	0.622705	5.94984	5.58434	5.72087	1.73862	7.75576	2.34997	4.72725	2.55608	5.1841	0.281311
3344	comp56703	comp8656	comp46935	76.6749	39.4452	101.508	62.4869	57.3975	11.5069	69.5882	29.2931	68.3417	46.7695	63.2538	9.65023
3345	comp57057	comp17276	comp45936	46.128	8.5459	84.7059	47.3773	4.73916	3.30892	6.77673	3.09939	56.023	18.4651	14.3804	3.58543
3348	comp50537	comp10468	comp47491	12.7947	7.98542	12.6268	17.6758	14.7548	6.88326	18.4728	8.50948	22.6158	12.1082	13.9889	2.91909
3352	comp34885	comp20110	comp33425	2.59397	0.573456	3.53114	4.11026	1.91036	3.65954	6.58082	4.33605	7.86382	5.73047	8.01587	0.281336
3355	comp55981	comp5790	comp47564	28.2798	12.1156	45.0316	37.7144	8.08614	7.67831	13.0926	5.85046	22.8589	21.247	19.1016	4.41637
3357	comp48964	comp10888	comp43190	32.2071	23.5145	51.7158	55.4514	34.7236	15.4585	39.4263	18.1525	38.5767	29.2707	30.1508	8.56351
3363	comp54886	comp25805	comp38611	6.02931	5.3067	12.9986	27.2972	1.38339	10.9037	2.6343	1.67436	6.876	1.51937	0	0.0415696
3364	comp46106	comp7586	comp40175	12.9759	10.8012	13.343	14.7023	6.65897	2.98235	6.16178	4.22607	10.8269	5.33478	11.5147	1.5495
3365	comp53553	comp20831	comp47044	6.13984	2.59785	9.21813	7.17359	11.0072	0.506691	15.8355	7.21275	53.518	38.1777	30.3237	5.83567
3366	comp56253	comp19388	comp46387	15.9365	14.1885	40.2891	28.7171	11.5528	1.66835	14.088	6.64738	19.2406	18.8445	12.8356	2.67671
3368	comp47463	comp5868	comp45170	35.2439	19.3092	87.6141	47.0834	9.42696	2.02622	11.918	3.6752	13.0005	7.61646	11.6598	2.05852
3369	comp55109	comp19985	comp39580	15.0376	7.13165	23.1571	10.1473	11.4384	1.13353	14.3203	4.47118	26.076	9.15905	25.7492	0.914642
3370	comp51107	comp14824	comp47268	2.37946	1.05698	5.16519	4.64901	3.28554	0.0891717	4.21465	1.43759	73.6759	42.5491	37.3034	1.59446
3371	comp48770	comp13191	comp19789	9.71191	4.97934	13.1037	15.6644	3.61596	0.407278	4.53537	2.81691	3.20773	1.8346	2.28689	0
3375	comp57115	comp10917	comp47821	15.2629	8.57243	51.4669	17.3062	11.4339	3.42141	15.5248	6.91044	69.3212	24.9907	25.0469	7.03414
3377	comp54395	comp25750	comp44585	5.46356	4.27275	9.84875	14.1099	9.23251	2.28685	12.6457	5.28151	12.5974	9.72594	10.1827	1.85531
3378	comp56501	comp31519	comp29283	13.7934	11.4656	27.0146	44.3825	3.96471	3.8637	4.5403	0.62722	6.31389	6.52433	6.49231	0.785168
3380	comp52552	comp22621	comp46280	12.2391	8.02433	16.3471	19.2582	13.4277	6.07488	12.9897	7.16832	17.1314	6.89559	8.25397	0.989623
3384	comp55080	comp11046	comp44850	10.9775	4.06709	15.3559	11.2598	7.74962	7.52623	7.49953	2.47662	9.32534	6.7338	6.82406	0.710759
3386	comp54014	comp29328	comp46031	9.56641	3.73332	23.5296	15.8807	4.52558	0.970923	5.15076	1.82833	98.9641	63.9909	57.7729	9.20235
3387	comp44935	comp9836	comp45371	4.48634	1.77671	5.98199	7.19798	6.14418	9.87678	14.2705	3.27792	13.4112	7.32265	5.89905	1.16316
3389	comp53357	comp25280	comp33789	9.53245	9.47475	4.92215	10.1738	11.908	20.7877	14.7119	15.1781	4.2877	19.8959	43.1685	0.59554
3397	comp47348	comp25368	comp44490	9.99336	9.4329	12.5099	18.0164	12.0334	7.43177	12.9492	7.06046	20.581	12.2706	26.8771	2.48886
3398	comp47364	comp24960	comp15692	22.2109	16.355	21.5837	14.6098	22.5321	3.12501	30.1563	13.6922	12.364	12.5625	10.4033	2.32288
3399	comp42942	comp6754	comp45527	3.94003	12.2539	13.5291	16.9148	5.79898	4.16561	6.51839	4.01753	9.26578	7.65905	12.0533	2.84283
3401	comp54329	comp11650	comp42909	7.08589	5.19582	5.07789	5.3589	8.63665	5.23382	13.5864	4.92135	16.4124	6.49281	4.42754	0.447569
3404	comp48339	comp28905	comp43883	2.84068	1.39024	6.49103	4.30509	4.08267	4.99493	4.42959	2.47287	5.72496	4.83956	6.32735	0.221143
3405	comp50551	comp10040	comp41426	4.00519	4.72711	10.2891	6.92358	1.2216	41.3317	2.87228	1.00857	5.59381	13.0105	6.01298	0.327607
3407	comp48606	comp24751	comp42589	17.0215	17.0516	26.0646	28.2133	20.1568	28.9633	21.8225	13.3785	38.2717	14.8045	27.234	3.32188
3411	comp49473	comp10787	comp46524	29.9764	39.62	39.649	87.3435	25.009	33.3791	34.1823	19.0541	83.2995	118.277	72.9756	14.3364
3413	comp51482	comp6849	comp42694	11.2494	10.5753	17.7486	25.6864	8.26902	6.66011	12.8451	5.34388	14.6243	9.26259	9.33749	1.17144
3414	comp48699	comp14896	comp36159	2.61359	4.26743	6.46261	7.80608	3.16362	0	4.86995	2.19038	9.52275	7.04793	6.74806	1.94932
3417	comp56967	comp5587	comp46458	6.42173	1.75103	9.67781	4.60599	6.6961	0.497486	6.92141	3.29356	4.79724	3.9383	4.08429	0.277572
3419	comp48780	comp21588	comp34284	4.73829	2.61978	5.89361	5.22741	5.28957	0	7.03485	2.19034	4.25017	5.11144	0.409979	0.0469358
3420	comp57722	comp25210	comp40790	6.06394	9.26527	8.39641	18.4801	22.016	23.6524	25.4249	13.1935	24.3829	7.94726	12.9992	3.2898
3422	comp54565	comp14941	comp45484	57.4528	35.6042	72.2976	116.013	3.71427	0	8.59943	3.0564	15.5337	7.92309	7.85875	1.53409
3425	comp54246	comp9446	comp47343	26.4843	21.608	31.0179	37.8298	15.4053	8.70296	22.1128	9.16362	19.1599	9.9892	27.1734	2.58455
3426	comp55082	comp6722	comp44512	9.63683	6.28208	13.8097	12.9814	6.1658	4.58668	7.83285	4.24392	20.9525	14.1496	8.04454	1.53324
3427	comp46987	comp19561	comp41624	4.96391	4.56018	4.54663	8.86322	8.46838	13.487	8.41884	4.14474	11.3843	5.4927	8.27363	0.632168
3428	comp37892	comp1292	comp8611	4.57003	7.42914	12.6139	13.1434	3.97932	0	7.09383	2.45027	4.89447	1.34678	2.13584	0
3431	comp56512	comp19668	comp39008	25.0588	16.937	30.7628	46.7486	6.88868	1.87098	10.077	3.27339	7.44852	8.99904	9.41996	2.04168
3433	comp53797	comp22528	comp47237	4.67734	0.219959	6.81416	4.16584	4.22797	2.01303	8.54982	2.22384	158.269	140.862	82.1853	6.64974
3434	comp63152	comp18426	comp48624	2.03991	0.757888	0.458037	3.6736	4.73599	0	6.43285	1.53941	2.28973	4.13031	8.17047	0.712732
3437	comp53792	comp11895	comp46392	4.98638	3.66233	11.9504	9.75021	2.08446	2.86182	3.602	1.42267	16.0088	22.8824	7.92344	2.12125
3438	comp55894	comp11128	comp47585	4.78062	4.67506	8.50715	11.2212	7.34095	3.84448	8.2532	3.36041	26.9834	30.04	7.62203	2.57093
3440	comp44787	comp16730	comp28637	2.77682	3.93193	2.47841	7.24962	13.8842	8.34314	9.54175	5.68745	2.19425	13.8873	6.05535	0.585779
3442	comp46802	comp16225	comp44778	12.0666	12.1536	20.2971	11.3009	8.14208	5.97985	11.1772	5.03435	17.7054	9.85411	9.85599	1.46712
3445	comp50894	comp9479	comp37492	3.66092	1.725	15.2949	4.95157	3.38868	0	4.86888	0.845456	6.28172	3.29928	3.88869	0.109955
3446	comp56836	comp23876	comp47758	23.0002	12.9117	56.7152	47.284	18.8698	7.34508	20.5285	8.40272	190.136	105.595	101.05	31.7066
3448	comp52532	comp21132	comp44516	8.45599	2.33166	4.79116	6.83139	2.71451	0.839517	3.82193	1.19837	8.43597	6.90962	4.28286	0.19685
3452	comp48873	comp28281	comp38238	8.48348	6.01554	13.3863	11.3461	4.6506	2.27901	6.16704	3.25298	15.7459	7.8922	7.69467	1.7448
3454	comp52371	comp26857	comp45871	2.51347	1.30113	3.55768	3.1096	4.45	0.121787	5.25866	2.30775	7.30827	3.0756	5.9082	0.600132
3456	comp40632	comp13702	comp25711	1.71419	0.219721	3.93472	1.32385	4.60935	0	8.30354	2.68208	5.72832	3.98526	4.34902	0.125786
3460	comp53889	comp15908	comp45538	68.9886	44.6024	128.632	95.5025	36.4816	29.9338	49.7047	25.743	45.0231	31.9969	45.1805	4.65431
3461	comp47056	comp25802	comp47871	5.47798	1.83591	8.44302	7.22974	7.40689	2.16811	10.948	3.26328	15.1005	12.2413	9.90646	1.75165
3464	comp50314	comp22357	comp46820	11.3821	9.23012	21.0674	16.5767	46.5982	32.3382	52.246	21.1311	54.6598	37.9034	38.6884	4.83647
3465	comp42150	comp9002	comp8592	2.1149	5.5411	7.56537	4.53591	2.21186	1.61644	7.71096	0.613251	2.03924	0.483225	4.19606	0
3466	comp55614	comp10508	comp46907	8.35774	1.7813	12.6892	18.1148	7.51145	1.94345	9.74129	4.48806	12.6263	5.79972	8.39408	1.45828
3467	comp47894	comp34325	comp41693	4.59292	3.43201	7.32007	5.08058	3.84277	0	4.23195	1.53496	7.5958	13.5914	11.9621	3.48053
3468	comp44110	comp5993	comp34683	80.658	34.7497	112.543	99.4453	86.4556	28.5333	97.1441	50.8753	62.4512	41.8261	27.7887	8.2239
3469	comp55715	comp21426	comp45825	23.4831	22.9961	35.9892	20.8503	10.5407	1.85438	12.4826	7.06385	24.0542	20.4417	36.8398	9.80437
3470	comp50727	comp6835	comp35661	3.89925	1.70692	4.16101	4.61833	8.2095	5.6384	13.5019	3.51599	4.67681	3.47682	3.98207	0.44928
3473	comp39468	comp21517	comp25996	4.67861	0.575127	6.86231	3.90441	11.5238	6.28021	12.832	2.88018	9.77458	6.6316	2.0065	0.46952
3475	comp57050	comp22258	comp47501	5.52682	3.35977	11.4145	6.89539	8.67971	5.18225	13.3116	4.68342	19.6276	8.99797	9.50891	1.39224
3479	comp16879	comp41873	comp18329	2.20558	0.163346	3.98588	0.727835	2.70422	0	0.902715	0.316836	4.04129	2.14501	1.16126	0
3483	comp56443	comp25509	comp47414	7.15088	5.57699	10.3784	8.87039	8.04464	2.28926	11.0532	5.03099	15.9743	8.2127	11.9246	2.34105
3486	comp50215	comp22025	comp43932	26.2645	18.0429	44.0319	41.9622	24.8558	15.0051	26.2605	14.6728	88.8332	46.7029	58.3648	14.4073
3488	comp45117	comp28817	comp47786	2.80992	1.00063	2.75742	2.38694	4.63693	3.39176	8.24394	1.29907	10.4629	4.39748	10.5517	0.232449
3491	comp56798	comp5566	comp47513	6.83666	5.1624	10.8795	9.20334	11.5444	2.59416	11.8776	5.35728	22.8331	12.3838	12.2376	1.23001
3492	comp55872	comp20422	comp47572	14.113	9.4699	23.4535	18.4779	11.6601	7.29586	15.0026	7.16447	36.2935	15.6066	19.1583	6.32172
3493	comp44733	comp13112	comp37775	4.10742	0.72541	5.07079	69.7183	2.08312	1.9623	3.58843	1.02421	3.00509	1.17427	1.5002	0.258179
3494	comp57104	comp22118	comp47024	4.73282	3.63266	8.39321	37.6042	12.3949	4.11285	9.02662	3.88556	15.3418	12.5399	6.66734	0.926398
3495	comp54850	comp10288	comp44375	51.7261	41.2751	96.4976	71.5703	42.8593	3.65913	44.6279	14.8553	62.2413	35.4403	38.1062	12.2018
3497	comp48561	comp10006	comp42669	12.9349	7.0462	11.621	14.5831	6.00715	3.30854	9.59126	3.97818	13.9935	8.06644	8.59374	0.770624
3499	comp50037	comp32095	comp45442	1.74926	1.5456	4.16383	3.4152	2.40226	0	4.87552	2.60829	20.628	6.1443	6.85579	0.25083
3500	comp44487	comp17109	comp34149	3.44438	4.45633	7.9875	20.1131	8.52143	1.30203	8.13475	3.05593	1.72161	5.41451	5.9081	0
3503	comp57100	comp18392	comp46512	7.24608	4.0847	14.5849	15.3992	23.106	10.8879	37.5704	11.3945	8.99088	7.69613	6.50936	0.858357
3506	comp49947	comp22624	comp42335	17.6811	19.1347	43.0077	44.9707	123.701	73.1745	125.866	57.7909	27.4536	23.9776	20.4445	4.25565
3509	comp56246	comp23039	comp46395	4.16638	1.28029	6.01932	4.89501	4.9761	6.83711	6.38797	2.56383	12.0478	4.02646	4.48211	0.99686
3511	comp54536	comp15314	comp46182	35.4275	30.508	49.2983	44.3124	24.2536	5.50902	29.2264	10.4283	21.8962	11.9874	17.8203	1.36364
3512	comp53947	comp22662	comp45592	10.7688	7.85787	20.8397	12.3279	10.7357	5.65979	13.1927	5.64668	38.6132	14.997	15.5806	4.69538
3513	comp56346	comp23408	comp47222	31.1612	30.9564	41.1828	52.0516	141.689	69.2732	182.714	57.9767	46.6216	60.1412	25.3488	9.08297
3515	comp56122	comp32781	comp47271	14.8946	16.4484	9.55714	18.2085	2.50699	2.39498	1.9359	0.639261	41.4675	51.1349	26.9912	7.99165
3516	comp37296	comp44821	comp35228	1.76241	0.79453	0.719229	3.06115	2.10783	0	2.15889	0	0.986286	2.5209	1.44266	0.113808
3518	comp51642	comp20925	comp44393	68.386	29.193	107.291	84.6864	7.43711	2.273	9.71503	4.97599	8.91638	5.85001	6.30006	0.456657
3519	comp51121	comp27976	comp45213	3.96415	2.14346	3.74919	2.19774	9.36406	0.200759	10.4876	1.89634	155.588	88.6807	91.5704	20.7679
3520	comp44543	comp10381	comp43273	7.09761	5.75317	10.404	17.5421	13.4746	7.97979	14.2236	6.70634	13.6535	7.73299	6.77134	2.28246
3523	comp55530	comp19215	comp45944	9.77012	2.92388	14.258	10.7873	7.42202	1.60631	10.0247	4.39851	12.0194	6.40759	6.3308	1.31061
3524	comp47141	comp24905	comp28883	5.67394	3.42353	8.26528	11.9064	10.2701	16.7658	12.6313	5.92817	1.11363	1.09491	4.67263	0
3525	comp55459	comp18177	comp47337	18.1255	7.18107	30.828	21.4196	14.3623	4.08342	20.0183	8.66766	35.0639	17.4111	19.144	4.97421
3528	comp56243	comp6648	comp40732	6.8329	7.22471	23.5674	16.0864	6.50806	0.778222	11.9149	3.02112	4.02964	5.59123	8.46483	0.789798
3530	comp54714	comp33169	comp45960	14.372	1.60014	18.4866	11.0946	1.70575	1.52762	4.67754	1.16293	19.9772	7.40528	13.0958	1.37379
3532	comp52690	comp18372	comp39454	145.016	75.7203	191.174	122.611	65.2961	26.3865	62.2042	27.3344	32.2526	17.9396	28.3269	5.60348
3533	comp50247	comp29750	comp28783	1.52	0.713653	6.21149	4.15709	4.29695	0.17985	6.46067	3.08245	3.57883	1.47196	0.325311	0.139008
3534	comp48156	comp37110	comp44714	1.23218	2.37253	4.12344	3.43189	2.79411	0.334053	3.53464	0.0846208	43.8337	77.7614	80.88	12.986
3541	comp47349	comp4279	comp39485	3.02959	2.4485	3.94762	3.74924	3.50986	0.211789	6.90036	2.10348	9.61679	4.36172	4.00802	0.139607
3542	comp56569	comp16752	comp45297	28.1651	43.323	36.9709	18.4289	4.67525	14.1675	5.40827	2.72348	33.0894	20.9533	23.589	3.18893
3544	comp52188	comp27333	comp49516	9.19698	5.17817	13.7649	9.62476	8.11248	1.91926	11.0362	4.6539	2.86999	1.74826	3.59237	0.178547
3547	comp51714	comp27777	comp41857	3.16854	0.927943	5.74957	4.50605	4.54771	0.82088	5.07356	2.02114	14.8634	2.9844	9.86053	1.39353
3551	comp47508	comp8436	comp39058	10.0975	3.166	7.51439	26.8024	39.8113	0.739681	48.7143	26.673	19.1281	9.17103	22.6157	5.32493
3552	comp40519	comp14030	comp35567	3.75282	0.21994	2.79318	5.95007	6.13139	0.521672	6.80514	3.10704	3.85079	5.6193	2.80492	0.3698
3556	comp54158	comp13674	comp45188	9.67408	11.7163	8.86526	11.998	26.4202	4.37506	30.5721	14.9873	133.002	333.13	193.393	16.9431
3557	comp48868	comp15539	comp37768	3.24453	0.734321	1.22758	2.9434	2.61843	0.868311	5.49813	2.19421	5.71905	3.77884	0.431412	0
3560	comp44931	comp29580	comp46494	10.7133	4.16062	16.4638	10.7263	3.76724	1.37919	5.46019	2.81961	12.5774	10.7893	7.75195	1.7664
3561	comp52444	comp18500	comp38863	7.2236	1.08192	7.09959	26.7371	4.51797	0.110167	6.23486	1.91302	4.34339	2.66477	2.55451	0.0754154
3562	comp51643	comp26671	comp28402	5.89484	4.77808	9.48896	6.15655	7.47174	3.38521	11.9551	4.62177	3.35205	4.65398	9.35965	1.85517
3563	comp50822	comp19684	comp43979	9.37537	7.79581	7.06201	13.0228	8.29068	2.54132	9.26542	3.23242	19.0139	4.43056	10.6575	0.676358
3564	comp39055	comp15601	comp41371	10.7267	13.2165	16.4768	18.429	6.38402	2.91243	7.75737	5.2442	22.7989	9.93467	46.3723	1.37172
3567	comp49365	comp6667	comp37332	2.9141	6.43219	18.3617	27.8008	8.68233	2.11374	9.20466	4.40916	22.2447	18.4693	22.012	8.03578
3569	comp52301	comp26479	comp37911	7.37657	4.82349	6.96195	48.8697	10.6599	11.7372	6.53126	4.07228	10.1651	8.14669	16.9895	2.46234
3571	comp51936	comp5528	comp38430	56.8919	39.3994	103.603	40.0678	13.0971	7.6293	17.6845	8.66569	16.5428	12.8897	15.2175	2.21804
3573	comp53324	comp33249	comp38673	4.40794	1.51414	7.03583	6.76929	3.11295	0.175958	4.96848	1.68854	9.86876	6.47188	9.78523	1.12839
3574	comp52171	comp17414	comp32204	9.12243	11.7505	14.4364	11.5886	15.3693	1.11065	13.4026	5.59683	12.2215	7.97285	11.7529	2.15939
3575	comp46143	comp13388	comp35485	15.6401	7.81426	23.9303	18.8787	8.87069	2.45126	8.15274	7.80124	15.2836	7.31696	7.27338	2.60628
3576	comp58695	comp5379	comp37509	2.51226	1.04655	5.41275	5.54769	4.7022	1.25489	5.70727	3.10957	4.21592	2.28691	3.13061	0.0631739
3577	comp55465	comp25062	comp44571	24.5708	11.3859	31.8634	19.3356	14.831	7.01134	18.6745	8.52378	46.7744	18.5155	21.3906	4.5916
3579	comp41668	comp15639	comp31383	6.23018	3.55194	12.8349	17.9248	5.9013	2.69529	10.2434	2.84007	19.4412	9.54435	12.8331	1.35482
3580	comp55725	comp23925	comp47464	25.2284	15.4969	39.9651	92.4571	32.551	35.8704	40.5352	22.9336	71.0738	35.7221	25.0387	6.89636
3581	comp47151	comp13738	comp39619	9.04986	3.69979	9.35274	9.47875	4.60293	0.895535	4.95231	2.14538	36.1398	10.2047	8.62326	0.580824
3585	comp53244	comp34189	comp35227	2.26324	2.37433	5.8855	7.56094	1.82054	0.141128	4.31476	1.54669	3.19684	2.54888	3.35008	0.172392
3589	comp52168	comp30746	comp21573	6.39527	2.35754	11.5387	3.26975	3.86832	3.47072	6.38832	1.41947	1.34568	0.367114	2.29088	0
3591	comp56523	comp23852	comp47623	13.7232	10.2786	30.9092	34.4661	28.3699	11.8947	27.9661	11.1439	32.9554	43.5857	17.197	4.09343
3594	comp55051	comp25765	comp45593	18.2015	11.8777	25.014	35.2628	9.70865	4.86209	12.7133	6.13563	70.0542	36.807	56.907	6.81326
3596	comp56130	comp22339	comp42930	4.75958	1.7069	12.6796	15.6084	36.8498	14.7089	59.1723	15.4446	18.3116	25.4873	5.88803	4.93775
3597	comp55699	comp16997	comp43740	12.529	5.38054	14.0382	8.3052	17.5373	6.47626	24.8551	10.5767	30.7401	9.7863	18.8425	1.3173
3598	comp55063	comp13111	comp43086	15.2519	9.79908	23.0971	23.4864	5.50832	0.259625	6.7401	2.24064	15.4085	9.22958	6.32304	1.10681
3599	comp43262	comp9682	comp38694	2.16103	3.13101	4.11342	2.62182	12.7409	3.35324	15.299	8.76623	57.5303	38.5138	33.7295	3.91384
3601	comp37294	comp28337	comp38682	14.7249	11.9278	23.4356	15.7723	7.24214	1.52903	12.3369	8.75253	8.03597	8.70062	6.92123	1.29139
3602	comp56171	comp6968	comp45184	15.7658	8.87791	24.1237	12.5576	7.08114	1.48815	9.24337	3.54231	107.711	42.8307	33.2638	4.34381
3603	comp51811	comp28629	comp38825	3.41566	1.11662	4.92525	3.88112	5.07639	0.529526	5.25597	2.77945	1.80897	4.53911	2.99867	0.110145
3604	comp51143	comp18257	comp22459	1.96918	4.61654	2.55672	6.82721	8.47582	0.782688	11.4274	6.17842	3.97391	2.17031	7.4831	0.462073
3606	comp49770	comp10203	comp40054	56.1298	27.9492	84.0464	69.9159	8.39598	0.362005	13.5437	2.55403	4.71518	3.22798	3.9864	0.135519
3607	comp56697	comp8744	comp46773	4.82552	6.31015	10.8262	8.72733	1.92726	0.346176	6.01295	1.72285	8.99682	4.08136	3.96712	0.698454
3608	comp51044	comp22748	comp45708	3.71322	1.37204	5.96377	5.13941	12.9776	21.4224	24.799	8.58629	16.902	5.11517	6.50423	0.726661
3609	comp54050	comp21705	comp37030	23.009	9.31855	56.1664	16.8984	145.582	12.6324	150.568	35.4685	2.76279	5.43942	10.3389	0.136025
3610	comp45928	comp8849	comp48039	3.84157	3.38777	10.3722	10.2828	1.9377	0.52059	1.7515	0.645576	44.8062	30.8246	26.4585	5.42788
3611	comp52934	comp17001	comp45139	5.32715	4.64428	8.91788	10.8746	8.02762	0.706882	15.1832	3.43385	7.17035	8.77116	10.1098	2.27023
3614	comp49417	comp14817	comp45119	4.99431	5.8627	9.80407	4.3384	3.25426	0	4.53102	0.907769	45.3534	19.0316	23.363	2.99259
3617	comp42541	comp9855	comp38898	8.05128	0.795453	8.03303	5.0142	10.7018	1.82043	10.7368	7.94751	9.69795	3.80411	3.78209	0.0680984
3618	comp54576	comp16953	comp44628	8.77713	3.02216	9.9901	5.25159	25.8779	1.80742	22.727	8.07304	6.87173	6.8756	3.64912	0.270517
3619	comp55438	comp22598	comp42507	5.42386	6.75863	8.14067	11.6223	6.45404	1.22136	6.34732	3.48086	12.8764	6.61164	10.2177	1.82094
3628	comp47101	comp20307	comp43401	14.586	11.9339	22.7725	25.8782	37.4259	20.8016	50.5109	23.256	16.7667	10.4772	10.7176	1.39729
3630	comp51806	comp4453	comp42137	2.41639	1.34872	6.21416	5.50115	7.50134	0.104675	7.41009	2.73014	5.928	4.59938	5.9675	0.217817
3633	comp54382	comp23296	comp36255	245.387	66.7906	220.077	90.4521	272.005	111.245	303.546	146.535	100.373	41.0866	68.959	13.1081
3634	comp54516	comp18453	comp40104	16.8679	28.5699	43.9367	21.6456	7.64771	1.2408	10.4898	4.03119	25.573	14.5229	13.7048	3.99136
3635	comp38207	comp15893	comp14663	10.8425	2.48917	11.3165	5.52396	10.0152	0	7.5099	3.37056	1.38217	1.40045	4.75199	0
3636	comp41853	comp28066	comp46323	13.399	9.91804	25.8101	17.5668	4.96975	3.00524	9.83474	3.57667	91.8196	38.18	53.9339	2.87728
3637	comp51295	comp22348	comp45683	9.15237	12.6119	24.8314	39.4031	21.5989	20.5002	32.4156	13.7551	49.3038	34.3038	37.715	8.25782
3638	comp55078	comp22508	comp47865	11.1538	4.87794	31.8795	20.6844	178.333	104.394	243.754	118.04	85.6001	43.2426	70.9932	6.17453
3641	comp48575	comp23339	comp45539	10.8046	13.4528	13.8469	24.63	40.6221	12.323	48.2913	12.5563	33.4138	22.0222	13.1591	3.31582
3642	comp52059	comp18691	comp45351	21.6552	8.29396	26.4914	27.2699	12.7772	3.6295	23.2297	6.4023	9.89039	9.59341	12.5642	0.890183
3645	comp54173	comp22766	comp45873	15.1676	9.68326	23.7278	25.3848	13.7372	7.99469	19.6784	9.49719	31.2246	20.1974	24.4538	3.74216
3650	comp42531	comp15063	comp35813	17.8568	5.13062	15.6014	8.78854	26.4456	0	26.0796	10.1735	24.8716	15.5265	7.20514	2.15536
3652	comp52335	comp20962	comp40967	72.6857	96.6359	68.8374	74.0856	22.0826	12.9924	30.5945	14.733	45.8046	30.0831	40.0935	21.2486
3653	comp52451	comp49225	comp36790	8.48826	2.95034	11.3177	9.15957	2.9838	0.299351	2.63927	0.877344	2.29163	4.48905	7.51428	0.305903
3655	comp54497	comp7460	comp20736	8.05237	1.84866	9.15056	5.0018	2.25976	0	3.52959	0.575682	2.78329	2.16049	1.23685	0
3657	comp53762	comp6315	comp47323	5.08793	2.4368	8.76838	3.2789	3.32568	0.272106	5.18575	1.9358	16.8049	25.7467	36.4895	2.54524
3658	comp56790	comp14362	comp45370	39.2346	19.1054	62.5232	69.0367	10.6916	7.88034	15.1313	6.40607	32.4508	21.4649	16.3453	5.86779
3662	comp52640	comp23571	comp45571	29.9875	23.8552	65.2243	62.4669	47.5651	46.154	61.0244	18.8019	50.1952	47.4991	34.8099	8.25292
3663	comp56858	comp19877	comp47757	16.7507	10.8868	18.4687	23.4824	4.04746	4.65226	6.31828	3.36191	55.8589	46.767	54.729	6.23398
3665	comp55243	comp23025	comp42288	10.2918	12.4412	21.3054	14.0171	164.098	25.8463	171.273	84.0995	12.3657	10.4148	5.99892	1.17969
3666	comp49516	comp22813	comp45178	8.88402	5.23358	14.4517	9.66818	114.312	41.7741	153.078	61.9992	11.7691	6.70537	7.13622	1.26447
3667	comp55596	comp21231	comp43316	18.5747	15.5034	31.8303	27.9662	8.07235	0.213196	12.7157	5.35304	10.6268	12.3711	11.4765	1.6717
3669	comp46845	comp25398	comp37895	15.1773	10.1889	5.06433	76.4427	11.3178	27.5023	9.1405	7.98216	3.76254	6.89233	0.606309	0.844638
3670	comp50137	comp40879	comp32717	7.56894	4.49903	6.46129	7.5992	3.34034	0.812013	0	4.52302	4.10669	5.181	8.0596	0
3673	comp56596	comp23178	comp47577	15.1792	2.79518	13.8537	13.6905	6.92709	0.994399	8.52513	2.7341	14.169	6.91077	7.49714	0.58997
3680	comp53714	comp19044	comp45486	1.69882	0.478975	1.97962	4.20118	26.4676	14.5172	28.0262	11.2635	14.2362	4.34609	3.88437	0.361777
3681	comp48965	comp23042	comp41966	14.1813	9.63806	22.3739	10.9297	484.977	631.135	664.879	293.772	21.5729	13.8926	10.2366	2.03462
3682	comp47398	comp30435	comp37495	5.54573	3.2325	11.752	9.38402	2.86811	5.08594	5.78603	4.66518	0.469264	3.57448	9.06771	1.38931
3685	comp49658	comp12826	comp40014	12.2264	5.60514	12.2432	7.67073	4.91197	2.28115	7.60815	3.16593	7.17732	6.24488	9.32504	1.07915
3689	comp42921	comp27378	comp44681	5.16203	6.27101	8.80362	10.2098	3.5848	1.41239	5.79665	4.1535	7.91327	5.38537	8.81806	0.926775
3690	comp50041	comp12541	comp45091	17.9288	10.9377	47.2623	11.6659	4.27341	0	4.01424	0.547034	38.6109	23.9366	10.8529	4.22229
3692	comp55118	comp22368	comp40932	64.7502	15.3806	39.465	68.0616	4.77361	2.37146	8.55174	2.08537	9.35503	7.27551	8.9425	0.855893
3695	comp53941	comp25003	comp46676	13.6121	11.6169	19.6213	19.9759	13.8735	5.82886	18.2266	10.361	15.8348	7.75309	5.46816	0.957333
3698	comp53652	comp17639	comp34407	6.77366	4.92697	18.6727	11.2703	7.33751	3.28027	25.0354	3.03305	10.2336	7.37273	5.32709	1.07445
3700	comp50767	comp16432	comp43467	7.18641	2.16992	8.41731	3.78253	2.33396	0	13.8945	1.78167	11.1694	9.25283	5.89806	0.40278
3701	comp48831	comp11395	comp45654	9.48582	8.91914	19.8251	9.11631	7.19953	1.64881	11.1368	10.8712	17.523	10.7987	9.82974	3.28352
3702	comp55187	comp14955	comp46214	34.1036	22.64	54.438	65.1795	50.2219	43.5793	61.6965	32.6345	24.4633	11.1815	18.3796	3.85454
3704	comp48452	comp20645	comp39313	16.5838	7.58863	20.5449	20.0998	21.9939	16.4354	28.1348	13.4929	13.8347	3.66736	4.56743	0.570116
3705	comp54833	comp7902	comp44403	16.7214	5.0728	23.2771	12.0094	16.0158	6.7052	19.7297	8.16863	14.7566	11.8073	12.6344	2.78598
3707	comp45324	comp9759	comp39589	9.27675	7.12711	13.2337	13.1974	12.7361	6.84321	15.7857	7.24331	9.17796	5.04273	4.7515	0.922793
3709	comp47849	comp11550	comp42827	3.84514	1.13315	5.65213	5.87321	9.12616	0.587643	11.9943	4.32558	292.205	193.536	169.12	36.6465
3714	comp55423	comp25096	comp41972	1.08527	8.11393	20.2297	16.0757	24.7919	2.29947	30.9283	12.1395	12.9114	6.13261	8.68005	0.0327173
3719	comp39659	comp21739	comp27984	27.4886	7.49774	27.8451	16.3243	19.7351	0.598019	25.4458	7.30604	0	10.1543	0.0920837	4.12341
3720	comp53718	comp22683	comp40777	36.0382	14.7134	63.554	27.3693	35.6526	13.0109	45.3247	21.638	33.0607	14.5222	22.0912	5.24791
3721	comp54210	comp16686	comp45127	18.2948	25.7751	39.63	137.81	5.9982	68.9959	5.20259	5.32025	31.4718	34.0816	29.224	7.96205
3722	comp56722	comp23581	comp47663	8.66425	4.40484	14.6308	10.5934	6.02189	13.8311	19.8974	4.12747	34.5082	17.1116	23.8758	6.76561
3723	comp42455	comp43211	comp7367	0.581834	0	5.69541	0.42748	3.92747	0	4.4016	0	2.84588	2.2905	3.06805	0
3724	comp53871	comp6802	comp46810	6.36151	2.95771	8.11532	5.72637	7.96091	3.23237	10.0777	3.96101	12.06	6.21527	7.6265	0.351616
3725	comp56141	comp28025	comp44299	13.8134	6.69503	24.9612	17.5362	2.69628	0.0451011	4.92736	2.65567	17.1309	13.1414	11.5967	1.44359
3726	comp40007	comp28805	comp42419	5.81615	1.77961	6.60733	5.08922	4.1233	1.70708	7.40021	2.29231	7.94246	4.03884	2.98495	0.550148
3727	comp49812	comp27306	comp37101	15.0487	64.9924	22.4964	41.7246	5.03237	3.77416	9.18691	3.32977	5.81636	6.18825	4.02467	0.692209
3728	comp45410	comp30011	comp34352	1.35628	0	1.33628	3.24414	3.68016	0.680789	4.72326	2.18934	3.05862	1.1653	2.03353	0.114991
3731	comp54529	comp20880	comp44686	9.17483	2.16413	13.3235	15.2049	11.1035	11.2107	10.9928	6.30908	15.6429	8.4146	8.7163	2.17773
3732	comp51910	comp22355	comp43189	24.2255	19.8078	55.2737	47.6505	4.36228	7.5786	6.62232	2.10031	4.30411	5.81349	6.65408	1.28018
3733	comp53103	comp11632	comp43392	9.96799	11.4314	15.4505	20.2141	16.5463	3.31134	17.7566	7.5762	14.4419	9.18394	15.3903	2.66277
3738	comp45976	comp27826	comp42391	5.78692	3.32029	9.27503	6.52222	1.97166	1.15188	5.51744	1.77811	11.7519	6.71264	6.40939	1.24285
3741	comp54893	comp21161	comp46964	6.19988	0.653187	11.4945	4.05251	3.12885	0.3084	5.68916	1.54473	17.8609	7.7964	6.42725	1.29804
3744	comp49093	comp6712	comp40198	6.95149	8.21459	12.0948	8.91439	6.62722	1.0032	8.46952	4.90974	8.35501	5.03819	4.95535	1.37195
3746	comp13844	comp28489	comp35910	2.48556	0	3.08914	2.12806	3.57151	0.671088	6.987	2.62942	3.81092	1.12683	2.65992	0.170562
3749	comp56731	comp26225	comp47488	5.33335	3.07173	11.7992	8.17936	8.49473	2.83561	8.29478	3.63145	15.1982	9.85779	7.39591	1.65473
3750	comp52999	comp20676	comp47621	13.8711	5.40772	29.7207	33.7817	2.39648	1.77563	4.75336	2.74119	45.0529	120.307	27.7098	3.40039
3752	comp56351	comp10526	comp46598	10.5372	5.33116	26.2661	24.3256	51.5022	1.42382	69.7024	30.6619	58.625	40.7488	60.061	11.9489
3754	comp54157	comp20355	comp47300	11.8989	3.43259	12.9384	6.89856	5.63826	13.4092	15.5432	5.61179	58.3655	13.9517	18.3035	2.03688
3756	comp56282	comp10434	comp47040	8.11718	3.5578	17.1775	16.5461	7.38036	10.2382	9.46345	4.26145	17.8079	13.2813	12.267	3.5963
3757	comp56414	comp22462	comp47226	9.71474	5.56784	21.7285	12.6666	5.388	1.8866	6.9409	3.30235	14.6191	8.3554	10.2401	2.03299
3758	comp42081	comp21796	comp44847	46.8679	28.3694	82.1763	87.1034	88.7954	45.7672	117.998	53.3168	264.524	104.638	150.028	18.897
3761	comp41748	comp24385	comp36854	83.151	45.2099	51.2822	129.523	22.5349	47.8691	34.2618	68.7348	44.9782	5.5762	16.0176	6.80119
3762	comp53856	comp10494	comp42910	38.4014	35.7935	49.3262	52.9633	10.9048	22.3368	13.1228	7.12005	54.2075	30.6925	41.0045	5.0105
3763	comp47975	comp18359	comp45515	28.0712	13.0129	42.3898	17.9288	9.24261	3.35038	14.9948	4.94623	21.4204	21.1106	15.2221	2.02028
3777	comp48376	comp5818	comp44366	21.224	11.7044	28.7367	14.1312	14.1219	0.702406	11.8534	7.52719	13.3736	14.9837	12.5555	6.47521
3778	comp56947	comp19080	comp47037	8.42151	2.72205	14.2927	7.04329	11.9886	4.1119	15.2384	6.67237	17.0207	8.23566	9.86258	2.8253
3780	comp55185	comp23417	comp47678	42.4066	25.8385	69.6132	19.705	19.2107	3.41275	24.2192	11.2492	63.1842	40.1373	28.3853	8.11927
3782	comp38010	comp4275	comp39142	2.4258	3.07198	3.98427	4.83999	4.32165	5.08161	4.93574	1.1993	19.0222	1.68016	0.400095	0
3783	comp51052	comp29732	comp43729	23.4135	13.6136	48.4709	41.5764	5.54779	0	7.65791	1.46	4.13738	1.3691	8.80094	9.75491
3786	comp42746	comp6227	comp31309	11.632	10.3452	13.8235	22.8654	25.338	50.8428	28.7566	11.7413	27.3876	7.56268	11.3239	4.68252
3787	comp53416	comp15075	comp46704	4.27841	2.7329	5.89033	3.70542	2.32179	0.152302	2.64155	2.27508	7.72649	4.10036	2.5861	0.482078
3788	comp50809	comp17231	comp43006	3.79489	3.07226	4.7084	6.02478	4.55974	2.99205	5.08139	2.65072	31.9607	31.2348	43.9169	4.96112
3789	comp51558	comp25968	comp45295	8.27061	7.38196	14.1387	20.7527	10.2163	5.77265	13.1142	6.89307	16.0103	13.2412	23.4864	2.13082
3792	comp46385	comp5708	comp33079	14.5428	3.71412	10.5518	28.2508	2.44049	3.20939	14.7571	12.6522	5.77469	5.8336	0.613434	1.21671
3794	comp54387	comp23733	comp45902	34.6156	141.569	65.9816	43.5052	152.406	109.914	217.841	84.6401	17.3285	14.4845	14.3034	2.96441
3796	comp55891	comp25924	comp44515	13.1509	7.89899	24.6212	15.12	7.69076	3.7099	9.23219	3.52867	16.5046	8.82337	9.26201	1.22957
3797	comp56647	comp23850	comp46782	32.7866	17.7433	68.7622	35.6639	37.5027	0.597363	42.6429	20.2099	40.4751	14.7234	11.4466	2.12818
3799	comp54168	comp10014	comp42855	12.3594	12.6606	39.7159	46.7921	5.53634	6.36236	7.95146	3.42273	16.0474	9.59827	7.83741	2.61657
3802	comp56093	comp17111	comp47595	14.5859	12.4244	23.7357	17.173	7.46226	2.3465	11.3448	2.61036	31.1988	15.9417	15.2835	3.97588
3805	comp56562	comp18215	comp47427	11.5639	8.71763	20.114	17.0116	10.139	5.24172	11.4273	5.80673	35.114	18.7173	18.6869	6.90896
3806	comp44784	comp6374	comp30844	1.71273	0.859455	2.60252	5.94182	5.1757	4.69212	7.31051	2.46408	2.9185	2.33391	1.00118	0.0778237
3809	comp47928	comp34567	comp41830	3.75986	1.43815	7.36246	5.10678	2.03404	1.3621	3.67289	1.53594	13.8203	8.39538	9.92129	0.917276
3810	comp54196	comp11514	comp44044	18.7563	13.4431	28.6342	19.8259	10.4843	0.43566	12.8608	8.06334	14.3699	4.77522	12.4622	4.3662
3811	comp29760	comp7281	comp37847	1.71389	2.1498	4.84295	5.76149	1.11883	0.120341	4.18065	1.75754	10.8325	7.88579	8.96193	1.18258
3813	comp56119	comp20703	comp46546	8.17445	5.11019	20.9849	8.29349	77.9616	23.1197	88.9555	38.7702	14.0124	9.59028	15.5628	0.998291
3816	comp49634	comp21182	comp33578	4.74021	4.35087	11.1852	12.0672	5.69279	2.27157	8.66165	1.38788	10.8146	6.63037	6.37779	1.99221
3817	comp50496	comp13932	comp35675	5.78634	3.12426	16.1398	7.15907	5.29593	0	9.43436	5.61067	7.69328	5.89323	6.83523	1.16009
3820	comp40977	comp6189	comp42186	5.28299	3.23241	9.56945	11.565	15.1819	5.59738	22.992	8.40327	11.0263	4.3022	6.22862	0.899409
3826	comp13042	comp26283	comp42414	35.1099	21.9817	52.0823	29.3903	8.02601	6.30531	9.31	6.83865	20.0937	13.504	14.0538	5.9662
3828	comp46557	comp16643	comp44065	16.7198	13.5495	31.2369	22.7275	9.73497	4.96177	15.5726	14.3655	27.2922	18.3022	16.1469	4.37755
3830	comp45791	comp15508	comp44056	3.16469	1.22362	3.86133	4.35052	10.5901	3.16228	16.7989	5.31152	20.0071	8.6406	8.64832	1.65859
3831	comp46719	comp14606	comp44551	20.1194	14.7463	30.2683	43.1689	24.1139	21.5147	28.8499	14.3463	37.4444	14.7139	19.4963	5.22564
3836	comp48064	comp19133	comp45051	1.65326	2.18124	5.82484	2.82339	4.7641	0	6.15411	3.65968	68.1443	67.3208	57.7273	3.64934
3837	comp56632	comp10253	comp47509	115.351	112.418	139.256	167.289	21.7095	8.81363	24.7248	11.6342	122.841	63.1548	47.0878	6.5068
3839	comp55288	comp4143	comp46146	3.67637	0.586792	4.34736	2.22202	1.49595	0.0207001	2.43129	1.27863	4.85421	2.25872	7.30969	0.150529
3840	comp56919	comp5719	comp46542	52.8937	4.80046	18.4081	62.3028	6.55866	0.423803	8.7827	2.7588	9.97912	9.922	5.56529	1.07097
3842	comp53680	comp18849	comp45353	7.6163	4.62029	13.2282	6.73355	3.87265	0.660809	6.44134	2.33355	13.6756	7.73086	4.83936	0.89621
3843	comp55626	comp23461	comp46346	1.14351	9.08896	8.31135	12.6141	152.483	62.5561	185.415	68.849	31.6785	14.1085	8.29226	0.979664
3845	comp56513	comp5659	comp47434	5.71617	2.10876	8.51874	10.594	6.80126	2.34619	7.9697	3.7083	16.2022	3.57377	7.25112	0.736603
3846	comp34749	comp41271	comp40044	1.17054	0.700997	2.59044	1.48944	0.325728	0.971755	2.36066	0.883975	6.48991	2.05777	2.25804	0.0211526
3848	comp55427	comp20281	comp45547	9.54382	4.20757	5.62598	9.50562	10.0001	0	18.8721	6.51972	86.5698	69.9067	61.4807	9.0301
3849	comp54690	comp20649	comp38731	5.94655	1.88016	10.7338	8.40464	8.4384	0.312039	9.63509	3.11366	11.9532	2.76585	2.44842	0.235569
3852	comp50689	comp20723	comp46992	24.9293	20.4411	32.0299	31.049	17.7522	18.5062	20.9856	8.17409	16.9511	9.51971	23.6343	0.87009
3853	comp51625	comp19535	comp42584	8.83228	6.80218	18.0387	21.0938	7.77959	0	7.45434	3.98189	29.8705	23.3832	17.2454	2.50038
3854	comp50913	comp26869	comp41132	9.34802	12.3591	6.46396	16.7287	10.0284	4.23874	12.7168	5.4243	13.7747	11.4138	16.8867	3.5192
3856	comp52229	comp24124	comp44407	80.1863	47.5389	117.135	112.997	169.833	293.356	194.512	78.8366	67.4815	37.0802	43.2105	6.90239
3857	comp55284	comp24592	comp46117	22.9067	14.5485	38.0836	25.1402	21.9609	9.35308	27.3737	12.961	111.176	61.8769	50.2551	11.4195
3860	comp56478	comp20223	comp47498	4.73382	3.86069	12.5202	11.2473	8.82969	1.2811	9.85124	3.26197	21.9864	10.383	9.70564	1.15082
3861	comp64918	comp13519	comp43567	0	0	0	4.16729	8.70616	0.292097	10.4716	3.69009	73.5354	24.3691	57.1171	3.91971
3862	comp52128	comp7044	comp43287	132.048	21.8389	94.5254	61.174	5.98277	6.35219	7.02635	2.95445	11.715	9.43238	4.66055	1.64806
3863	comp52875	comp26214	comp45132	15.4087	12.8839	22.7193	27.971	12.7435	4.26546	18.1301	7.28788	12.8192	17.9396	10.2773	1.25919
3864	comp34486	comp34432	comp10743	7.33822	3.54164	4.40788	4.22954	4.65267	0	1.88437	1.62968	1.56614	1.55758	3.73297	0
3866	comp45565	comp21815	comp44083	7.34259	3.23997	8.82312	7.92592	8.57591	6.72858	12.0343	6.62004	93.6555	79.5856	73.3921	10.5341
3868	comp19732	comp11879	comp28507	2.88012	0.131907	4.95908	2.13171	5.22828	0.142258	7.40247	3.22895	15.6126	10.4081	6.4779	1.0519
3869	comp56494	comp5933	comp45955	19.8812	12.4835	34.2916	12.1636	23.5591	3.75102	30.8659	10.0746	18.5468	19.8632	16.0276	4.66347
3870	comp40785	comp19034	comp39799	5.0696	1.24408	5.49315	5.60481	9.83071	2.48943	7.94576	4.17381	4.82026	3.25919	7.74388	0.736461
3874	comp57068	comp23051	comp46692	19.7089	8.07324	20.5468	11.1071	16.2161	1.0231	22.1616	5.63786	20.0922	8.94339	8.8618	0.749983
3875	comp33658	comp31578	comp24968	7.10828	3.3945	5.8522	3.86586	6.95571	0	6.60623	1.24303	3.6961	10.3562	1.97112	0.916755
3879	comp55559	comp21271	comp46666	16.7135	11.2459	20.9106	15.6285	16.8616	6.67198	21.2517	12.043	19.1165	13.8533	20.8333	4.01897
3880	comp48664	comp4612	comp37058	3.42471	0.716997	5.76785	6.84338	3.29599	4.68877	6.55937	3.34347	8.09215	4.11467	5.07779	0.0737256
3881	comp52648	comp25958	comp42500	2.85202	0.932382	4.36287	5.29354	6.52191	11.5718	8.7286	5.00287	9.9646	4.25098	3.56344	0.908486
3882	comp52946	comp7148	comp35628	7.49076	5.28185	14.1523	11.1006	8.40132	2.4972	11.4304	4.65288	10.6024	3.4253	5.83051	0.39138
3884	comp54519	comp18594	comp40491	17.6549	16.4791	29.5448	48.187	8.41493	3.07884	10.6015	4.8934	12.7222	6.3024	11.3538	2.29256
3888	comp54507	comp16548	comp42037	6.41519	4.46722	21.2925	6.58307	6.06143	0	6.43014	1.34359	5.93142	7.38427	7.0746	0.751752
3891	comp54570	comp22513	comp40455	8.46335	6.43376	12.6751	15.7135	16.0586	16.0755	23.9982	8.67901	24.407	7.32872	7.34996	0.552682
3892	comp46437	comp4736	comp38175	8.59798	6.25599	11.8305	6.00759	5.18431	0.296544	7.23409	2.01669	7.41429	4.82807	4.85919	0.150786
3893	comp56182	comp22284	comp46819	9.78779	9.17406	16.8589	20.232	11.8376	8.05084	14.965	7.38307	19.8552	17.0167	14.3087	4.21866
3898	comp51634	comp10302	comp42407	34.1191	37.9703	59.4342	64.0239	24.9752	13.3126	31.1008	16.0672	90.4843	47.4282	76.4009	14.1004
3899	comp46600	comp15187	comp44991	7.6018	5.11515	15.4039	9.99084	10.0506	5.03185	12.0724	7.40157	22.4348	8.0458	9.01168	1.03468
3900	comp45821	comp28476	comp34658	10.3419	3.95987	4.68293	4.96253	10.1104	0.446745	9.38062	3.26146	6.87177	3.19325	3.63309	1.1548
3901	comp51129	comp22087	comp45228	13.2295	4.34751	17.9843	10.0008	25.7869	8.49086	46.3715	11.8513	13.0903	6.67003	9.43107	2.30472
3902	comp16126	comp16015	comp21886	0	5.84773	0	2.0691	4.66655	2.29342	5.78816	1.82842	4.61464	0	5.62379	0.232552
3905	comp54396	comp15138	comp45992	4.45214	2.25649	8.82038	7.63631	3.25976	0.887814	6.69327	2.04189	15.134	7.10269	5.36201	1.19998
3908	comp50738	comp21813	comp43294	14.258	7.36893	21.5262	30.7333	25.0328	29.4659	30.9226	15.8261	14.0808	7.63008	12.1477	0.533057
3909	comp32019	comp32155	comp25473	0.960574	0	2.3054	1.71198	2.58148	1.51796	2.49728	0	5.95812	2.45345	3.38113	0.130889
3910	comp28386	comp28339	comp29502	2.70749	1.23155	3.67302	5.60183	2.92883	1.13493	5.65856	2.54544	4.00723	4.39366	2.32439	0.0657483
3912	comp34793	comp29588	comp29461	0.15054	0	1.55958	1.37258	3.72221	0.873476	2.94888	1.66777	3.17785	1.69484	2.19956	0
3916	comp56793	comp11182	comp43993	12.9839	6.07541	10.2184	7.48108	3.32989	1.8102	8.52263	1.95944	5.64745	6.81388	7.29356	1.84936
3917	comp54721	comp22083	comp47279	120.245	71.1852	209.154	154.114	59.5221	27.4791	66.2805	33.2281	40.3425	33.1184	38.5123	12.9379
3919	comp36641	comp5930	comp39445	8.38445	4.33415	13.8659	10.0355	18.0956	9.72831	21.9192	10.4471	20.4328	7.30756	10.7376	1.78659
3920	comp54133	comp36389	comp40528	57.1607	27.4339	59.9014	83.7479	7.34762	0.778344	2.57885	0.368105	8.32316	6.05003	13.8586	0.810901
3924	comp56926	comp26249	comp45672	75.7467	91.0414	129.617	257.671	7.37987	8.4664	10.391	5.0227	36.3416	19.5763	17.3901	5.58412
3925	comp53046	comp9086	comp40814	7.39891	1.30624	11.9993	8.42551	1.57321	0	3.51081	1.2519	30.959	29.3614	42.7318	3.57282
3926	comp52045	comp28077	comp39096	4.10702	3.15609	5.00344	8.08874	6.36655	1.73169	9.94826	3.92694	7.50908	5.35431	7.16557	1.23328
3931	comp53619	comp22169	comp44242	15.1405	5.91441	15.6343	20.7972	5.6061	9.4029	9.17418	4.40635	9.32975	8.16125	8.08419	0.958815
3936	comp57095	comp21528	comp46635	15.3136	24.448	56.8818	32.3244	22.6266	8.65679	27.7483	11.8645	10.2037	10.7034	5.78508	0.484065
3937	comp43981	comp5923	comp37090	26.7769	12.755	29.1626	22.2832	35.2589	10.2379	43.2142	22.9748	26.5356	21.7032	14.2099	5.05825
3938	comp51626	comp19256	comp44549	11.5259	10.2283	19.2508	17.9614	19.1011	6.97534	21.6558	10.3452	14.0652	9.69061	16.1374	2.42978
3941	comp10911	comp29927	comp11688	5.07494	3.74552	6.13682	3.76425	4.6815	6.46437	5.31024	3.09069	4.0807	1.44453	0.898212	0
3943	comp53651	comp22389	comp46586	70.7822	41.6705	86.1922	80.4902	14.5307	0.254607	12.4214	3.17885	25.3397	6.10598	24.6198	1.11062
3944	comp57084	comp23775	comp45107	18.1155	6.30546	29.0424	11.0353	108.15	76.3575	109.453	47.2804	191.707	130.954	116.475	45.3477
3945	comp51153	comp21171	comp45143	9.8977	5.25067	13.0397	10.1954	12.7732	4.36889	16.7517	5.77938	5.17797	5.13527	5.9518	1.62167
3947	comp53016	comp18900	comp44307	5.20929	1.93361	9.33131	4.22307	4.92504	0.461884	7.02221	3.22644	14.3141	3.82574	4.61916	0.548363
3948	comp50717	comp5776	comp42398	6.85448	3.56694	9.6115	14.219	12.7464	5.33337	12.71	4.41383	9.08215	6.7724	7.12398	0.321531
3949	comp49636	comp19417	comp40840	3.81217	1.32298	6.33691	2.79329	1.98816	0.0505027	4.71455	1.07205	7.39169	6.88111	6.38713	0.632434
3950	comp47771	comp4910	comp28864	8.70508	6.2444	15.2105	9.82502	3.74225	0.817019	4.19189	2.71425	6.26648	5.994	4.41611	0.218383
3953	comp51185	comp23268	comp40313	16.7505	6.25534	16.8868	11.206	12.0217	3.33977	13.5498	6.75992	15.7113	19.777	10.3477	2.58997
3954	comp40780	comp27059	comp38621	4.12988	0.858819	6.12579	7.62924	6.66906	1.6322	10.9992	2.51515	4.55968	4.14693	6.22157	0.893991
3956	comp36104	comp17634	comp32412	3.34956	0	1.82791	0	3.68003	0.833681	3.2148	1.21675	6.46204	2.42177	3.9762	0
3957	comp53436	comp27920	comp44954	15.2074	8.25037	11.4915	17.7151	3.50996	1.51135	5.62814	2.04648	108.95	70.7856	86.4802	17.5703
3960	comp26668	comp28529	comp33309	1.14152	1.41838	0.63369	3.39014	4.01343	0.118247	7.31913	2.88745	6.05381	4.74313	6.91473	0.42291
3962	comp43956	comp35860	comp46557	1.53207	0.328318	4.49068	3.22906	0.759034	0.500473	3.33731	1.97759	49.9247	17.8368	39.4412	1.17054
3963	comp55598	comp27097	comp43459	7.95135	2.79148	8.34493	12.5661	4.54205	1.72483	6.54707	2.52251	3.65496	2.41175	3.24904	0.213399
3964	comp51219	comp26315	comp45534	12.8392	11.5573	28.3144	19.9286	10.5546	2.48288	16.7534	6.44785	19.3496	13.7113	14.4732	2.95753
3965	comp56971	comp23901	comp47010	45.2568	38.0917	78.6165	89.1453	50.0121	57.1907	57.8557	22.0832	43.5442	23.5406	20.9849	5.40652
3966	comp55690	comp7769	comp45398	11.6822	17.0757	35.9066	4.22141	1.43748	0.399292	4.12226	1.52698	25.2075	20.0701	12.9833	6.04612
3967	comp36764	comp17757	comp42771	0.747997	0.491313	3.21357	4.1176	11.0003	14.0275	11.856	9.12932	11.4863	13.9204	10.7674	1.13599
3968	comp55025	comp12513	comp41908	21.0116	24.0132	18.2064	9.72232	4.64236	0.260977	7.72139	2.15705	1.81469	25.5867	5.82669	0.327879
3969	comp47839	comp11077	comp47118	6.41885	4.91556	11.8582	12.1281	6.72547	6.99001	9.29689	3.20869	13.1044	6.55021	9.03827	1.79407
3971	comp57039	comp6151	comp47082	10.8311	7.75272	18.2049	85.1049	7.97754	27.2658	9.07117	4.83478	13.1317	22.3445	8.69994	1.30995
3972	comp44771	comp26193	comp40421	12.1246	6.79076	16.949	13.1233	11.6925	3.60427	17.9508	7.32762	18.0174	11.08	47.9314	2.7851
3977	comp57031	comp23433	comp47508	4.92738	3.39239	10.4481	7.80651	7.27491	2.05222	8.2698	4.29492	13.6932	7.03406	8.87478	1.75217
3979	comp29059	comp27279	comp46078	2.50089	1.02374	5.33391	3.62286	3.64621	0.590301	5.05628	2.33753	8.03828	3.46092	3.78723	0.247372
3981	comp54766	comp14172	comp38433	14.7105	4.72154	35.0285	8.13381	3.15606	0.783058	5.81428	2.22193	12.6513	7.70096	9.19761	0.453423
3982	comp28003	comp6473	comp7805	6.31185	2.0188	8.8949	4.44033	5.16377	2.23925	8.77994	4.55663	5.55783	0.777122	3.56073	1.37876
3983	comp55867	comp27783	comp45821	5.88427	2.461	8.53543	8.47599	5.51164	0.0823769	6.89998	2.71596	8.52747	5.70936	7.78855	0.978738
3985	comp52706	comp22584	comp44684	23.5919	14.2038	42.7112	21.4473	176.757	74.5162	209.413	62.1589	28.4209	21.1385	17.2176	4.20933
3988	comp53514	comp6866	comp43049	5.80341	4.58651	10.8915	7.44309	6.80309	7.20277	9.0652	3.0214	8.3648	5.70403	6.74127	0.360269
3989	comp39089	comp10943	comp28736	6.0237	2.33935	4.14035	9.0708	10.4092	3.2014	10.6696	6.06896	9.01612	5.74536	9.61627	1.26715
3991	comp47291	comp24483	comp39598	39.5769	21.9567	40.6857	22.4063	42.7722	20.0312	45.0684	30.8025	19.8155	9.02764	22.6803	2.69815
3994	comp50647	comp23861	comp39376	4.15991	5.83286	6.44247	5.81175	264.247	109.889	394.501	137.327	6.73037	1.8363	4.52798	1.20323
3995	comp54013	comp11029	comp47033	9.91257	6.04581	15.5877	17.721	8.66692	8.17554	10.8758	3.92141	15.6502	6.96362	8.59332	0.631645
3998	comp51334	comp6143	comp32351	135.726	65.5839	165.133	114.329	10.5549	7.25645	10.8256	7.00341	32.4669	13.9018	19.2166	3.79965
3999	comp47774	comp22968	comp41054	64.1252	43.6379	75.2536	121.583	26.6847	44.1505	26.7274	68.1199	88.3717	9.41269	43.3351	10.6081
4000	comp51702	comp28113	comp45200	2.90395	4.29151	7.37248	4.62463	2.93312	0.104391	6.17593	3.54861	2.70094	12.485	8.95328	0.980071
4005	comp49186	comp22514	comp42154	13.3408	6.88503	19.884	13.3462	14.2034	24.1839	30.456	8.55199	42.59	12.5025	40.7299	1.30322
4008	comp50033	comp19855	comp46847	49.1056	23.1357	83.7116	25.0208	13.2253	10.1203	15.4825	11.1091	22.7645	9.03891	6.99772	3.31989
4012	comp48666	comp29254	comp34602	26.0555	19.7986	24.8867	13.3961	6.24854	0	8.91046	3.0034	5.0534	5.88721	0.583208	0.487488
4018	comp38536	comp25701	comp39605	3.51773	1.12794	5.01708	3.46584	7.18216	2.68086	10.7337	3.339	6.986	5.71058	4.04197	0.716626
4020	comp53068	comp20912	comp46307	18.6129	9.23274	26.5399	16.6189	16.6625	4.02195	19.513	3.85081	10.2075	7.22067	6.67099	1.36961
4021	comp52590	comp21941	comp37382	73.0384	47.6398	128.807	81.8558	27.8267	0.993766	34.9825	14.8128	72.5033	38.7304	54.7777	16.806
4022	comp54921	comp25267	comp44345	7.62719	2.99525	12.7788	4.60186	12.6605	0.939192	21.2824	9.70417	13.3805	6.72684	9.96413	0.669454
4023	comp43970	comp5761	comp22001	46.0898	18.4889	33.9871	24.8901	9.6845	1.02129	6.95053	3.07653	21.5972	7.5897	14.5724	1.3968
4025	comp49528	comp22231	comp44740	8.46614	8.33387	62.9479	13.7249	21.9844	13.5227	41.249	20.2725	20.177	8.86282	14.7173	1.99606
4026	comp54147	comp17009	comp47518	14.215	5.43349	21.344	14.2099	14.6348	6.48775	11.0811	5.51671	19.4105	9.12158	9.89593	2.32852
4030	comp51705	comp23288	comp43623	5.22183	5.48771	12.7691	10.0427	138.222	60.6236	221.762	73.3742	7.70472	6.71925	6.96615	0.49486
4031	comp54032	comp5709	comp43144	138.296	137.698	247.019	159.175	11.7107	0.0537067	10.6082	9.14548	56.5419	72.1128	27.2598	10.6454
4035	comp45338	comp20769	comp47225	2.9645	4.7702	9.05862	12.0285	5.61119	6.69239	5.83861	2.447	42.1806	34.4615	36.2842	5.76649
4038	comp50323	comp27277	comp46448	2.66471	1.62996	4.28978	4.61321	5.78179	3.94503	6.68928	3.35714	16.2533	8.16692	4.47576	0.802304
4040	comp49206	comp29967	comp39310	7.93859	2.36676	12.724	25.3096	3.53895	1.97311	4.90989	2.12468	8.27216	3.90118	4.22828	0.537412
4041	comp44227	comp35627	comp35722	3.33028	1.90819	5.50385	5.7035	2.65523	0.147947	4.1153	2.37174	4.41209	5.38458	4.75571	0.189469
4043	comp56040	comp16388	comp45138	26.0446	24.2966	21.5226	40.095	15.1498	3.03578	18.1485	6.5743	12.1312	12.1402	14.1884	0.888444
4045	comp20755	comp17097	comp43290	6.52897	3.77434	10.0175	12.3118	6.33877	3.06063	7.57222	4.13366	7.40231	3.14896	6.31809	0.0949786
4047	comp43865	comp4776	comp38258	3.91874	3.16692	6.5721	6.05692	5.02501	1.50479	5.57312	3.35196	8.3101	3.31849	3.90846	0.553832
4048	comp55394	comp23176	comp45377	12.1973	7.44243	15.8855	17.8013	23.3094	24.0822	28.1987	12.4345	14.3361	14.2251	11.826	2.1913
4052	comp26624	comp31906	comp40337	5.76093	1.92161	10.585	3.91015	4.26224	0.131366	6.57371	4.70941	27.2676	27.4376	28.8657	5.44257
4055	comp56825	comp6899	comp47573	5.11368	3.31588	9.72988	5.93278	6.68155	3.00704	9.14572	3.00034	16.7931	11.0822	8.47542	1.45145
4056	comp53974	comp31728	comp27545	4.55265	4.14548	20.4297	23.6305	2.69309	0.741255	6.04867	2.15381	2.85171	2.42397	4.17552	0.0758479
4057	comp39763	comp23926	comp43295	5.03779	0.499965	2.43701	1.84376	89.5274	196.887	135.665	63.7705	5.25645	5.24249	2.70594	0.304139
4059	comp49428	comp12307	comp45026	2.78571	3.92882	10.0692	9.74243	1.64369	7.33426	3.55135	0.778739	66.8765	50.6244	34.9327	2.90006
4061	comp52796	comp5656	comp43614	5.21021	0.159841	4.10474	7.81408	4.39942	4.41881	6.52889	2.58393	4.17907	3.10086	5.44982	0.284299
4064	comp54901	comp20512	comp46925	52.5887	62.7141	81.1842	87.3561	13.1669	4.8022	17.9288	4.90613	129.223	54.3747	66.7271	15.2618
4065	comp55274	comp23308	comp44365	6.70249	4.16828	15.2526	12.4534	3.13475	1.2585	3.56221	7.93945	17.0326	7.57236	10.9813	2.77949
4068	comp57091	comp6209	comp47881	8.27306	2.70832	13.5175	7.86507	7.69893	4.62363	10.9924	5.01576	43.185	15.1656	20.0242	5.25323
4069	comp56280	comp15437	comp45185	61.761	27.9501	51.398	66.4833	39.0781	28.8621	61.2214	19.9591	20.4313	18.841	11.9745	2.96976
4070	comp55635	comp22641	comp47419	47.6521	23.1456	84.1224	51.6479	45.8457	16.5721	41.7704	17.4852	61.8556	34.1505	33.8436	10.3655
4071	comp32516	comp18090	comp24506	879.902	504.909	913.814	984.246	796.173	475.929	893.471	514.693	703.176	279.178	325.824	66.5864
4072	comp43763	comp13781	comp32657	7.63589	2.76256	8.66425	9.47738	7.0165	6.2711	9.20134	2.37044	5.74491	5.40534	11.9401	0.0527686
4073	comp49683	comp13001	comp41539	1.47472	0.182827	4.89081	4.90883	2.80357	1.69072	7.55734	3.38026	4.60907	1.752	2.89681	0.0517179
4075	comp46918	comp19837	comp50250	11.414	2.44255	7.13668	5.94965	3.51074	1.7658	5.81303	2.42022	6.77667	3.34334	1.7848	0
4078	comp46667	comp19842	comp36633	5.46789	3.60257	13.1896	9.4204	18.8322	3.94593	26.2129	4.0125	10.3813	9.3625	9.37142	0.962499
4079	comp34554	comp7052	comp21256	2.91843	1.79281	2.18671	3.14079	9.73176	1.51182	8.14652	5.19618	2.27649	2.15251	3.12366	0.157278
4080	comp46190	comp21080	comp42868	7.6623	1.72313	11.2148	2.24101	43.6734	10.2026	55.0753	26.0641	21.63	6.76685	6.64738	0.499696
4083	comp55854	comp26524	comp46672	9.31401	4.36607	13.2841	9.97099	5.63446	4.23499	7.25156	4.03096	36.5161	19.0591	20.9824	3.5534
4085	comp34571	comp40278	comp27552	1.62181	0	3.67743	1.65436	2.33329	0	2.7298	0.821243	6.02439	3.83022	1.20638	0
4088	comp55575	comp5654	comp46655	14.3161	16.1774	26.0536	18.6411	15.0106	3.15422	15.6194	7.54405	43.4008	22.4219	29.7596	5.60296
4094	comp33377	comp15917	comp36506	2.79177	1.2779	5.26675	2.82945	16.9091	0.735787	15.6738	4.68286	2.60386	2.70527	2.77207	0.399297
4096	comp26217	comp19670	comp41056	9.08266	5.14704	8.2446	4.73947	4.74115	1.20739	5.80004	1.60977	7.70602	5.82683	3.93882	0.138283
4098	comp49686	comp30070	comp41740	10.7963	6.41007	8.99429	12.1973	2.98482	0.563436	7.72819	1.69099	8.52945	3.69879	7.33965	0.397195
4101	comp53737	comp10094	comp43612	14.0606	7.55511	13.2986	8.915	6.04674	1.14326	7.2696	4.077	12.5174	10.2672	9.80645	1.60326
4103	comp56184	comp10781	comp47357	20.2224	19.8764	30.9466	38.8726	23.5673	21.5417	22.3388	11.7138	41.6361	33.0813	32.4046	8.63276
4105	comp55875	comp13587	comp46070	8.33201	3.09696	10.8282	5.52818	6.12037	1.74408	8.41517	2.08433	7.99506	5.54828	6.23086	0.691596
4106	comp56013	comp22364	comp44215	5.98575	1.99653	13.046	11.6125	12.8907	1.79142	18.7069	7.15584	13.7723	11.0733	7.61304	2.33668
4107	comp49215	comp20462	comp42011	6.69624	6.7621	8.66303	13.2451	5.44915	4.42745	4.62445	2.80533	6.76022	7.17296	5.80234	0.533085
4108	comp37110	comp29363	comp36070	2.96857	1.34428	6.79221	8.56038	4.81217	0.541501	6.43279	2.69981	6.56623	5.16075	4.6981	0.187697
4111	comp54163	comp16095	comp34413	14.8418	3.99737	8.74626	7.65009	5.16369	8.49425	7.23367	4.10369	7.74536	4.80098	0.57373	0.370681
4112	comp44361	comp41108	comp38721	2.97103	0.393001	3.24426	5.29332	1.8167	0.114738	2.53549	0.423464	2.29313	3.28714	2.13637	0.156958
4115	comp51683	comp20431	comp43616	5.94153	3.3992	10.4901	20.2064	7.60196	5.15746	8.82754	3.97943	7.31526	3.45735	6.39089	1.46685
4116	comp53940	comp23034	comp41807	9.43635	3.0666	10.4967	6.139	19.7857	1.80967	27.4458	10.024	12.1187	5.35123	4.57327	0.880704
4118	comp20579	comp22305	comp41223	8.51648	7.97116	16.1236	15.4411	61.8207	18.8235	82.223	25.3535	13.9465	8.52429	9.70602	1.46602
4119	comp56228	comp18993	comp42355	11.8916	7.08659	30.7332	15.992	5.35696	0.376635	7.57304	2.50533	10.1106	4.25139	6.47584	0.495542
4123	comp52291	comp28268	comp42549	5.88097	7.20843	9.78077	7.39079	6.50852	0.35279	11.5863	3.39451	8.06049	6.07909	10.8217	0.420623
4126	comp55720	comp10216	comp46830	11.8486	5.40996	17.5226	11.9324	10.6315	3.12366	13.8437	5.17937	28.1173	16.2374	18.0172	2.03725
4131	comp52375	comp40073	comp41115	4.13691	3.63474	7.57534	5.2325	0.914517	0	4.4393	1.55201	5.19658	4.8181	1.8709	0
4132	comp51740	comp21822	comp44427	12.5296	7.72468	12.0629	15.9602	7.0671	1.07303	19.8878	5.85707	27.181	9.33758	10.3358	6.3394
4136	comp49157	comp23636	comp40342	103.592	8.68639	79.3299	38.0116	165.56	83.5349	249.119	190.886	169.172	43.7056	92.4602	24.0493
4138	comp56466	comp23276	comp46186	17.4903	8.21922	22.1214	15.1065	95.9637	41.6347	130.586	50.8506	62.4092	29.4469	36.8445	6.87422
4140	comp55246	comp20359	comp34008	22.2267	15.9329	35.1959	49.3705	2.90686	0.748273	7.49337	3.22349	5.24798	2.01074	2.16976	0.0284432
4141	comp51238	comp10417	comp45286	4.31759	0.945228	4.7146	4.78262	11.4065	16.1901	16.7886	5.23025	15.6871	3.55472	4.1447	0.544757
4142	comp38947	comp6145	comp38185	4.6654	6.53435	10.6613	17.7572	10.987	14.0394	13.27	6.27472	6.29054	2.82153	4.99326	0.0269257
4144	comp55800	comp23206	comp45525	8.86828	6.49764	23.387	20.2385	8.67004	4.04328	14.0077	4.12695	20.7306	9.49523	11.484	1.75928
4145	comp56198	comp6715	comp46991	23.5381	4.77899	31.3958	20.8306	5.37491	1.59406	8.45579	2.81372	21.08	11.2309	13.0629	2.51011
4147	comp55410	comp27300	comp38384	20.6277	11.9494	22.1866	23.6138	7.95219	0	10.1752	5.04493	6.90921	6.3825	8.07532	1.87578
4154	comp44851	comp29528	comp48180	27.1115	15.4953	30.393	30.0667	4.64356	2.0869	4.58522	5.46872	10.4381	19.0044	11.8579	1.72435
4157	comp53231	comp19210	comp45100	15.5791	7.16899	26.7207	13.7169	7.58731	2.57724	10.7392	3.46463	32.0632	14.7643	30.0559	1.88312
4162	comp53237	comp6660	comp46043	25.4172	10.8168	22.4567	20.2762	13.7012	0.595242	16.0866	8.2369	12.9385	4.58404	10.1542	0.408222
4165	comp50681	comp30398	comp29418	5.05698	0.489937	12.3975	5.17942	2.52671	5.37859	4.55618	2.18861	6.86806	3.11255	0.375772	0
4166	comp51880	comp19171	comp16272	7.45821	8.73835	13.681	19.3978	11.2196	1.62489	16.8754	7.07241	10.7173	10.1266	7.82316	0.837812
4168	comp48974	comp23373	comp46705	71.6718	33.9978	119.822	66.55	257.398	84.7177	342.265	108.4	42.7241	33.8079	21.5425	3.8397
4169	comp44356	comp16012	comp34274	2.58698	0.865788	2.12751	3.37972	2.58349	2.01334	5.67397	1.93745	1.29774	1.84381	2.7851	0
4172	comp35297	comp20607	comp35578	35.2528	27.1738	35.7287	62.3195	63.8752	36.4399	87.7902	32.4149	23.4825	21.2392	43.7408	5.67821
4174	comp48056	comp4590	comp40141	7.79991	7.81012	13.0457	6.71157	7.1163	0.783726	12.0173	4.51713	13.4437	14.4217	10.8122	1.50517
4176	comp49750	comp29423	comp37719	5.30207	3.50328	7.93975	8.06863	4.23947	0.562269	5.6468	3.22102	19.6559	11.4842	17.5509	2.21792
4177	comp53686	comp19758	comp44058	29.5354	12.8413	43.4081	22.0142	8.85817	0	11.1855	4.93703	313.592	178.204	258.082	47.1856
4179	comp33117	comp14109	comp18216	0.296688	0	3.27068	1.96417	6.04193	1.28413	13.916	3.0341	1.70935	2.52535	2.88622	0
4181	comp56274	comp22076	comp42829	10.6952	4.00438	22.6498	28.8095	66.7797	35.9425	78.6297	30.7142	6.24355	5.52155	2.14742	1.27056
4183	comp35579	comp12791	comp38113	1.73046	0.277661	2.28947	4.82873	7.58138	0.767979	10.9637	5.03293	5.41274	3.11444	4.33458	0
4184	comp54425	comp17462	comp45458	9.45756	7.66592	18.5907	11.6627	2.46981	1.36711	5.96666	2.16949	14.3426	8.43202	7.94941	1.40739
4187	comp55314	comp20005	comp46706	28.554	14.1965	47.8856	29.3232	32.6708	19.8707	44.4663	16.5364	18.6666	8.92385	10.6919	1.96514
4189	comp46232	comp30903	comp42643	16.1374	14.091	19.8282	36.1613	4.81567	1.31395	5.39943	4.94653	50.8434	34.6306	24.1392	4.85645
4196	comp48954	comp22794	comp38700	16.6961	16.2854	33.5519	39.3473	172.936	119.92	206.492	78.5756	30.9145	25.2456	15.7202	5.76708
4198	comp50898	comp18960	comp41768	10.1317	7.54213	11.1123	15.2558	20.1876	26.6271	20.691	12.1293	24.4489	11.4745	14.8106	1.74635
4204	comp48195	comp13894	comp44661	15.0692	12.2457	28.1096	20.1697	6.07954	2.40112	8.7085	2.76633	23.5308	17.2292	13.4175	3.95302
4205	comp39113	comp7023	comp7976	5.33002	3.15045	10.573	5.3893	7.49224	0.123889	15.1529	6.3313	6.76818	2.65443	0.576982	0.0862782
4206	comp52960	comp11734	comp46739	13.3136	11.3097	28.594	17.0714	11.691	4.21403	14.5514	6.75663	6.59251	8.4645	6.92949	0.849078
4207	comp33803	comp20074	comp46459	15.5559	12.2154	27.5544	30.4319	18.5419	15.7965	21.0841	9.78285	28.9961	21.5227	15.1414	4.20336
4208	comp57344	comp24836	comp45422	23.6607	15.4032	28.8611	31.4433	22.5055	24.4193	25.482	14.5399	22.3317	9.1476	9.96234	2.33277
4211	comp57030	comp21545	comp37935	68.291	43.3757	34.2763	34.6832	40.2116	11.1104	42.7567	17.0618	1.99031	12.1539	4.03974	0.608154
4213	comp57157	comp22642	comp45549	34.3871	15.8211	55.6273	27.9141	23.8936	1.191	26.3807	11.3947	22.2204	16.7941	8.96603	1.95836
4217	comp48080	comp29718	comp46394	1.59016	2.52297	6.347	18.8324	1.32639	7.08407	2.9884	1.52877	31.1895	20.8319	58.5281	3.38402
4218	comp45956	comp4445	comp27286	4.13086	0.955337	1.97545	5.55978	3.34775	1.32815	6.26663	2.57364	3.09295	2.81229	3.61892	0
4225	comp54370	comp21044	comp35616	65.5393	20.4492	67.3792	60.546	16.8433	13.8352	24.2781	8.46041	6.81654	7.78274	10.6768	1.09315
4231	comp53321	comp27043	comp44603	10.0175	8.66785	14.306	12.1043	7.84442	0	12.8237	4.78314	64.3346	47.6838	54.3527	6.31232
4232	comp39511	comp12306	comp31706	3.57202	3.39756	6.04067	3.23254	0.219793	0.185881	5.7713	0.404545	1.04268	1.95079	4.22798	0.0992847
4233	comp56867	comp19480	comp47073	13.1033	8.71113	26.5631	10.2536	7.95042	1.45325	10.6112	4.65171	27.1853	22.7386	11.9263	3.93156
4236	comp48550	comp15611	comp37214	5.89883	1.47057	4.80416	2.19133	13.6082	15.556	13.0578	7.80567	35.4103	7.54903	9.65094	0.0675516
4239	comp26017	comp6560	comp38292	4.66669	8.7052	6.59631	12.6516	5.40501	3.42862	9.49303	3.33564	8.99371	9.1872	12.4348	0.841892
4240	comp49154	comp20583	comp45342	11.717	8.25378	21.6483	22.0951	75.9881	16.6319	87.9183	28.7399	39.9534	35.3278	27.8992	4.7954
4242	comp51511	comp20999	comp44880	3.76836	2.39255	5.60082	6.73832	7.96849	9.50372	8.02745	3.74209	20.1978	5.25696	6.38038	0.283347
4246	comp47738	comp34491	comp46492	2.21164	1.57452	2.40904	2.24437	3.58754	0.734327	5.16207	1.94835	13.3508	6.46713	3.65843	0.501093
4247	comp54691	comp23209	comp40111	13.3973	8.84401	17.9957	17.0125	11.4589	3.02148	12.0761	4.26966	13.1752	5.90453	4.35234	0.396644
4249	comp53780	comp14691	comp47697	13.5805	46.4925	148.705	58.676	15.7745	18.0831	19.6028	8.34433	47.8437	54.3703	27.1461	11.5932
4251	comp51447	comp15985	comp45665	6.2013	7.38779	12.7485	13.4927	1.5586	1.51697	4.52344	0.257923	27.2924	16.4897	14.5834	1.91992
4252	comp54740	comp18086	comp41883	5.01148	2.55383	8.07906	10.3763	5.30975	1.10021	7.7572	2.70638	6.49432	6.23456	4.4555	0.0772968
4253	comp38788	comp23524	comp43297	1.60208	0.8345	6.28945	523.226	5.60046	123.953	9.22287	4.78529	2.0025	0.335702	9.15254	0
4258	comp46607	comp7485	comp17954	10.654	9.96729	22.5763	44.1872	19.1822	8.09209	19.4637	6.54806	14.5462	11.7976	16.5402	1.59465
4259	comp53749	comp27244	comp31640	7.12905	4.07982	11.4228	10.2114	5.6394	2.49583	7.30789	3.20089	12.984	10.3378	4.30957	0.804554
4260	comp53027	comp23087	comp44094	4.68708	5.79203	7.79534	8.91989	100.902	89.8648	120.659	41.5864	22.7841	13.5624	10.0304	5.09758
4261	comp56202	comp37049	comp27569	7.66357	0.920299	19.1252	18.3945	3.05918	0.529143	3.59965	2.00222	1.72775	0.916679	4.95307	0
4263	comp46963	comp10240	comp46103	5.87814	1.92972	8.73772	6.55692	9.10066	3.24347	12.0836	5.92233	14.564	4.78676	10.4081	1.90853
4266	comp57967	comp18946	comp47039	6.59441	2.06395	9.01786	5.7607	0.739098	0	4.04172	1.19905	19.5789	6.27515	2.55973	0.481956
4267	comp44261	comp11399	comp29368	19.4383	8.02124	29.5425	14.5837	8.14676	10.6076	13.8939	9.09056	17.9836	6.5022	7.50903	2.09696
4268	comp47493	comp31297	comp44091	6.23463	6.71882	10.1099	17.0757	2.4163	1.14146	4.19184	2.48405	10.1156	4.38807	5.75846	0.845584
4271	comp60645	comp34178	comp30912	2.03517	0	1.95961	1.1437	2.09908	0.43821	6.15924	1.05688	8.91753	5.59477	4.43965	0.389947
4273	comp53484	comp24929	comp45541	12.3629	10.8956	26.2005	16.2768	12.5205	8.69541	17.5696	9.30599	25.1513	11.9254	14.4244	3.30508
4276	comp45831	comp24392	comp43725	32.3409	29.2367	35.2122	63.7058	14.85	70.7443	14.3351	16.6819	28.2093	18.6018	21.2022	5.86774
4277	comp53645	comp20283	comp43931	2.33729	0.85942	3.09368	6.28629	2.59716	4.54515	3.85602	2.15099	10.2121	3.70778	4.35736	1.00039
4279	comp53612	comp22665	comp41176	21.5573	22.5937	49.6641	24.9705	56.9665	20.4761	57.4852	35.1897	17.6063	8.64011	6.99717	2.14785
4280	comp52496	comp20520	comp40617	44.4275	33.0104	71.0718	49.9956	45.1442	18.5809	56.5981	25.4248	50.5815	36.8815	42.7848	9.66835
4281	comp48854	comp8829	comp50680	4.59969	7.27168	6.05514	4.79327	1.40606	0	3.1391	0.686619	3.91427	1.29766	1.80504	0
4283	comp48539	comp34140	comp40991	5.21152	5.49807	9.02095	6.71787	3.60737	0.129332	6.19083	1.50333	8.38815	6.57839	6.00058	0.821534
4284	comp50606	comp24181	comp45886	47.9821	24.0844	62.3768	67.012	34.4859	58.3096	45.484	94.2652	36.3868	17.9429	77.5618	7.01523
4287	comp51890	comp6809	comp39456	22.5858	15.6945	43.1609	25.9989	10.333	5.6263	13.7667	7.3489	17.7923	11.6	10.6193	4.75315
4290	comp56694	comp17218	comp45958	1.19576	44.3075	51.8165	31.9573	5.30817	4.40637	8.43141	4.85328	511.438	138.826	99.1679	27.8273
4292	comp55180	comp22737	comp46852	11.633	7.63066	22.4039	17.6353	5.32335	2.40927	6.19191	2.18998	11.6845	8.93148	11.3424	1.66003
4294	comp51435	comp6393	comp43871	5.49368	6.01562	17.8084	10.1665	2.34774	0.348826	5.08946	3.3579	13.9095	5.11417	4.01144	0.453719
4297	comp50297	comp14648	comp36019	6.7824	5.31254	8.11246	14.6942	14.926	20.9153	17.0961	4.8737	36.4404	11.4202	13.95	2.4533
4298	comp49363	comp17207	comp25050	1.74775	1.67399	1.94694	4.4538	2.53276	0.744557	5.34535	2.54742	2.18161	2.72748	2.1968	0.342611
4299	comp42409	comp30274	comp8809	1.13491	0.390154	2.12102	0.994864	2.86529	2.92171	2.95945	1.56614	3.86942	0.903529	1.17915	0
4302	comp53910	comp21355	comp46316	10.1326	10.7677	22.2132	7.52191	8.59249	0.860773	20.1824	5.85341	7.59474	5.49396	5.55572	2.31827
4304	comp56067	comp8326	comp46215	14.4693	10.9883	26.8027	18.7675	20.8067	1.6896	31.4304	10.8769	34.2585	23.1363	26.6355	2.25284
4305	comp51069	comp19197	comp36642	24.9533	8.34107	26.2867	11.2696	10.9911	1.19164	11.3637	5.23201	4.32452	6.50846	1.86349	2.4987
4308	comp47971	comp24635	comp43162	15.0168	8.95433	22.1408	21.8897	15.7716	5.83655	16.0568	8.14981	29.4143	12.5753	14.1131	1.88553
4310	comp47867	comp37818	comp32180	1.79544	1.43173	5.48473	8.05905	0.885327	0	6.17131	1.74646	0.625232	0.382437	7.53979	0.071921
4312	comp50692	comp42092	comp44213	20.1426	13.8212	31.6276	25.3394	5.08211	0	1.83374	0.784189	10.1085	18.2794	19.1826	4.30977
4314	comp45798	comp5869	comp24563	5.79478	3.63358	13.7149	11.0267	13.0636	10.8595	15.7297	8.20018	12.8015	9.10587	9.71019	2.42177
4315	comp44259	comp382	comp33422	3.44707	1.84413	5.52661	2.41865	1.42393	0.273855	3.10479	0.282328	5.75801	3.91314	2.92206	0.407623
4316	comp48668	comp19777	comp33811	38.6721	17.6803	39.4534	26.8513	19.1	5.44501	19.135	8.65623	15.4256	12.2925	13.6745	2.78188
4317	comp55706	comp23269	comp46937	1.35365	1.36867	4.85431	79.9151	0	21.5981	0.738224	0	7.84843	8.7155	7.5781	1.80029
4318	comp42977	comp5613	comp45978	13.9893	5.21535	20.2464	18.1054	21.7914	3.63617	22.9107	10.1293	25.9188	20.0763	10.6508	3.78612
4320	comp45591	comp30573	comp43257	5.87107	4.32335	7.52811	1.95234	3.35813	1.93114	5.70768	1.51573	12.893	5.21204	6.07547	0.685794
4324	comp56959	comp23617	comp47868	11.3142	3.17285	14.5104	7.58873	60.3122	30.5035	99.473	27.8163	30.5386	9.98251	10.2063	2.12198
4331	comp35926	comp35346	comp40224	1.20193	6.46071	1.38928	2.61642	2.8485	0	6.15657	2.17479	17.2023	11.8101	10.6506	4.78011
4332	comp37062	comp26282	comp56825	8.78461	3.23774	10.837	4.56881	7.73994	4.91792	12.3082	6.1845	5.01699	0	0	0
4334	comp56709	comp19159	comp23883	300.149	152.432	375.103	450.427	4.4581	1.40315	10.184	3.21108	7.01679	2.97472	0.877232	0.546595
4337	comp54296	comp33175	comp46488	4.75239	6.48004	12.8411	7.04835	4.38442	0	3.59079	1.53095	41.6464	26.2537	15.8457	5.05404
4338	comp57128	comp23963	comp47315	22.6722	23.6129	55.8971	20.5371	19.8136	1.75041	29.8877	6.4106	19.1471	11.3967	2.10409	0.493664
4339	comp46661	comp35251	comp37170	2.70991	4.96798	4.96737	3.80389	2.22427	0	2.296	1.60403	8.84486	4.48215	4.51502	0.284665
4343	comp56666	comp6884	comp47661	11.7791	8.30839	22.2467	13.3046	7.01828	1.88404	9.6656	4.17	20.0795	12.4637	10.3665	2.89121
4345	comp55374	comp14056	comp45742	11.5831	4.21531	25.3018	13.2807	5.96389	0.75897	10.4818	3.40171	21.3823	11.7072	11.4707	1.56834
4349	comp43798	comp14864	comp43742	5.08483	5.94184	11.0735	10.2026	17.969	5.63688	22.5761	13.6354	5.24186	4.33432	6.33473	0.450181
4350	comp54649	comp30080	comp45453	5.05245	4.10805	8.58072	8.14715	3.69743	1.44074	7.66133	3.21638	57.1483	23.5305	44.9165	4.28461
4354	comp51221	comp11607	comp44538	9.61459	3.8946	5.96348	12.7242	4.95676	3.2424	8.52716	2.72403	6.50242	3.59883	18.1416	0.510415
4355	comp53858	comp16615	comp45881	0.0245122	0.076275	0.24373	91.3667	0	47.8065	0.0437451	0	99.7483	25.2296	6.80311	1.1802
4357	comp47814	comp21237	comp45357	5.20488	3.32087	9.97833	25.8334	3.03664	9.55013	4.16081	1.83103	10.8333	14.7564	16.7667	0.662274
4360	comp55811	comp17278	comp47587	18.6704	9.33311	31.5828	18.0163	27.8629	12.3336	41.4339	11.5943	20.9093	9.91234	13.033	1.4259
4362	comp56993	comp21837	comp43731	4.47071	1.95691	11.99	18.9331	8.01672	7.09607	8.05123	3.82091	33.3322	15.7438	11.6814	2.73899
4365	comp45112	comp20188	comp36418	2.13878	0.943531	2.41554	5.80474	3.07732	1.864	5.29503	0.384966	14.5445	5.79942	5.87627	1.08757
4366	comp54847	comp39214	comp52217	45.6784	27.9711	53.6928	56.9354	0.295701	0	3.40696	1.32785	1.1963	5.37496	0	0
4367	comp53165	comp6865	comp38964	12.0974	3.71869	6.1824	5.18502	5.59855	1.15442	6.70795	3.13364	7.32643	3.81604	5.92232	1.22624
4368	comp52888	comp10055	comp41184	5.61648	0.864604	7.62119	5.1294	8.20783	3.4361	7.92728	2.70434	3.16884	2.29329	3.69501	0.106052
4372	comp61434	comp53527	comp31427	2.89835	0.425803	1.63513	1.36219	0	0	2.7836	0.797135	2.29341	2.33563	1.37608	0.0315995
4374	comp48120	comp8632	comp43446	60.382	26.4925	145.169	67.014	1.71694	0	3.31325	4.28037	17.6817	10.1344	13.1521	1.44311
4376	comp57159	comp23994	comp47927	6.89573	1.26519	8.8198	0.175167	19.7519	3.76286	23.0564	8.75228	15.3346	14.2653	4.07793	1.02318
4378	comp52880	comp20495	comp46979	8.25385	12.4097	37.5898	31.4568	11.2971	3.29787	10.5587	2.87201	60.0349	31.8636	8.79826	7.20849
4379	comp54953	comp21900	comp41374	47.7307	29.3059	67.1194	38.0224	19.6595	14.2124	20.99	12.2339	5.49766	2.72902	12.2511	0.157444
4380	comp46871	comp21927	comp43728	5.12837	5.36898	6.40788	5.05362	1.86169	0	3.94169	3.35962	25.8284	10.8386	11.6609	2.17718
4381	comp44835	comp4706	comp10596	7.86802	4.76331	18.195	10.5413	6.50298	0.177153	7.09204	2.88393	7.37736	3.35748	5.16153	0.201278
4382	comp50239	comp19885	comp41623	4.32639	3.23403	7.79951	9.96499	22.4359	6.94658	21.3847	8.46816	5.64293	5.35839	6.90507	0.507117
4383	comp50834	comp30958	comp42249	71.0956	37.6107	62.7672	88.5493	5.61792	0.0653612	6.31397	2.42402	4.26123	2.63334	2.6724	0.602845
4385	comp50484	comp29426	comp39899	7.51205	3.45597	8.16203	9.19806	4.30397	3.78286	4.08789	2.34641	6.3456	2.77668	4.1969	0.320195
4386	comp59942	comp11687	comp9093	0	0	12.1185	0	19.4358	11.7555	21.8359	12.1954	1.97895	6.93689	1.78226	0
4388	comp56023	comp19745	comp36841	102.326	91.5052	193.837	128.08	7.09649	0	9.13703	5.64198	7.99338	1.03238	3.49055	0.0828
4389	comp49600	comp28694	comp43097	9.46444	7.09693	14.1033	26.3201	4.96005	1.24185	7.37733	2.42072	11.7883	8.95319	6.29339	0.554986
4391	comp33906	comp27952	comp39326	13.9615	12.0208	20.759	20.2321	6.15529	2.65246	9.64522	3.95179	6.97432	4.577	3.02921	1.12493
4394	comp49321	comp30895	comp31703	4.31621	2.56979	6.30158	4.3228	5.17708	0.0898922	5.94855	0.760643	3.34317	2.71107	5.94746	0.191494
4397	comp50919	comp24646	comp39686	32.6844	26.8931	43.5277	34.6014	28.7085	20.0584	26.507	15.8106	68.0932	36.5587	28.9325	8.19006
4398	comp49985	comp18109	comp43715	58.0962	26.1431	89.5941	93.8955	9.63602	3.96886	16.1268	7.16983	14.8688	9.66817	10.4543	1.47659
4400	comp53439	comp9138	comp43941	13.6642	5.58205	19.7929	10.9112	16.9242	8.08898	20.5147	8.03504	9.32203	5.8489	10.8048	1.10387
4403	comp55719	comp6851	comp47054	5.2198	4.77491	8.37514	9.82514	6.7587	5.26685	7.89856	2.77044	57.5094	32.2627	35.8908	3.32687
4404	comp50613	comp32550	comp34422	2.40736	1.84798	5.9017	5.94428	2.09188	0.0639469	5.5798	0.744759	3.78719	2.05487	0.555632	0.228322
4405	comp56326	comp23665	comp47344	22.1198	25.6306	25.3831	31.1643	16.0541	9.71465	19.4058	7.35121	84.0666	49.8432	25.6472	5.66853
4406	comp50567	comp9690	comp40261	31.1365	10.9262	14.4676	76.3751	6.67141	17.3914	21.4698	37.1825	43.6518	5.34549	11.3248	0
4407	comp31201	comp32691	comp43470	3.89388	3.35756	6.48321	10.1024	3.28961	0.724293	4.67646	1.30832	6.55208	2.69286	9.07744	0.191423
4413	comp49950	comp15528	comp45201	4.68331	6.16145	6.02937	11.8977	8.89813	9.93534	11.2957	3.98101	13.4363	4.40409	6.77815	0.840004
4414	comp53838	comp21139	comp44699	111.627	58.4047	183.785	123.234	95.7988	21.5785	124.684	46.7135	240.139	141.872	181.525	27.9459
4416	comp56317	comp20073	comp45039	14.7014	13.7698	59.8715	21.4978	6.80297	2.01737	7.55093	2.59933	17.9352	18.2886	10.5342	2.62625
4418	comp50601	comp5642	comp33449	29.9519	16.4448	43.8639	43.2543	17.4895	15.8251	21.7855	10.0216	11.5228	11.9669	10.5497	1.55649
4426	comp55765	comp14962	comp44398	7.73249	4.97445	15.3282	7.44258	3.30605	0.45184	4.28036	1.49039	10.109	8.72513	8.03026	1.44173
4428	comp54027	comp6644	comp33937	47.3757	25.8814	82.644	55.9893	2.3258	0.757972	3.96325	1.45206	11.5636	8.35399	10.8939	1.5067
4429	comp52609	comp27224	comp46832	9.87854	7.47769	14.6552	12.4304	5.20924	3.7922	8.21779	3.56417	14.2964	7.39868	4.62911	1.48226
4430	comp46294	comp5281	comp25221	5.09096	3.36678	7.09964	6.03338	5.06816	0	6.58632	2.22726	3.87386	3.8757	5.07376	0.404733
4431	comp54184	comp14855	comp43956	23.4691	19.586	33.0177	36.9633	52.9003	19.334	70.2319	25.6229	40.2884	20.1535	35.6654	5.04295
4432	comp47512	comp30113	comp32861	2.68842	0.587695	5.32929	3.98125	3.82197	1.3289	5.81709	3.27575	7.02733	4.50592	4.37817	0.57089
4434	comp47569	comp25348	comp45743	19.2151	12.4345	28.7573	20.0635	10.2778	7.88697	13.3638	5.69326	42.3878	13.2927	25.1138	0.918425
4437	comp56051	comp7637	comp42765	13.241	1.94011	17.6309	5.92262	5.12039	2.65552	8.44984	2.22939	11.6562	3.69584	2.66661	0.545292
4438	comp49457	comp6885	comp42247	4.77122	2.20681	5.53758	3.61575	6.30278	1.98296	9.45801	2.99718	6.38635	3.26514	4.54103	0.496241
4441	comp55365	comp20313	comp43944	7.75261	6.46663	12.4272	10.0367	5.79848	0.719789	7.55094	4.07645	16.7219	17.0063	21.118	2.08712
4443	comp51307	comp39257	comp49471	32.0532	22.7313	40.3201	59.6162	0.495108	0	4.52038	2.34053	1.95623	6.21605	5.81906	2.21461
4447	comp53411	comp18587	comp45242	12.5267	7.76488	29.9892	26.57	1.97376	1.2632	4.54713	1.51724	4.26227	5.52342	6.9263	1.03369
4450	comp48906	comp14630	comp41488	10.676	5.52458	16.3287	9.50243	24.4421	10.0943	31.6738	10.0401	38.8965	19.4821	20.4123	5.7928
4452	comp52671	comp18768	comp42555	13.6337	11.851	24.5892	18.4937	7.41872	4.68707	12.3717	6.42895	18.9175	18.7291	12.7689	1.54111
4453	comp34755	comp30766	comp33224	2.5571	1.15846	5.10203	5.52941	4.5932	0	8.76237	2.21776	4.01549	5.0133	6.28675	0
4454	comp53107	comp16243	comp44641	13.7307	13.2016	21.6138	18.0756	10.6788	0	12.1109	5.98022	43.7306	23.1472	18.5236	9.51763
4457	comp51621	comp10095	comp43985	1.82811	0.568765	9.66349	7.79626	2.65871	0	4.29733	0.547579	29.6049	21.7006	20.1562	0.97589
4458	comp54448	comp22439	comp45314	15.3133	6.34465	30.7163	12.6241	12.6769	0.933784	24.2999	9.06952	16.6238	11.0062	9.69392	2.86682
4462	comp48602	comp25662	comp32656	3.75623	0.625562	5.58633	2.09591	5.18389	0.921161	8.34064	2.88228	6.26924	2.95447	0.728072	0
4464	comp56555	comp23904	comp46939	16.1895	6.33869	40.1769	20.4064	99.206	53.235	185.806	85.6628	129.966	40.4564	76.8664	3.63154
4466	comp40242	comp7829	comp15092	1.48633	0.763283	3.86051	4.08461	2.77633	0	3.3562	2.07601	0	1.51787	3.92002	0
4469	comp51350	comp7053	comp37288	102.277	99.6613	203.158	106.466	5.12188	0	6.5805	5.92776	22.0909	4.6994	41.2743	7.86617
4472	comp43682	comp18482	comp34353	2.45497	0.714474	4.42326	5.13437	4.30267	5.30009	4.79294	1.91999	11.0009	3.42899	4.93373	0.388216
4473	comp54726	comp17778	comp46912	25.5305	15.6503	40.497	22.3229	30.8494	9.27926	35.6537	17.2793	139.421	30.9611	60.6127	12.5933
4474	comp53682	comp22971	comp40522	10.5616	7.01192	14.1942	9.38665	18.9283	1.02982	21.029	6.47242	12.7069	12.47	10.5123	1.71897
4476	comp56269	comp22221	comp47679	12.1266	4.24099	22.6339	15.2102	5.54059	2.02958	8.04197	3.73594	15.6781	18.1417	6.87745	1.69655
4479	comp37754	comp10433	comp11319	2.78962	0.716271	4.15338	2.25622	7.64502	1.19278	11.3903	1.82018	3.73715	0.610986	0.588105	0
4481	comp55405	comp27729	comp42366	33.1967	41.0966	88.5926	25.7938	9.02558	0.109044	9.50352	12.7976	67.3979	51.4576	93.0629	9.98135
4482	comp53879	comp18222	comp45202	14.2553	12.183	20.8678	25.4856	20.13	11.2021	23.2459	11.6537	32.3666	17.4261	17.727	2.39543
4486	comp48950	comp6176	comp44685	33.1584	26.296	46.9619	47.7086	29.9843	14.7034	39.1278	19.2709	33.0355	18.5828	31.3948	5.38033
4488	comp53045	comp25939	comp43751	29.1084	21.23	63.8978	43.4554	11.0297	1.31401	13.2571	6.86343	7.01488	5.73451	10.618	1.96147
4489	comp49285	comp21542	comp31032	2.95399	4.33591	5.95965	4.07801	8.21331	3.87032	9.13579	3.95061	2.3271	2.72746	2.62409	0.245251
4491	comp54812	comp15308	comp44328	5.17412	5.14629	11.8006	12.0267	40.5705	8.75204	53.1369	19.4659	52.0141	25.6549	33.0718	1.10216
4493	comp49040	comp16832	comp39364	3.1042	2.04326	2.46192	2.29683	2.5912	3.72668	6.25566	2.0668	10.6982	3.20098	5.49413	0.445744
4497	comp56679	comp22388	comp47700	5.69907	0.3622	6.00172	3.85598	7.93449	6.62619	9.30739	3.4715	16.0864	4.80153	5.74315	1.16797
4502	comp55869	comp18786	comp46255	12.8559	6.69504	38.7422	22.572	16.0693	0.209693	18.8896	6.49111	44.8752	31.0551	36.1731	3.62048
4508	comp55512	comp22625	comp45818	5.21304	3.71657	8.60093	6.06004	8.50526	0.753099	10.6713	2.10865	7.05689	6.75621	8.10238	1.5438
4509	comp50244	comp26281	comp44068	4.67556	3.12724	8.67329	9.31418	5.58135	9.82214	6.0343	2.49344	17.5765	4.16016	7.12808	0.56332
4510	comp47007	comp30235	comp39050	0.709945	0	0.517767	4.78	2.385	4.10617	7.595	3.0706	7.46221	3.05854	1.50776	0.116212
4513	comp53613	comp22906	comp41272	30.2573	11.851	52.1724	25.5199	75.0781	33.8864	97.8973	31.8643	81.1148	30.3988	36.8634	8.04638
4519	comp56882	comp14991	comp47397	14.7895	3.74096	13.2897	5.98431	7.33927	0.792528	9.0781	3.29977	14.7033	6.42782	6.6528	1.20582
4520	comp51745	comp33150	comp21657	3.32426	2.62546	7.45429	12.6757	4.42875	0	4.16086	1.18072	8.58945	3.22063	3.52029	0
4521	comp46613	comp16332	comp29904	4.75228	1.59172	6.68365	3.58442	4.45732	1.75158	4.95863	1.82052	3.61348	2.5126	1.19741	0
4522	comp51697	comp8825	comp31426	10.9866	6.27392	11.303	8.4514	0.91727	4.45444	4.58415	1.14541	5.51549	1.67324	4.30715	0
4527	comp50668	comp7467	comp44119	42.8728	20.8259	64.7374	42.0603	4.29228	2.51903	9.1537	3.97268	18.4932	10.7569	7.74231	1.59721
4531	comp52717	comp13318	comp43110	3.46524	3.66264	10.9287	7.37697	0.980407	0.494922	4.98401	0.927562	3.47266	1.8886	3.25317	0.356714
4533	comp41358	comp14413	comp33381	5.71707	12.3812	12.2941	9.68487	18.3792	9.05295	19.4694	7.44391	9.85531	4.72877	7.43255	0.987536
4534	comp54356	comp8780	comp44543	20.9906	11.7278	32.7643	10.9403	12.6906	0	16.1258	5.56665	40.4165	44.5147	25.9562	4.75461
4535	comp57032	comp21793	comp47186	23.8245	20.6447	60.8734	46.6087	19.6438	4.98204	26.1705	13.2801	14.7625	44.7867	57.6656	8.37532
4536	comp52013	comp5244	comp42458	3.51207	0.846198	4.14108	4.13087	3.64881	1.07275	6.28151	1.45339	6.67416	3.74481	2.24934	0.110978
4537	comp53998	comp22133	comp44412	15.1687	7.84297	33.8388	23.7441	60.5697	27.1635	66.5794	27.2624	24.1864	11.1731	14.6928	3.26444
4538	comp8123	comp29113	comp48756	13.6294	8.84002	15.525	7.40143	5.86481	5.86421	5.87725	6.06684	8.77856	6.07379	3.52159	1.93307
4541	comp55871	comp23604	comp45637	11.8622	5.07886	12.9867	9.39029	242.496	105.365	297.501	143.365	12.7939	5.39762	7.64015	2.09453
4547	comp48293	comp26946	comp38598	9.33927	8.41197	15.4132	8.14995	5.81563	3.1266	7.66488	4.04893	15.9074	13.2264	7.49026	4.36561
4548	comp33826	comp24976	comp42126	10.2232	17.246	19.1844	14.8019	9.38823	25.0851	14.5193	9.12969	21.398	17.9833	17.4673	4.10428
4549	comp55464	comp26623	comp46328	9.68006	6.77508	12.9593	12.5289	11.1188	1.72609	9.13325	4.90205	9.26118	6.63931	8.91655	2.22984
4550	comp48543	comp21348	comp42711	3.3798	2.27124	4.36648	5.35754	3.74833	0.618065	6.77135	2.49801	5.60765	4.04615	6.41846	0.183826
4551	comp47674	comp16652	comp36460	29.4296	15.1896	43.2824	35.7425	31.4043	16.0678	36.3365	18.5396	35.3667	25.166	23.188	4.98108
4553	comp52941	comp20478	comp45437	24.072	24.5186	48.804	60.6643	4.74455	2.5859	9.52065	3.03362	16.3273	7.32286	22.9595	1.43888
4555	comp50257	comp21522	comp45535	39.2301	6.14961	39.6266	6.86625	99.8332	52.1028	124.7	44.0568	11.4614	11.2193	7.4871	1.3911
4557	comp49145	comp24163	comp37297	673.042	343.019	385.011	1083.02	52.4201	72.7242	62.459	150.255	324.185	56.6692	240.253	31.3782
4559	comp51800	comp22095	comp43023	22.7274	17.328	33.1307	25.4329	79.553	30.138	100.397	43.592	17.0495	13.1791	9.45266	4.01947
4560	comp56481	comp23849	comp47085	50.2441	37.7923	104.327	85.7214	30.1821	8.42364	42.4181	16.8027	80.0458	43.4056	42.9019	14.9284
4561	comp52075	comp10083	comp15927	8.85392	5.26993	15.7921	9.90039	3.76133	0.372872	5.79863	2.17992	8.44924	6.21642	6.28254	0.539081
4563	comp39847	comp25998	comp46727	15.927	16.853	29.2331	21.7669	13.9964	8.76674	15.1302	7.45821	140.209	117.143	102.665	10.1988
4564	comp50053	comp22854	comp42955	38.4666	17.0463	33.3394	11.6704	13.2387	0.221632	12.5113	6.8491	20.1246	23.6965	16.4686	5.51225
4566	comp56551	comp23055	comp47867	3.98337	2.73651	16.5548	30.4741	7.39441	3.17841	9.33265	3.3231	21.5566	18.8746	14.6691	2.29403
4568	comp55933	comp19189	comp45267	25.9564	10.5187	25.0133	21.9352	9.26122	5.87413	21.9132	5.8038	15.1669	9.12289	10.0792	3.14509
4569	comp35429	comp7046	comp47402	14.7805	23.4765	21.264	190.437	3.74519	73.0177	8.17296	5.21217	155.045	88.6312	112.602	12.2938
4573	comp56821	comp14602	comp47762	35.1767	9.15635	26.1749	20.4712	15.172	5.20073	19.623	8.22082	17.5538	10.2999	8.75381	2.80743
4575	comp51696	comp17337	comp32803	54.9826	12.3634	44.1182	17.5061	9.57565	1.68937	14.8872	10.3586	14.3532	6.41774	11.1383	2.25121
4577	comp48989	comp17814	comp45505	4.91091	2.08959	8.18945	7.53809	14.9407	1.81089	13.7681	3.85239	7.38262	5.04904	5.3098	0.614364
4581	comp46187	comp27065	comp34721	1.55439	3.99314	7.61934	5.13575	7.96131	3.00186	10.3087	4.26154	5.58076	2.04747	2.28946	0.317932
4582	comp51721	comp25754	comp36454	11.9068	19.6909	12.7139	33.0214	4.14336	9.30704	10.516	16.951	23.8013	4.24895	18.7824	3.19942
4583	comp55730	comp6704	comp47166	15.0861	12.0272	30.7778	23.0074	5.18614	0.133974	6.81257	1.97106	14.8849	16.5217	14.6157	3.75783
4585	comp43719	comp19094	comp38992	15.2475	7.96637	16.8209	17.4673	8.99496	6.19479	6.46545	3.89638	10.8369	4.60484	6.89242	0.6953
4587	comp48424	comp20236	comp42849	2.49464	2.24439	5.82977	12.061	3.79397	0	4.98385	2.1571	4.14936	3.53525	3.39511	0.0451376
4593	comp50981	comp31366	comp27374	2.45885	0.507181	4.56264	10.0648	1.74117	0.0643741	4.55932	1.2444	4.5056	1.32784	1.93804	0
4594	comp51650	comp28087	comp39963	6.8196	7.52145	16.4307	8.81659	6.00259	0.0333053	10.093	3.91384	7.95334	6.16834	4.37539	1.55586
4598	comp49351	comp21991	comp39996	3.41905	0.209232	4.98156	4.03468	7.69422	0.0960619	7.79577	5.07736	5.34335	10.3614	4.55733	0.387178
4599	comp55446	comp23650	comp39887	66.5636	12.1556	42.0544	39.9037	120.438	60.2713	206.739	63.5009	26.3259	19.1304	20.0096	4.54905
4600	comp58509	comp36767	comp39855	4.70096	2.30762	9.26337	0.79834	2.90152	0.168565	6.87784	1.62417	9.94444	6.62282	8.34795	1.33953
4603	comp47823	comp7813	comp45981	3.71086	0.504151	5.86925	2.45793	2.31879	0.220356	5.16155	0.369243	22.7029	8.40884	15.7611	1.01291
4604	comp49869	comp25025	comp40897	10.6322	11.7215	18.5194	18.8158	22.5329	8.95364	25.4327	13.7636	33.3227	12.713	19.2556	1.82002
4605	comp55138	comp9423	comp36816	42.0206	15.5895	37.1961	1138.8	1.76367	0	4.49428	3.21484	5.54507	3.34587	3.5157	0.0606768
4606	comp56865	comp23397	comp47120	12.3171	4.49035	15.4598	7.70449	14.7574	4.46857	15.3939	5.65114	10.3266	13.3766	7.44602	1.28602
4610	comp56672	comp23595	comp45456	37.5682	40.3373	70.2263	83.0721	64.8175	16.4964	140.513	50.7627	139.761	118.2	63.7118	10.7947
4611	comp46599	comp5971	comp38174	17.5075	21.8661	43.2388	56.0798	511.289	409.303	605.434	343.518	9.26608	79.0313	9.15442	5.74822
4614	comp56329	comp23921	comp46888	33.6973	32.9992	91.208	711.422	97.5236	787.878	95.223	61.8527	123.946	69.7329	38.1824	18.4236
4615	comp51738	comp28344	comp30666	3.67153	2.21922	7.77351	7.84222	3.6539	1.78741	4.17533	2.4783	9.0603	6.83644	5.35073	1.34069
4617	comp44373	comp11826	comp39927	3.02153	0.61696	6.21823	2.18678	3.31305	0	3.57815	1.04844	2.36596	2.38904	2.45705	0.163344
4619	comp56670	comp17446	comp47372	5.4537	17.4391	17.146	17.9527	9.6987	0.679303	21.5418	1.64611	74.9369	54.9439	27.7606	3.41248
4621	comp18812	comp50015	comp42759	2.07545	0.281174	0.290614	1.10664	0.517203	0	3.52593	0.0937223	8.79934	1.75639	3.80046	0
4622	comp54285	comp23611	comp43177	2.12051	0.686579	2.16439	4.34704	67.7633	66.4172	94.2863	56.5947	3.91364	2.29925	4.56773	0.508285
4624	comp39531	comp14285	comp8648	2.30992	0.876475	2.63198	2.19169	2.94041	0.567951	5.72847	1.04481	4.37201	2.70067	0.943675	0
4628	comp46065	comp11018	comp40678	3.92218	1.88464	7.38142	7.5586	0.87565	0	3.93405	1.07418	7.40656	3.34602	4.70266	0.160478
4629	comp55794	comp8572	comp45249	4.58267	1.53607	6.61276	6.19302	3.82218	2.16596	6.44938	2.22263	6.09608	4.28276	2.32286	0.849306
4630	comp51406	comp22114	comp29156	49.7386	29.4025	46.7784	58.2434	224.338	236.061	306.136	129.772	5.07887	3.45058	1.90886	0.2723
4635	comp56636	comp21519	comp46469	20.5765	6.82089	37.9465	15.131	8.93286	2.87149	10.9988	5.04801	6.69319	4.41357	6.70212	0.538417
4638	comp49053	comp10736	comp43587	52.2877	52.2792	88.93	98.6582	36.7738	22.0203	42.3252	28.8229	24.6395	14.8799	20.2013	8.00997
4642	comp40400	comp7304	comp35909	11.5077	9.09929	17.9084	32.8498	10.4774	10.8907	13.2501	6.23752	18.6812	13.9647	9.6164	1.54333
4643	comp56290	comp17822	comp46689	43.9789	18.0986	74.0253	50.9834	80.198	32.1712	93.1792	35.2422	145.415	62.9068	39.6102	7.22553
4646	comp56146	comp23769	comp46257	12.0784	10.9344	22.4685	128.84	6.35158	35.4691	9.59334	4.61429	13.3769	9.01105	8.5025	1.13905
4647	comp48143	comp29995	comp34383	3.23839	0.37128	4.3908	3.88791	2.75644	1.06333	4.85561	2.3372	5.90552	0.701141	1.76537	0.0966524
4648	comp50904	comp8609	comp41965	7.01193	6.56028	10.361	8.79836	4.97345	1.34755	3.51738	4.10759	2.35417	5.12351	5.2927	1.57385
4650	comp13335	comp14466	comp33408	1.6094	2.15905	2.82827	3.3796	1.55706	0	2.24166	2.02579	4.52527	5.12586	5.53382	0.762976
4652	comp56129	comp23909	comp36022	45.3428	25.0321	77.8428	82.115	75.5515	32.4194	95.956	33.203	5.46279	2.49154	4.18745	0.06779
4655	comp56255	comp23273	comp46901	5.63293	4.62538	12.9245	12.2044	5.83944	1.16601	8.45289	3.45926	34.9212	25.8376	30.6395	2.29554
4656	comp39432	comp15609	comp54428	52.3478	31.1633	33.4587	83.6119	7.39897	0.904143	9.14214	3.06773	0.101116	3.76054	0.0812639	0
4657	comp54056	comp21911	comp43526	17.259	13.0856	29.7532	21.9717	9.86073	11.3648	14.0074	8.12347	17.735	12.3676	11.0019	2.63658
4659	comp56439	comp23232	comp47937	11.7258	2.40406	18.2211	13.0857	17.7005	10.2707	19.9027	7.4279	39.1625	9.43506	10.6149	2.68493
4663	comp57052	comp26416	comp47307	8.74853	5.05747	14.8699	12.1312	3.54095	3.24813	5.31686	2.58466	16.3061	10.1252	8.46353	2.9188
4667	comp46810	comp6314	comp42968	5.01443	3.47204	6.82005	4.33767	4.07412	2.2571	7.69376	3.80286	51.5405	43.8763	56.6414	1.58211
4668	comp51233	comp31072	comp39368	7.77257	3.0115	6.45543	8.94818	3.3969	0.170732	3.01539	2.01838	4.68876	3.25858	6.56734	0.668073
4669	comp47164	comp14819	comp42114	220.643	179.859	151.696	418.673	52.7331	147.732	204.875	281.675	82.2946	29.1711	88.5888	24.7893
4671	comp53354	comp9872	comp42439	22.2043	8.27698	22.1313	15.8037	25.6038	0	28.7106	11.0018	8.78512	13.6764	8.31995	1.70519
4672	comp39491	comp22474	comp41479	2.07611	0	2.86844	1.68148	7.70836	1.58198	13.0754	3.78785	4.15182	1.74261	3.90382	0.206299
4674	comp47815	comp15939	comp25869	3.70653	3.2247	11.5762	7.67158	3.50693	0.756252	6.65817	1.25649	5.83092	3.07522	3.78581	0.138191
4677	comp41030	comp21873	comp46729	1.75845	0.591537	3.69449	1.43096	1.37831	7.22814	4.51005	1.05903	14.1664	8.81326	10.0448	1.28014
4678	comp57143	comp23189	comp47476	3.7818	0.735301	8.81804	24.9073	26.2324	13.9189	33.7103	12.8107	13.04	12.1753	7.8185	1.51115
4681	comp56306	comp22729	comp47468	51.4495	18.7558	75.8859	23.5054	147.41	134.967	153.462	92.3877	42.9361	27.8013	36.2874	14.5015
4682	comp48998	comp5262	comp36782	4.11122	3.74372	7.47393	5.55217	3.28096	0.629138	4.20968	1.24147	5.4192	3.97163	4.50763	0.255146
4684	comp39801	comp36070	comp44337	4.11948	5.38769	13.5433	20.4627	3.16392	0	3.39407	1.26085	21.1279	13.1708	18.8311	3.71309
4685	comp49007	comp22363	comp43249	17.1013	19.4202	31.7279	25.4867	36.4309	11.4608	38.1974	14.9707	19.175	11.7225	16.4107	2.501
4689	comp52787	comp20072	comp43574	16.3449	12.3012	31.7838	28.7418	18.8255	7.63574	20.1539	11.8162	12.0634	6.61827	12.2265	1.01857
4691	comp37255	comp20318	comp39740	193.875	91.6974	115.149	276.891	13.509	14.7265	30.9703	60.2039	140.987	16.6099	40.7078	0.170853
4692	comp56158	comp16990	comp47738	17.8018	14.0273	47.778	24.3349	15.3318	2.60592	21.2247	9.33539	42.2591	33.2727	20.6837	4.67472
4693	comp52383	comp34885	comp40003	73.5645	32.7752	122.249	131.467	2.78347	0.96206	2.2929	0.807254	11.4984	5.45356	5.51642	0.944841
4694	comp53717	comp22858	comp44182	20.3597	6.02367	15.2944	11.9222	14.8589	4.89123	26.7039	5.69739	12.9072	7.07766	7.54245	0.864316
4695	comp57067	comp23559	comp47861	12.3028	5.828	21.2201	26.7202	6.30755	15.2493	8.47437	4.40324	13.7425	10.0008	11.7379	4.00638
4696	comp54916	comp9987	comp41216	11.4841	7.1903	13.6227	15.5796	4.85646	5.03549	6.42455	2.91064	8.34215	6.31208	3.96769	0.347346
4698	comp48540	comp21288	comp43806	4.30064	2.18377	6.89666	6.21352	4.12126	1.24942	7.31471	2.01515	7.89269	3.44914	4.32208	0.151421
4701	comp50556	comp20827	comp43793	5.83267	6.1741	12.0036	16.8882	13.0969	16.9052	15.0345	7.44697	12.6334	8.15973	7.26032	1.69642
4703	comp14071	comp33170	comp30254	1.11646	0	3.77514	1.94125	2.48396	0	3.23034	2.25604	3.72266	1.55985	4.50923	0.370497
4704	comp53996	comp10675	comp39762	338.193	294.353	339.11	398.176	57.8843	65.4288	113.921	45.6897	5.12455	16.58	4.51848	0.847569
4705	comp49325	comp19450	comp43075	10.4774	7.20298	23.2462	43.7705	6.73158	4.6394	11.1319	4.69234	35.2538	29.4055	21.7857	4.08702
4708	comp52840	comp16759	comp47706	14.127	12.3415	26.9283	18.0587	17.4521	8.95765	23.7381	7.85755	39.3188	21.9942	27.1781	5.06841
4712	comp42937	comp27135	comp45684	8.992	10.9774	20.6518	14.1434	4.93008	4.25276	8.90845	3.58763	27.8373	16.2371	9.71334	3.08044
4714	comp48192	comp5645	comp32778	22.8396	18.6806	21.9816	14.9406	31.1978	1.84689	34.9128	14.9293	5.47429	3.91084	3.90647	0.473267
4717	comp56131	comp16570	comp46560	21.9412	11.6468	52.1006	59.5267	9.63681	14.392	12.0322	5.15244	16.014	11.4452	18.5983	1.58915
4719	comp56458	comp21903	comp47675	76.8449	15.7828	116.442	33.9416	22.2821	4.6035	26.3097	10.8211	37.6017	19.3373	16.0684	3.35311
4721	comp54763	comp9975	comp43776	56.0392	21.9074	56.8003	61.5088	5.50175	6.28437	10.6108	5.11768	21.4723	14.1988	10.4527	2.45927
4722	comp55668	comp21578	comp47454	9.89633	7.40468	20.7974	12.3619	8.23339	2.27819	9.00056	4.11968	22.2201	13.425	12.1795	3.23516
4724	comp55090	comp22506	comp35487	30.9811	40.6406	36.2622	35.8409	30.4496	16.8774	60.4685	18.2281	5.1027	8.15444	6.63014	0.622896
4725	comp55500	comp18493	comp40770	13.1307	7.46455	14.6368	19.7765	6.42329	8.76133	8.87847	3.22566	19.963	8.47884	19.8096	0.730372
4728	comp50857	comp18831	comp45473	2.85561	1.29865	7.03254	4.74985	4.21388	1.38451	6.50618	2.40482	7.12134	4.74284	3.1733	0.524036
4734	comp57025	comp27576	comp46531	6.8508	2.49761	10.2929	7.61896	3.74108	1.28023	4.97432	2.88375	5.1124	6.11927	5.97686	0.899811
4735	comp51943	comp15762	comp38780	3.42478	0.689147	6.74269	5.25043	7.26315	2.61641	8.97291	3.46799	12.2673	5.85722	8.45213	0.520904
4737	comp36653	comp36293	comp37647	0.594548	1.38194	7.77741	1.99893	2.50143	0.107658	3.994	0.44398	2.49496	3.31684	3.49819	0.455838
4740	comp56020	comp5007	comp46359	11.4193	15.5732	16.8105	24.2914	3.45994	0	5.39159	1.91747	72.2003	37.6455	82.1456	9.19831
4741	comp49534	comp25833	comp24433	6.1909	1.06991	6.20703	20.883	11.4285	6.37443	12.8765	5.08479	13.4277	11	11.4868	2.32375
4743	comp55507	comp21795	comp38916	16.0405	4.94226	12.3909	6.98442	5.98155	0	4.90412	1.36102	10.1638	18.3511	11.1138	3.88726
4746	comp52300	comp15509	comp44655	3.58433	1.84207	9.02526	5.22931	16.1936	4.49211	29.8452	6.33465	10.1233	3.93889	2.8575	0.802667
4749	comp56759	comp34418	comp41804	38.1971	16.9934	57.9587	76.7773	3.06407	3.65409	2.03164	1.19479	16.8641	2.91629	0.850008	0.202446
4753	comp41187	comp12270	comp38266	5.63552	0.499496	7.59818	3.09645	5.16396	0.98862	6.91374	1.17788	17.1585	8.35774	17.1309	0.677225
4754	comp54881	comp24598	comp45675	33.9555	27.5245	35.4714	34.9562	22.1006	14.9526	35.2283	14.7134	69.7083	48.8973	27.6825	11.9905
4755	comp39036	comp32032	comp44153	2.43939	0.82629	4.47553	2.82988	1.33901	0.459412	3.49261	0.832156	4.84898	2.66672	2.78247	0.643956
4757	comp32559	comp46460	comp39111	12.1772	7.26696	13.6961	9.16227	0.606366	0	1.82026	1.3636	33.7266	29.7869	32.025	4.61795
4758	comp56054	comp23016	comp43226	195.863	52.7015	136.813	99.9058	118.123	4.72484	194.06	58.0408	145.971	69.2289	63.6518	9.40591
4761	comp56847	comp22718	comp47617	7.9191	3.06151	21.27	10.3913	107.755	35.4833	188.539	51.4631	5.99433	4.97792	4.77538	2.09299
4764	comp37644	comp15354	comp15310	1.67428	1.46609	4.29032	3.38197	0.586827	2.91062	0.783968	1.04919	1.53942	3.47867	0.546799	0.30194
4765	comp55782	comp16545	comp45696	37.6696	23.1517	69.7852	27.5765	12.3842	2.55232	14.5257	5.8338	24.5774	10.5605	9.83245	1.54429
4766	comp50977	comp22117	comp47787	0.0881537	14.5926	6.08965	7.89571	60.6039	8.42909	68.5334	42.8827	59.259	93.2794	189.21	23.3336
4774	comp49205	comp20888	comp40797	2.04047	1.8149	5.62222	5.76525	3.82723	1.56471	6.42743	2.54437	5.72045	4.13321	4.97089	0.232522
4775	comp56970	comp9800	comp47284	10.3367	4.75773	12.7019	7.86851	6.4915	2.62314	19.3686	3.31604	18.2555	13.2603	9.8691	2.18444
4777	comp54838	comp6106	comp46486	19.5441	20.9795	31.6866	42.3464	13.2335	8.57176	14.9189	7.22553	31.725	13.8616	19.2345	3.83845
4778	comp47604	comp26439	comp39349	2.25851	1.86324	5.12418	6.70516	4.71124	0.47113	4.98389	1.66126	5.69383	3.59406	2.76709	0.389193
4781	comp50654	comp20736	comp43414	47.1384	11.8858	21.8903	35.404	10.1714	20.5536	23.743	26.8728	30.7013	3.07818	23.2701	3.2239
4784	comp42456	comp19186	comp39923	2.50709	1.70491	4.58739	3.13915	2.37789	0.108114	4.39574	0.958606	7.86015	3.33277	4.2551	0.0770124
4785	comp56123	comp22049	comp39240	4.46426	2.95532	13.6619	1.39577	4.14323	0.163541	7.17555	1.56449	5.0854	9.05107	0	0.164674
4787	comp52952	comp11603	comp39981	8.9716	7.98991	13.8035	15.0267	10.5891	5.61927	14.3385	7.33004	8.95724	6.06488	8.20796	0.304587
4788	comp36097	comp4219	comp39939	1.27483	0	1.76988	1.9775	3.68407	0.268859	7.42622	2.07151	4.2281	2.10069	5.18653	0.579177
4789	comp50759	comp5499	comp33720	0.193615	0.447483	2.12011	42.9301	1.96966	23.3712	2.46596	2.19167	0.765201	4.29156	2.80846	0.442308
4790	comp40645	comp16729	comp38380	12.7092	11.4859	19.6421	28.779	3.27251	15.5223	5.92927	2.06182	9.05359	5.22282	5.32655	1.3305
4792	comp52915	comp22414	comp44696	8.11707	5.19012	20.8906	6.82849	5.59493	1.08087	7.67228	4.46168	20.0125	5.15083	9.242	2.39603
4793	comp51537	comp20837	comp42397	1.64483	0.168493	7.02936	4.84093	42.9584	8.53332	68.8938	24.3587	10.8577	6.18222	9.70549	1.30153
4795	comp50672	comp23569	comp46417	9.4165	3.44957	8.13099	10.5784	125.957	20.7725	166.364	60.683	34.5146	22.3475	25.5101	2.2264
4796	comp40198	comp4585	comp37778	3.26685	1.65444	2.53509	4.56359	4.18432	0.16297	4.34237	1.4389	6.36623	2.89676	6.23412	1.31116
4798	comp54353	comp22094	comp44532	34.9527	24.5408	78.3114	78.0329	14.6428	4.71019	26.1431	5.65426	15.3531	6.71779	5.1493	0.995146
4799	comp44027	comp4392	comp32031	3.27408	0.114897	2.54819	1.34053	5.25238	0.930903	3.69296	1.01385	4.39957	1.31284	5.8027	0.0333281
4801	comp51886	comp22724	comp30980	3.16243	2.16094	5.46227	5.85506	11.139	1.84542	7.65947	3.80849	4.23198	5.58534	4.51556	0.355955
4803	comp55094	comp25450	comp41424	37.8984	91.068	73.8529	79.7052	16.267	7.55087	18.5217	8.90558	17.063	11.1744	12.032	2.41948
4812	comp51837	comp22086	comp43816	26.4535	10.9572	14.5527	42.693	3.32962	2.78754	5.78714	17.3553	36.6726	14.7032	47.5351	11.3337
4813	comp56405	comp23877	comp45280	10.4418	6.33314	18.1833	14.284	58.8781	37.5343	64.7557	23.4074	22.0078	19.0041	29.1992	3.7514
4818	comp44029	comp24586	comp29693	189.593	210.367	227.922	270.241	23.8084	35.3713	11.7148	24.5599	226.865	92.6853	192.793	34.8378
4822	comp48227	comp11806	comp40242	13.5087	14.2492	22.4635	20.8035	20.798	6.04614	23.6124	11.3791	17.4036	10.1058	18.5581	2.03286
4827	comp50906	comp22009	comp47421	6.94367	4.42337	9.78951	7.84739	2.94616	0.367549	6.61963	2.11696	28.725	11.463	9.78364	2.24028
4831	comp36857	comp45699	comp29986	1.22593	0.502739	2.58463	3.14335	1.81288	0	1.42644	0.440063	3.84488	2.36954	3.93208	0
4835	comp52634	comp8969	comp33835	57.2529	78.6576	105.808	124.14	25.368	28.1012	38.0234	20.7756	4.71665	8.61701	2.96866	1.06524
4836	comp51847	comp12683	comp44981	1.77958	0.648317	4.00854	2.7573	6.78731	2.5438	7.91028	1.77489	6.1624	7.22686	2.35552	0.588925
4837	comp56848	comp6773	comp47445	11.9144	3.72688	18.4138	9.99318	7.77228	0.668347	9.87412	4.626	42.6215	23.3068	41.8875	2.32524
4838	comp39275	comp20683	comp31724	2.09932	0.521647	2.92807	1.15362	0.963426	4.58591	1.20928	0.491938	4.66189	2.9003	2.00554	0.0429936
4839	comp53310	comp21250	comp46453	4.19722	2.70175	8.37917	6.19838	3.08134	0.786062	6.70136	2.17861	87.9777	47.5361	71.8456	9.26853
4841	comp55501	comp5675	comp47102	3.1023	1.1192	6.91346	8.69953	4.70393	12.7099	5.85574	1.91574	11.076	4.5807	5.42647	0.705498
4844	comp54595	comp21643	comp46858	129.882	85.7895	226.492	229.221	83.0107	156.629	119.217	65.5897	125.388	69.5924	56.2643	11.8068
4845	comp56333	comp27805	comp46686	16.8268	9.34596	36.5069	12.9096	4.06464	1.14756	6.53194	2.84438	58.6328	33.957	44.8219	10.2141
4846	comp54082	comp20060	comp43004	6.48458	3.3519	6.62298	6.08729	9.6565	0.880007	12.6761	5.08249	11.7888	11.9086	8.32869	1.05529
4848	comp56112	comp23458	comp43767	25.979	11.4891	24.7141	36.7464	15.231	6.1185	22.4215	7.85957	21.2714	12.5057	11.9801	1.15688
4849	comp52899	comp14636	comp37823	110.104	72.0725	224.541	228.422	18.4612	28.7407	28.9783	14.1422	1.4545	5.20014	0.735322	0.771041
4850	comp55100	comp10796	comp45905	66.6309	51.5498	102.728	67.354	19.618	0	21.5827	4.88002	178.524	142.425	171.823	27.7782
4853	comp56097	comp22081	comp47596	9.60397	6.22357	16.9481	14.1421	7.97374	1.40382	9.88596	4.96646	19.1871	14.0925	16.4724	3.33396
4855	comp46870	comp21619	comp45059	8.55986	6.30848	10.2041	6.30507	2.0813	6.18679	3.10366	2.23728	26.2875	14.9686	15.6291	2.67799
4856	comp54784	comp15727	comp37267	4.50435	3.13488	9.43482	5.65021	3.99399	0.354865	7.88008	3.3849	7.24358	5.04986	5.90423	0.793856
4861	comp20180	comp20964	comp42461	40.35	50.8629	54.1729	49.4745	12.9077	1.01731	23.0579	19.4966	14.786	11.4876	20.8455	3.11135
4864	comp50801	comp4209	comp28859	4.91164	4.53473	7.65623	12.676	2.45455	5.50657	5.7351	2.60782	7.81579	5.21364	6.59252	0.717367
4868	comp52642	comp24427	comp41208	50.8188	37.9546	55.9294	61.4824	38.3672	25.0712	41.3564	25.1406	89.721	39.4092	40.4393	6.25547
4870	comp48413	comp15540	comp35932	5.07491	3.4759	11.1456	10.77	6.12746	0.256201	12.2778	2.81199	5.1012	4.39925	4.33101	0.501636
4874	comp48226	comp30129	comp41581	15.3141	7.84625	55.25	22.218	3.62132	1.09835	7.72178	3.52476	15.2804	12.5778	9.96238	4.65312
4875	comp38588	comp14456	comp42769	18.3602	8.68957	29.0072	15.0932	13.4217	3.8942	23.116	9.5761	16.173	9.59759	5.27402	0.315024
4876	comp55485	comp28486	comp47252	17.9469	26.1291	39.8429	34.7992	6.89912	0.100594	8.56934	4.903	131.644	30.3431	105.147	8.0498
4878	comp48074	comp9995	comp39272	15.6106	4.33159	31.203	19.1773	8.0428	2.86663	10.3524	5.31144	6.27599	5.63209	2.66546	1.86757
4900	comp54703	comp34164	comp31880	1.45741	2.05981	2.58332	3.65438	3.59665	0	3.49333	1.03508	1.37847	1.7345	2.51004	0.0556446
4974	comp51892	comp14335	comp41602	53.3306	26.269	85.9902	55.9871	3.27967	0	4.38302	1.12189	3.10688	2.91515	5.33629	0.558078
4994	comp42346	comp27297	comp39675	3.05629	23.2814	7.12888	22.9994	2.46057	0.544402	4.42761	2.75902	6.00142	0.926647	3.0343	0.385913
5001	comp49246	comp22102	comp38271	0.443148	0.695904	1.60298	15.9298	1.69047	68.9831	3.21912	0.457032	3.75526	11.1636	1.27664	0.814878
5003	comp49501	comp27804	comp36134	0.644035	0.722331	2.26825	1.76326	3.71216	3.58117	5.01256	1.77929	5.43038	5.74559	2.40112	0.155586
5031	comp54778	comp22491	comp46854	16.9989	12.0653	37.8117	28.4274	152.975	736.756	238.798	76.3323	17.9172	17.0259	14.5464	4.05124
5043	comp57064	comp22055	comp47628	3.28106	2.13448	7.41939	3.7661	2.49945	0.389097	4.80546	1.21188	21.8227	12.5811	10.6762	2.45585
5063	comp47957	comp22042	comp43909	2.14152	0.867506	5.6536	3.03033	5.48919	1.12668	8.53707	2.95472	6.17119	3.12988	3.98327	1.38887
5123	comp48027	comp11418	comp44742	5.16402	4.58254	8.25856	12.0012	10.0133	16.8783	11.7215	4.3716	8.994	6.3673	3.40572	1.20331
5131	comp55550	comp16363	comp45663	3.80333	2.23072	11.079	7.07714	0.468336	0.479138	2.656	0.2779	21.9403	7.30192	11.0241	0.746569
5180	comp52689	comp25642	comp51275	3.33274	3.3226	9.70385	4.37944	4.11902	0.563714	6.9581	1.62322	0.101647	6.37261	0	0
5216	comp51792	comp45516	comp39031	3.86841	7.33726	6.7448	16.0803	0.200229	0.330389	1.03701	3.63316	17.2347	9.18858	10.2322	4.41562
[truncated: 72 more rows]
