# Supplementary material for: Transcriptomes and expression profiling of deep-sea corals from the Red Sea provide insight into the biology of azooxanthellate corals
Source: Sci Rep. 2017 Jul 25;7:6442. doi: 10.1038/s41598-017-05572-x (PMC5526985; doi:10.1038/s41598-017-05572-x)
Supplement: Supplementary file 4 — Dataset S3 [file 41598_2017_5572_MOESM4_ESM.xls]

## Sheet: Dataset S3
Dataset S3. Differentially expressed orthologs and associated log2(x+1) FPKM values for all samples.
	Dendrophylia sp.				E. fistula				R. typus
Ortholog cluster ID	FPKM rep 1	FPKM rep 2	FPKM rep 3	FPKM rep 4	FPKM rep 1	FPKM rep 2	FPKM rep 3	FPKM rep 4	FPKM rep 1	FPKM rep 2	FPKM rep 3	FPKM rep 4
4	6.81035	7.20983	7.88156	6.83196	2.27233	3.51349	3.1447	2.81677	5.74177	5.32644	4.83107	3.82569
34	1.34447	1.85815	1.8463	3.25584	3.08326	0.174594	3.33796	0.987226	5.86584	5.51017	5.8388	3.29138
50	5.78029	5.99181	6.32492	7.27449	4.58042	4.08767	4.52743	3.65753	4.72308	4.89176	4.20489	2.19332
63	4.0372	2.91034	5.27717	6.30309	2.43062	3.63369	2.32483	1.61491	6.19851	6.30787	5.62348	3.58904
79	5.64649	5.10799	6.07038	5.99546	1.14377	0.0982365	3.04232	2.16157	4.62585	3.95385	3.94178	1.26711
80	3.45789	3.41898	4.56995	3.98201	1.88803	0.111832	2.31658	0.811205	5.59209	4.94871	5.31773	2.47477
95	6.82543	6.13617	7.14336	6.16938	3.82328	4.86965	3.95007	3.39645	3.15244	2.67425	2.6959	0
96	3.69618	3.91301	4.64624	3.64347	2.2458	1.65081	2.70164	1.59026	3.47305	3.0609	3.28773	1.34149
104	4.38326	3.16407	5.33023	4.1688	7.88105	7.03966	8.24615	6.71863	5.38913	4.961	4.68091	3.2548
134	4.36655	4.22	5.09842	4.22665	6.69243	5.72834	6.86119	5.67326	4.32828	4.49657	4.05546	2.58329
154	4.35058	4.56028	4.69228	4.85839	2.07191	0	2.20061	1.72414	6.98048	7.00704	6.69823	5.08055
156	4.93835	3.89366	4.96602	5.84783	6.82172	7.1123	7.14547	5.91884	4.79304	3.83255	4.70268	2.22159
223	3.44881	3.1031	3.86167	3.97806	2.03302	2.59257	3.02604	1.75676	6.37203	7.46757	5.84321	3.21938
230	3.58657	3.64324	4.71029	5.87314	7.65789	6.87035	8.06283	6.88376	4.19813	3.7344	3.99522	2.38952
252	8.1381	6.30497	7.29967	8.17355	6.05975	7.17237	6.57791	7.25644	5.86347	4.02724	6.55204	3.67142
253	5.62598	4.76256	6.49547	5.18192	2.62951	0.463773	2.84759	1.57899	2.37624	2.57343	3.15677	1.7881
272	4.9352	4.7146	5.34772	4.82189	8.43415	7.44636	8.88584	7.36351	4.09296	3.25573	3.08216	1.39026
283	5.47416	4.62765	5.93565	5.86527	2.64026	0.908806	3.48634	2.43033	4.33601	4.43993	3.79286	1.71522
310	2.49059	1.37413	2.82772	2.51576	5.81274	4.06692	6.41763	4.64071	3.43929	2.82796	2.8225	0.799693
314	4.72994	4.16635	4.6211	4.44364	2.91398	1.43242	1.55824	2.5726	4.45724	4.40505	4.68219	1.97519
354	2.68392	1.445	2.12854	1.5811	6.02818	3.81527	6.30395	5.03707	2.9704	2.72719	2.1184	0.356989
396	5.17773	4.88314	6.20591	5.13191	3.61425	2.79513	3.99885	3.32053	6.08108	5.58784	5.38435	3.76101
398	8.27174	8.20435	8.12847	7.98664	9.22955	8.74371	9.44969	8.23263	6.42351	5.83036	5.02178	3.28779
427	6.48428	5.03217	7.17391	5.9304	1.92671	0	2.47408	0.915342	6.85536	6.39322	7.15769	4.52319
433	3.47254	3.08023	4.03377	4.19574	0	0.588774	0.914769	2.6969	5.97681	4.71124	4.85898	2.78727
442	5.55118	5.46058	6.10615	6.49563	8.45548	7.55824	8.80097	7.56786	5.47624	5.25953	5.42504	3.01126
457	5.93019	3.70694	6.37724	5.55725	2.65519	0	3.00757	1.48109	2.61578	2.55638	2.16844	0.156306
471	1.68016	0.444432	2.10338	2.30353	2.3255	0	2.49513	0.943834	7.21923	6.47177	6.03793	3.47967
496	2.24042	1.2649	2.7492	2.82763	5.35816	4.77093	5.88072	4.68845	2.47518	0.268953	1.68323	0
505	3.09724	2.72106	3.84137	2.95542	6.63861	5.29841	7.08608	5.57436	4.49989	2.77066	2.67535	0.883997
521	4.9393	3.93244	6.05102	4.72354	2.98193	0.947842	3.5097	2.49182	4.90902	4.22499	3.71922	2.71867
549	5.67161	3.79326	5.78334	5.28364	6.88999	7.53257	7.15351	6.05623	4.04444	3.91839	3.48547	1.67934
559	3.71562	3.10293	4.42275	3.86034	3.08831	2.29047	3.47217	2.45384	6.0101	5.60772	5.8144	3.73224
562	3.91961	2.49456	4.60736	3.69675	6.52171	5.66908	6.89778	5.68053	3.70557	3.15221	3.07555	1.21976
568	2.91557	4.38446	4.94491	4.22764	6.36391	4.24678	6.47526	4.49014	6.47011	6.02236	7.18306	9.13233
569	3.84671	3.04074	4.7378	4.38348	6.45981	5.23616	6.63044	5.32788	4.44516	3.97068	4.66664	2.19655
573	2.25052	1.86016	2.37008	2.84385	5.96046	4.21838	5.78247	4.93114	3.11798	2.4371	2.6457	0.538886
574	2.37003	1.74615	3.21389	3.53029	8.51151	7.40313	8.87791	7.16097	5.27837	4.20957	4.16969	1.91225
582	2.03503	2.67009	3.65728	3.78857	2.34033	0.956127	3.3685	2.12253	6.48808	6.09706	5.84566	4.14779
587	2.69039	2.32271	3.61984	3.33042	4.80297	4.21511	5.29311	4.33169	4.00308	3.04903	3.35009	1.34199
595	2.96445	2.06006	4.12378	2.62119	7.52317	6.38732	7.7837	6.44172	3.60934	2.64293	3.02239	1.07891
599	6.85538	6.15035	7.44384	6.90492	10.1292	8.83031	10.4005	9.1245	6.69332	5.46076	5.4752	3.27072
601	5.79992	5.81922	6.25667	6.05421	6.12183	5.02038	6.43184	5.66101	4.99017	4.35055	5.09048	2.9424
603	3.7176	3.18326	4.3352	4.08089	5.59199	4.45895	6.28034	4.58185	3.17648	2.79957	2.31654	1.2482
616	3.68884	3.75845	3.97125	3.47021	1.14816	1.1464	2.39738	0.715664	3.17786	2.863	3.34161	0.606156
634	5.10704	4.25622	4.52177	4.971	2.06479	0	2.89146	1.70902	3.03057	2.17837	1.62093	0.181352
671	7.5858	8.39232	7.59796	7.66093	6.79637	6.24422	7.41448	6.07733	0.455969	4.65104	1.4481	0.124104
679	4.79298	3.96481	5.61314	4.77792	2.46722	1.62541	2.54807	1.49574	3.9818	3.09445	2.45062	0.868815
704	2.90351	2.39067	3.63703	3.17447	8.11675	7.90297	8.37083	7.34603	4.42692	3.43005	3.95497	1.48638
710	5.42867	5.02283	6.27632	6.06313	3.24277	0.480669	3.45002	2.58983	2.48821	3.38643	3.42418	1.32372
734	1.28341	1.40696	1.55893	1.8147	6.36195	7.32444	6.83132	5.5101	2.46445	1.36656	1.95135	0.261743
747	4.76511	3.78525	5.77917	4.51611	7.84331	6.83664	7.74991	6.53829	5.1033	4.08215	4.62596	3.44548
754	1.59573	2.72172	1.59188	2.89325	6.89419	6.37909	7.00151	5.93582	0	0.418801	2.83338	0.228995
758	6.23527	5.29233	6.90635	5.76156	5.64992	2.10401	5.57652	4.69732	1.02371	3.37516	1.46689	0.706775
759	6.07187	5.57596	6.3801	6.23296	6.44041	5.49635	6.62976	6.33364	4.72795	4.26073	4.38764	2.93482
760	4.95272	4.55286	5.30768	5.06988	3.09892	1.61691	3.72583	2.65687	3.768	2.85674	3.09575	1.75686
766	4.94671	4.30812	6.57692	5.29122	7.06521	6.37484	7.56683	6.22562	4.73885	3.45811	3.98803	1.94103
791	6.50362	7.60568	7.70017	6.35721	3.53141	3.57131	3.29518	2.57256	1.91666	3.19847	3.23838	0.491843
806	7.37069	7.39987	7.4919	7.61665	5.38812	5.10062	6.03245	5.13662	1.57929	3.84237	1.56735	0.639785
829	3.48304	4.85877	3.93352	5.2916	6.11224	5.69577	6.49385	5.26903	4.77419	3.52292	3.88322	2.15568
836	3.49585	3.05861	4.05603	4.31274	6.04263	4.97827	6.824	5.50744	3.33063	2.40229	2.38511	0.795096
843	4.79396	3.01162	4.55628	3.55075	1.92881	0.101471	2.51146	1.2945	3.00623	3.16383	3.06807	1.34092
858	4.10618	4.09831	5.76088	4.7306	3.13567	0.76971	3.51637	2.47471	3.82492	3.66308	3.45072	2.64307
859	3.00631	4.93324	3.89013	5.69059	1.97333	2.7296	2.39923	1.33447	2.86211	1.87531	1.87847	0.247686
913	6.17682	5.87208	6.96063	7.72372	6.6427	5.60623	7.53392	5.01149	5.21568	4.22209	4.3047	2.92556
930	5.7996	6.63373	6.46147	6.11342	7.00082	7.69445	6.83316	5.49491	6.24783	2.24931	4.49984	3.24316
951	5.83748	3.6942	5.43826	4.61267	6.43873	5.62053	6.8466	5.51593	4.08428	4.03969	3.59273	2.21196
957	4.93562	4.11379	5.56103	4.7917	3.12362	0.540752	3.23599	1.8485	7.53677	7.10954	7.03503	4.68802
962	7.65591	7.02709	8.066	8.19365	5.94695	4.36303	6.21704	5.45226	5.40669	4.60568	5.20546	2.77317
972	5.00002	4.65562	5.82981	5.67939	3.77012	3.0695	4.1112	2.73225	4.62614	4.19227	4.69515	2.73802
983	4.02848	3.4569	4.69342	3.97868	0.964279	1.56423	2.33783	2.5203	3.89349	4.34612	4.59277	3.05145
987	6.17232	5.52778	6.80464	6.97476	2.06202	0	2.91872	1.28006	5.88015	5.3509	5.11653	3.82718
988	2.54365	2.07849	3.56563	1.61687	1.39593	0	3.3841	1.78988	6.60723	6.23981	6.96597	4.01111
1043	6.61856	6.09644	7.60394	7.58942	2.80581	2.49513	4.06165	2.24583	4.17483	3.58413	3.75146	1.59078
1052	4.65096	3.93737	5.58736	4.81626	8.1645	7.47829	8.5787	7.53724	7.05987	4.90403	5.39164	3.3865
1058	5.04404	3.11874	5.28752	4.62044	1.72365	0	2.36564	0.98515	2.85638	2.53242	2.53443	1.04492
1085	3.70317	3.90132	4.97408	5.3302	9.11743	8.06728	9.27939	8.24521	4.7006	4.32529	4.05963	2.30695
1089	2.21013	0.684544	3.05645	3.1589	2.19743	1.29978	3.28043	1.87951	8.28553	7.12456	7.76118	4.08647
1119	5.87323	5.40039	5.71813	5.85396	2.66688	0.538592	2.42741	1.77541	3.5997	2.62122	3.88693	1.25185
1132	4.39306	4.04101	4.88286	5.82686	6.99821	6.01851	7.06428	6.0305	1.88724	1.75645	2.8279	0.107963
1158	4.9672	3.68468	5.21043	5.91509	6.8101	5.27221	6.9318	5.61508	4.15001	3.62853	3.86047	2.36774
1169	3.33357	2.74064	4.38624	3.89308	4.81504	4.53974	5.02813	4.21041	2.31801	1.94011	2.75656	0.707227
1171	6.17798	5.8526	7.02348	7.02534	6.66433	6.12905	6.96544	5.42721	3.9497	4.2145	3.51744	1.43518
1174	6.21407	4.67387	6.81535	7.17464	3.08642	3.29369	3.35653	2.60019	4.82796	4.448	4.33168	2.3472
1182	5.51421	5.44379	5.9241	6.0331	3.66625	0.169762	2.69035	1.03034	1.50173	1.71123	2.21541	0.579626
1183	3.65619	2.62625	3.86807	3.8178	2.54552	2.16457	3.12894	2.92238	2.52498	1.35733	2.10549	0.498794
1194	0.957553	0.239565	1.81892	2.27216	7.28629	6.4361	7.12363	5.90163	2.59569	2.40559	2.45767	0.78525
1219	2.5928	1.65694	2.68828	2.74484	5.52187	6.60465	6.18137	4.50352	2.42205	2.30889	2.58122	0.282882
1220	6.49447	5.02668	6.36037	7.43478	4.24059	3.66484	4.3439	3.18277	3.26798	2.83782	3.62194	0.988906
1231	5.05905	5.06457	6.24404	6.59618	2.42591	1.60723	2.49956	1.23164	8.06593	6.45087	7.60286	4.71465
1235	4.2848	4.31867	5.56742	5.15228	1.89556	1.18065	2.42531	2.10364	3.98475	3.81041	3.07634	1.84367
1236	3.94898	3.50202	5.18666	4.17415	7.60585	6.40577	8.17976	6.56116	4.59728	4.44364	4.05795	2.40475
1244	3.94127	2.51718	4.45975	3.60279	0	0	2.91126	0	5.24117	4.74993	5.42926	1.38823
1253	4.41352	3.79352	5.23871	3.92571	1.73842	2.52034	2.89698	1.2037	3.27389	2.13018	2.29091	0.287713
1279	5.35652	3.70361	5.26039	5.61084	1.14734	0.213681	2.51397	1.69374	2.8175	1.42036	0.73662	0.100422
1360	5.80039	4.12613	6.10747	7.95361	2.5109	0.386973	2.51878	1.51971	3.71811	3.21027	3.29678	1.34716
1380	7.81141	7.3694	8.07859	8.43845	7.59271	7.50159	7.83137	7.12988	6.65969	5.80432	6.36127	4.16375
1385	2.42535	1.89077	3.1235	3.48703	6.46063	4.39905	6.90459	5.20858	2.88793	2.32616	1.89435	0.307469
1386	4.01223	3.11603	4.18053	3.98446	4.21121	2.3025	3.59613	2.2707	2.51841	2.11502	1.11486	0
1387	4.17116	2.42964	5.67227	3.82866	4.26791	2.16773	4.13549	3.86634	0.66849	2.73581	1.26892	0.56823
1393	5.69182	5.19679	6.85915	6.859	4.21743	3.46107	4.82048	3.73049	8.70679	7.76422	7.85479	5.50351
1396	6.53547	5.94591	7.0283	7.02621	4.98898	5.07424	5.31552	4.5987	5.29406	4.10252	4.04847	2.30929
1407	1.78255	1.48726	2.21414	2.25739	5.98098	5.02141	6.47646	5.58422	2.13666	0.999745	2.07376	0.64248
1409	4.89233	4.26937	5.42284	6.07408	1.51495	2.21841	1.76232	1.30361	2.3195	2.13162	1.7812	0.355095
1419	2.96708	2.95765	3.90898	4.30996	7.26632	6.98628	7.60254	6.36811	3.91421	3.76075	3.1872	1.64184
1435	3.56706	2.81203	3.7555	3.86434	8.27727	9.65323	8.40305	7.21116	4.48242	6.29266	3.41892	5.07125
1436	5.93352	4.2521	6.60591	6.38717	3.14935	2.44656	3.56736	2.63391	4.17887	3.43989	3.43348	1.66698
1440	1.89996	1.27358	2.29198	2.45979	6.7863	5.61841	7.12423	5.59355	4.30391	4.36042	4.66494	3.15645
1470	3.22747	3.75275	5.03295	5.00609	2.7154	0.503712	3.1661	1.5744	2.92129	2.29044	2.57982	0.987689
1477	3.91919	3.21147	3.88914	3.67328	2.68183	2.87651	2.44897	2.06539	7.02234	5.67324	5.07183	4.33597
1489	5.69239	4.57953	6.71875	5.01432	4.01917	0.0607622	3.67844	3.55801	7.38105	6.34865	6.69468	4.90039
1499	4.90794	4.76226	5.78107	4.84077	3.52498	3.13704	3.89605	3.42772	7.09615	6.24103	6.77731	4.05307
1502	4.31304	4.36447	4.69795	6.21869	3.44652	1.67646	2.97073	3.02564	7.53505	6.93408	6.96965	5.07259
1527	0.902224	0.570252	2.72787	0	1.65666	3.04374	1.50737	0.543291	4.74947	4.85108	4.97438	2.63322
1545	5.33198	4.20207	6.07818	5.14316	5.17186	3.60578	5.56798	3.99615	3.8122	3.36919	3.45627	1.89821
1559	1.54115	0.869288	2.24798	0.656987	1.50102	0	2.39061	1.38366	3.99977	3.29623	4.36686	2.17063
1561	2.49924	1.852	2.79881	3.36925	4.7721	4.86415	6.00436	3.83129	2.83921	2.1442	2.30261	0.0494644
1570	3.52886	2.98401	4.01507	3.5975	4.54795	3.80624	4.55747	3.96561	3.27144	2.37262	2.38665	0.129505
1580	5.81724	5.34887	6.84921	6.06229	3.84555	2.35574	4.47283	2.99798	6.24757	6.01823	5.94831	3.84675
1581	5.0694	4.86217	5.70052	5.42214	5.30505	4.51526	5.62054	4.78533	0.784926	2.796	0.639586	0.479636
1610	4.94762	4.98808	6.14959	6.26976	5.64641	5.20628	5.9371	5.24917	4.54315	3.04875	3.13872	2.26972
1612	4.60389	3.88987	5.15303	5.90698	3.43883	2.85602	3.66964	2.88021	3.38332	2.98819	3.66878	1.09194
1640	1.5852	0.990815	2.17521	1.04242	4.82207	2.9735	5.21548	3.43133	2.19437	3.51316	2.55819	0
1641	6.03176	4.76688	6.60042	5.55659	5.47157	4.02785	5.78014	4.34939	3.95039	3.59625	4.3772	1.71336
1692	4.60886	4.48121	4.18449	4.76712	1.76578	2.31014	3.41292	3.16728	4.98104	4.68598	4.94605	2.99248
1698	1.72697	1.71591	2.78924	2.4129	5.14651	4.46107	5.54232	4.30082	4.42895	3.59537	3.81845	2.01061
1700	3.66265	3.75853	4.54448	4.69217	2.26303	0.728264	2.97253	1.81385	4.52765	3.45323	3.64733	1.83245
1725	2.63316	1.23532	4.2296	2.72986	7.87973	8.31253	8.08441	7.18279	4.08281	4.1187	2.95739	1.82865
1744	3.37408	2.80758	3.78429	3.91101	7.69955	6.3595	7.71509	6.25515	4.14312	4.24517	4.98411	2.10272
1749	4.21827	4.69231	5.76553	4.51716	3.61599	1.81267	4.25729	3.06189	3.06024	2.75475	3.1334	0.935355
1758	6.20546	4.85721	6.84317	6.33101	3.61531	2.85027	3.85445	2.83573	3.81127	3.42533	3.71812	0.74158
1771	2.2059	1.49239	3.28138	2.21238	8.90332	7.89969	9.10167	7.98763	5.0815	4.50104	4.93689	1.03356
1776	3.82679	3.61699	4.89545	4.51015	7.67036	6.9596	7.87148	6.58708	5.02586	4.59651	5.19997	3.23354
1779	3.14977	0	0	0	5.91911	6.14834	6.35097	5.22276	0	0.769134	3.71075	2.30774
1790	3.88402	3.17155	5.63062	5.28479	3.06973	0.285938	3.08662	2.75551	6.43299	6.0397	6.92558	4.86872
1806	6.43489	6.41006	6.98665	6.73984	3.33135	2.29484	3.74997	2.94667	2.20633	1.70875	2.19308	1.63624
1815	2.98796	0.410689	2.38679	2.12287	5.68008	5.29953	6.02943	4.74101	3.68157	1.64494	2.35542	0.230512
1831	1.55666	1.30838	2.07799	2.48272	6.61039	5.8537	6.71118	5.96702	4.98961	4.71997	5.51894	2.45194
1833	2.99368	3.36447	4.15962	3.45081	2.60789	0.795123	3.15987	2.28535	5.72978	4.76915	5.16931	3.14321
1834	4.92493	3.79674	6.28159	6.18077	5.26959	4.80237	5.68367	4.32318	3.83369	3.10025	3.71635	1.1239
1842	3.48052	2.82992	4.74654	4.60592	1.92551	1.55924	2.54206	1.7931	3.01043	2.55989	1.99463	0.22559
1844	2.82012	3.13053	3.80741	3.19688	6.75068	5.99479	7.12197	6.61107	8.57785	8.24355	7.21974	5.62232
1857	4.99812	4.39291	5.55955	5.63968	2.55551	2.07287	2.81922	1.24367	4.16123	3.77041	3.62543	2.22504
1861	2.0284	1.65065	3.00671	3.20991	4.30727	3.39715	4.19117	3.51426	2.98001	1.66163	2.2184	0.27931
1862	4.18261	3.76761	5.17543	4.92795	2.93148	1.0489	3.11921	2.09796	2.89527	2.52502	2.55095	0
1874	3.9353	3.68156	5.24661	4.44008	2.61189	1.76719	2.36335	2.0708	3.90329	3.702	3.89895	1.77853
1878	3.2578	3.08372	3.74316	4.4112	6.38303	6.37312	7.03061	4.70656	3.92138	3.56105	3.68937	1.44712
1880	3.26557	1.88854	4.13795	2.8983	1.97363	1.87983	2.32913	1.46076	5.81859	5.75428	5.12205	3.0887
1883	3.83286	2.88779	4.11037	3.93258	1.46591	0	1.64838	1.84463	3.43766	3.32619	3.38154	1.14318
1884	1.64016	1.72109	2.14772	2.31679	3.10631	0.246159	3.28815	2.39455	5.98292	4.82439	5.58308	3.7604
1912	6.65846	6.70989	7.39203	6.41469	10.389	9.71669	10.7293	9.68504	6.68798	6.51597	6.57437	4.20682
1925	1.87229	1.80509	2.67693	2.82858	2.97938	0.66627	3.15428	2.4499	6.82638	5.96922	5.45681	2.70687
1931	2.63672	2.11446	3.36585	2.51298	6.14778	4.42425	6.39982	5.17262	2.92261	2.47581	2.39323	0.40061
1937	5.10978	4.35731	5.35335	5.00883	3.74829	3.48507	3.95096	2.94121	5.51673	5.05565	5.04635	3.58509
1948	5.48696	4.36374	6.25409	5.90843	3.27666	0.881295	3.11814	1.56167	3.94164	3.29222	3.52905	1.63172
1954	4.10164	4.75791	4.86323	2.9984	2.04883	0.051598	2.4353	0.807461	4.40102	3.21877	2.32587	1.02234
1963	4.13531	1.80569	3.39044	4.62503	8.01418	8.9071	8.13755	7.36649	3.02886	2.92733	3.3813	1.1965
1966	5.15745	5.03638	5.98306	5.5275	5.03911	4.96616	5.00843	4.37769	3.26716	3.09038	3.81329	0.45759
1969	2.79719	2.88224	3.97786	4.24986	1.54039	0	2.16852	0.974453	4.82888	5.27157	5.41401	2.68255
1989	5.1885	4.58264	5.9575	5.37908	1.79908	0	2.01756	2.13533	5.10094	5.18715	5.96487	3.77215
1991	0.625887	1.4687	1.67644	2.90238	4.95924	4.59821	5.13219	4.11991	5.34523	5.09522	4.31159	2.21526
2000	4.30476	5.23994	5.29758	5.12139	3.41727	3.3357	3.5486	2.73044	3.6923	4.47148	4.17946	2.67944
2011	2.94495	2.39039	3.54325	3.50178	6.27428	5.86566	6.72702	5.41139	3.96887	3.92705	4.36156	1.42801
2016	6.55474	5.80206	7.09188	8.40196	2.86576	2.23911	3.58903	2.62344	2.80479	2.25235	2.58331	1.38606
2035	6.11657	4.91614	6.75877	6.42099	3.07675	1.71062	3.42156	2.57918	3.30981	2.77611	2.86791	0.542662
2066	4.34174	4.38138	5.04443	4.06815	2.80265	1.92133	3.65657	3.32393	4.4683	4.43156	4.9709	3.75193
2102	2.03447	0	2.66502	0	3.35117	0.0347264	3.83169	1.54425	8.94005	7.15989	7.48676	5.76079
2116	4.92052	4.46331	6.06513	5.49192	2.69171	1.65606	3.10206	1.91416	2.89425	2.80191	2.57314	1.07717
2119	6.10158	3.76221	6.46472	5.52184	6.79892	4.40997	7.09369	5.96895	4.25491	2.83216	3.2626	1.00367
2126	5.30449	4.97541	5.65897	5.14157	1.61223	0	2.84487	1.86843	3.20615	2.76869	1.86973	0.198234
2135	5.67757	6.71052	5.85563	5.38141	2.83543	1.32941	3.07177	1.79013	4.23313	3.91696	3.81137	1.92029
2138	4.63619	4.03111	5.44237	5.03153	8.93537	7.12697	9.13683	8.01326	7.10711	6.88803	6.42367	3.77184
2141	1.97954	1.51871	1.65603	2.48074	2.99568	2.89821	3.53817	2.17481	1.38108	1.15568	2.34811	0
2149	3.15145	2.46927	3.9114	5.02862	8.51344	6.86669	8.94852	7.42982	5.33973	4.86316	4.74798	3.89687
2166	5.49382	5.34164	6.06174	5.44791	2.17771	0.638681	2.9753	1.74857	3.7658	3.58756	3.54199	1.46951
2189	2.79147	3.0226	3.62523	4.5388	7.69322	6.02189	7.9607	6.56687	2.97474	3.32791	3.50537	1.47549
2190	5.37422	3.99282	5.81904	4.795	7.15104	6.43368	7.74485	6.55748	4.3772	3.23517	3.79881	1.54716
2192	4.32426	3.38911	4.95846	4.14008	3.80456	2.10887	3.94209	2.80062	6.30681	5.49174	5.85766	3.92186
2209	5.01466	5.14454	5.60661	5.42195	4.39388	3.22132	4.52709	3.72759	4.14447	3.77879	4.2735	1.89735
2228	4.51571	4.11518	4.85925	5.30415	3.97208	4.93284	4.09785	3.48375	3.65698	2.62151	2.68449	0.226646
2229	2.26926	1.85483	1.97327	2.388	6.54686	4.46467	6.0621	5.04246	6.86897	6.13534	7.19356	4.33034
2236	6.00889	5.27848	5.48071	5.3496	2.22466	1.92862	2.88783	2.59133	4.87168	5.15836	3.70987	2.40908
2237	5.17422	5.1175	6.21508	5.56687	3.69449	1.70525	3.39791	3.1713	5.00997	4.35588	4.37468	2.69818
2238	1.48387	0.503782	2.54714	1.80618	5.65617	5.15795	6.29097	5.29992	2.63224	2.53251	2.62502	1.01576
2244	4.38089	3.53559	4.45604	4.66248	9.67081	9.38519	10.2313	8.54063	3.75977	3.38949	3.08676	1.28973
2301	0	0.422955	0.54735	2.52033	0	5.29059	0.731073	0.800934	6.70853	6.77459	6.76689	4.34143
2303	7.18311	6.41482	8.24495	6.16566	2.55031	0.182706	2.50774	1.71261	6.4179	5.93837	6.05186	1.30037
2328	3.08949	1.72453	3.3661	3.03528	1.95515	0.719674	2.66976	1.04555	5.76227	4.68471	3.18547	3.05019
2342	7.04496	6.8072	6.99631	7.89338	7.38196	7.35026	7.65062	6.80734	1.76835	3.64639	1.50925	0.615265
2350	5.73431	6.10921	5.98136	5.2607	3.67271	1.82281	3.95731	3.01332	6.60836	5.89595	4.97206	2.96316
2356	5.05276	4.8949	6.61101	5.84111	3.45007	3.44075	3.86393	2.78968	6.74038	5.83442	6.63414	4.15978
2400	6.56598	6.10005	8.09829	6.2322	4.47252	3.36053	5.26457	4.48302	6.30966	6.71119	6.76135	4.51144
2407	5.40882	4.00858	5.52215	5.25524	2.94504	0	3.73549	0.613961	3.46725	3.42764	3.17325	1.68748
2415	3.7008	3.29621	3.98429	4.91814	2.34308	2.1184	2.14541	1.4426	2.99334	2.77645	2.52654	0.307357
2447	3.01996	3.43066	4.3963	3.63355	0.721254	0	2.12455	1.15829	2.06548	2.01763	2.26298	0.471241
2477	2.47273	1.3006	3.19737	3.15718	5.81358	4.29707	6.03408	3.94734	3.82903	3.8546	3.54166	1.78876
2483	2.90285	2.23211	4.26364	3.22333	2.7005	1.96963	3.50319	1.99123	7.06611	6.7844	6.6778	4.56383
2491	3.7451	4.0558	3.85898	3.50895	2.39102	1.3187	2.61556	1.99189	5.87704	5.98051	5.64803	2.58123
2525	1.37603	1.68176	2.56049	5.67698	6.65029	4.60684	6.36989	5.72414	2.36007	1.7697	0.722505	0
2530	2.63574	2.75486	3.38138	4.21962	2.23244	2.6865	3.00084	1.53514	7.33918	6.47624	6.52099	4.39739
2540	4.39474	3.20551	4.54749	4.83698	7.12589	5.66934	7.46723	6.02267	3.98709	3.16414	3.04385	1.38301
2557	4.41484	4.02001	5.19713	5.38628	1.22771	1.62096	2.63194	1.57445	3.57014	3.10245	2.98468	0.559422
2563	3.3354	3.03144	4.25653	3.74617	8.42445	7.15736	8.56077	7.31911	4.04915	3.19168	3.1981	1.47673
2588	4.75248	4.07325	4.86896	5.59727	2.1775	3.39223	2.36677	1.75116	3.50964	3.35232	2.49225	1.40319
2603	5.53375	4.28653	5.52224	5.18306	3.43131	2.39476	3.58046	2.76119	4.65439	3.59736	3.98984	2.08446
2605	4.13897	4.34678	4.7759	5.14605	3.20227	3.50828	3.2871	2.29728	3.16671	2.36415	2.54773	0.595888
2628	3.93289	3.45753	4.32746	3.58162	2.49013	1.17873	3.11471	1.71263	7.01284	5.47696	5.98325	3.75013
2649	3.82796	4.79724	4.96541	4.78476	6.43594	6.59626	7.02539	5.44812	5.20075	4.7339	4.51908	2.63959
2651	4.54094	4.25999	5.18811	4.40698	3.01583	0.504656	3.61445	2.89359	2.50025	2.53112	2.78198	0.109375
2658	3.32572	1.93917	3.30232	2.71219	3.92495	2.75993	4.08468	2.91223	2.41682	1.78582	1.70355	0.352022
2668	3.77567	3.40644	4.06539	3.22506	1.52421	0	2.48766	1.23457	2.55236	1.95925	1.86983	0.259665
2680	4.05079	3.59102	5.42443	4.67238	2.1891	2.11957	3.09585	2.27932	2.8948	2.96621	3.02621	1.25859
2685	3.74191	2.56077	4.50697	3.80429	7.34266	6.83566	7.97179	6.43838	5.31864	4.02956	4.61765	2.44023
2701	3.93149	2.13729	3.45163	4.05555	7.88729	7.02058	8.14688	7.05432	3.45071	2.70884	2.84669	1.29125
2702	4.08846	3.01907	4.73871	4.89429	3.50741	2.93185	3.7952	2.49212	5.77866	6.90089	6.02592	4.49798
2739	4.61047	3.81715	4.53512	4.01471	2.78123	0.153708	3.09066	2.20922	2.97553	2.89458	2.99437	1.34929
2765	5.31674	4.0392	6.02521	6.36311	2.67401	0.204939	2.9233	1.42214	2.87074	2.14215	2.75047	0.452633
2784	5.70592	4.44986	6.24164	5.3572	8.66362	7.92601	9.0791	7.76652	6.55914	5.98294	5.74942	3.15275
2790	5.80467	4.11277	5.36936	5.41323	0.663385	1.09793	1.81823	2.96975	5.30603	3.89355	5.30565	3.39571
2811	5.34253	5.45894	4.44138	5.6781	1.28961	2.12503	2.46686	1.0601	2.95236	2.12095	3.06964	0.819397
2813	4.15777	3.80293	4.79704	4.17605	3.30509	4.28496	3.90695	2.98148	5.50558	4.80543	5.02729	4.41342
2827	5.43051	5.66763	6.42069	6.41198	6.4198	5.81699	6.40384	5.65781	1.08465	3.33279	0.905188	0.782481
2834	2.58401	3.18224	3.71144	4.51581	1.24024	0	2.9431	0.795464	6.19472	5.79217	4.78592	3.61667
2843	1.33311	1.2901	1.91148	2.61205	5.18025	4.5054	5.69235	3.94033	1.79808	2.33789	1.6466	0.341619
2859	7.00523	6.44222	7.39094	7.36499	6.29844	5.08074	6.72719	5.34837	5.57619	5.53603	5.48157	3.60371
2872	5.16225	4.254	6.0013	5.06424	2.56231	0	2.86058	2.01308	5.27126	4.60414	5.28257	3.13382
2923	3.84442	3.53572	4.47427	4.14661	2.12543	0.668111	2.60857	1.01241	2.71286	2.63972	1.6737	0.393945
2925	1.11237	0.115033	2.4846	2.50466	2.95361	3.44642	3.3689	1.74485	6.67208	5.98107	6.63802	3.50765
2932	5.75331	4.20254	6.36871	4.40001	7.71988	7.13311	8.08188	6.87402	3.89216	3.24079	3.65699	1.47309
2933	10.3084	8.94163	9.63035	8.98346	8.54256	6.54797	8.35324	7.12809	7.96108	7.07574	8.34227	5.69102
2935	2.7269	2.72158	3.5667	3.34129	5.35322	4.44674	5.75649	5.03174	2.85326	2.01633	2.49292	0.0573904
2986	5.23529	5.17352	6.46132	6.64155	3.30376	1.40831	4.062	3.06262	4.12228	3.21335	2.71801	1.35549
2993	4.21029	3.70388	4.7883	2.37313	0.412453	0	2.76723	2.08206	5.89048	5.47302	5.21752	2.95608
2998	2.69518	2.46719	3.5183	3.41986	4.56883	3.65374	4.84888	4.18097	5.49922	5.10687	5.19643	3.25833
3000	2.85806	2.61064	3.65033	3.14715	7.53443	7.09987	7.92062	7.25499	5.73667	5.17536	5.36336	3.32772
3005	5.52176	5.19007	5.62932	5.76802	4.48615	2.89245	4.60578	3.49574	4.18275	3.48627	3.55596	1.69118
3009	4.67312	4.85854	6.31573	3.63981	1.41329	0	2.65719	0.635141	4.19555	3.65572	3.96111	1.98589
3011	2.65124	1.78295	3.47213	4.92243	6.42896	5.59165	6.70649	5.41445	4.01977	2.63889	2.25507	1.96322
3023	4.09855	2.39772	4.20669	4.02968	0.88157	0	2.84389	1.29941	1.91788	2.13639	0.891775	0
3033	5.55348	5.31481	4.68569	5.55472	1.06236	0.174626	1.50466	1.39125	2.89762	1.40043	1.83522	0.282603
3047	3.37596	2.2693	3.92674	3.3783	6.97689	5.96203	7.30509	6.16293	4.93692	3.86256	4.19185	2.23981
3068	5.35143	5.71465	6.41338	6.80996	4.36532	3.01959	4.28356	3.43721	4.6663	4.10283	3.2271	0.753629
3083	2.28793	2.1956	3.30295	3.50481	0.474592	0.41908	2.11274	1.3432	5.40859	5.82589	5.0459	1.29425
3093	3.90861	2.44483	4.61041	2.73086	7.23406	5.63173	7.9293	6.06432	3.97079	4.12145	3.59013	1.3657
3104	5.41788	5.08667	6.58177	9.30384	2.53503	0.656146	3.12033	1.64985	4.07066	3.82398	3.20119	1.78431
3116	6.28691	5.13826	6.70511	6.30144	4.34186	1.62553	4.55628	3.903	7.22176	6.74525	7.27215	5.14261
3118	3.00277	1.57539	3.4527	2.77708	8.08349	6.85905	8.49681	7.11459	3.85914	2.78412	3.41337	1.57521
3128	6.03634	5.44156	6.39283	6.7563	3.34533	1.2979	4.02242	2.07721	5.99173	5.91134	5.78654	3.52567
3152	3.68945	2.66268	4.7642	5.95199	1.61136	0.120595	1.9622	1.36365	1.92937	1.9492	1.3439	0.655931
3155	5.00638	4.22288	5.19896	5.29266	3.33022	2.61601	3.65117	2.76633	3.82019	2.89138	3.14822	0.942209
3159	6.04296	6.76952	6.12021	5.74699	1.37555	0.353853	2.9138	1.84793	6.96926	5.63672	6.63639	2.92635
3176	5.46317	4.96632	5.78944	5.33143	4.21498	3.36181	4.85447	3.71702	7.24243	6.37564	6.74849	4.5637
3187	5.53734	5.77117	6.25893	6.28178	3.19087	3.6126	3.77575	3.51761	0	2.56916	1.37478	0.696895
3189	4.28459	3.90377	4.63841	4.25005	6.48675	5.59625	6.85204	5.75928	4.61495	3.66801	3.27007	1.5479
3202	4.1089	2.5893	4.78712	3.43789	7.41258	5.97227	7.18757	6.23597	4.87419	4.45152	3.83382	1.50981
3208	3.54188	3.07473	3.47778	3.54538	2.29031	1.78425	3.23831	2.39053	2.59417	1.61446	1.89511	0.116685
3237	3.80887	3.49369	4.83775	4.93334	2.73446	0.992939	3.03317	2.06753	3.26095	2.72942	3.0805	1.10722
3244	5.96648	4.78827	5.98323	5.75808	5.2712	3.42113	5.74995	4.74742	2.94464	3.06168	3.0196	0.887532
3270	6.27034	5.58429	6.87283	6.64798	1.61313	1.79847	3.60619	2.22331	4.3982	4.75801	2.99865	2.43364
3275	5.06721	4.75671	5.85704	5.99908	4.33654	4.11427	4.51806	3.0307	3.27296	2.26881	3.12271	0.255503
3285	5.8493	4.4229	6.53997	6.17637	3.48622	0	3.3042	2.88667	4.53918	4.31409	4.16719	2.19356
3286	3.0778	2.46546	3.26917	4.01618	3.46532	3.27262	3.77601	2.43311	2.42436	2.21022	1.37729	0.459173
3294	6.10062	5.29304	6.78094	6.18132	4.07753	3.28507	4.26521	3.30832	4.79331	5.42387	4.91751	2.86806
3295	2.74706	0.745255	2.7901	2.39831	1.70126	0.295506	2.45772	0.715311	6.47261	6.25209	7.0891	3.3879
3312	3.94721	4.79282	4.75284	5.44563	3.3623	2.11957	3.49142	2.22023	4.0067	3.35882	3.68485	1.98077
3326	4.35992	3.24901	5.51056	4.94414	2.54649	0.99905	3.05664	1.78374	3.61603	2.98478	2.99383	0.99243
3368	5.17967	4.34406	6.46946	5.58747	3.38225	1.59751	3.69131	2.22503	3.80741	3.1071	3.66219	1.61283
3371	3.42114	2.57999	3.818	4.0587	2.20663	0.492907	2.46868	1.93241	2.07304	1.50314	1.71672	0
3378	3.88688	3.63988	4.80811	5.50406	2.31171	2.28205	2.46996	0.702409	2.87064	2.91156	2.90541	0.83606
3386	3.40141	2.24285	4.61645	4.0773	2.46613	0.978871	2.62076	1.49995	6.64334	6.02217	5.87708	3.35083
3422	5.8692	5.19394	6.19569	6.87053	2.23703	0	3.26295	2.0202	4.04734	3.15754	3.1471	1.34147
3431	4.7037	4.16487	4.98927	5.57739	2.97978	1.52154	3.4695	2.09538	3.0787	3.32179	3.38128	1.60487
3433	2.50522	0.286832	2.96609	2.369	2.38625	1.59122	3.25547	1.68878	7.31533	7.14834	6.37826	2.93541
3446	4.58497	3.79822	5.85088	5.59347	4.31251	3.06093	4.42817	3.23308	7.57846	6.736	6.67313	5.03151
3469	4.61371	4.58473	5.20903	4.44958	3.52866	1.51318	3.75303	3.01147	4.64698	4.42235	5.24183	3.43354
3506	4.22351	4.33161	5.45969	5.52264	6.96233	6.21285	6.98717	5.87752	4.83054	4.64257	4.42254	2.39387
3515	3.99047	4.12502	3.40015	4.26367	1.81023	1.7634	1.5538	0.713046	5.40829	5.70418	4.8069	3.16859
3518	6.11657	4.91614	6.75877	6.42099	3.07675	1.71062	3.42156	2.57918	3.30981	2.77611	2.86791	0.542662
3519	2.31155	1.65235	2.24768	1.67705	3.37352	0.263946	3.522	1.53423	7.29083	6.48672	6.53248	4.44413
3524	2.73854	2.1452	3.21183	3.69001	3.49442	4.15103	3.76885	2.79247	1.07972	1.06689	2.50402	0
3532	7.18999	6.26154	7.58627	6.94966	6.05085	4.77539	5.98195	4.82448	5.05539	4.24333	4.87415	2.72323
3534	1.15846	1.75383	2.35711	2.14792	1.92376	0.415816	2.18099	0.117191	5.48651	6.29942	6.35544	3.80591
3556	3.41604	3.6686	3.30236	3.70022	4.77717	2.42628	4.98058	3.99886	7.06611	8.38427	7.60283	4.16536
3571	5.85529	5.33626	6.70878	5.35994	3.81732	3.10924	4.22377	3.27287	4.13281	3.79594	4.01948	1.68618
3599	1.66039	2.0465	2.35429	1.85671	3.78041	2.12209	4.02671	3.2878	5.87111	5.30429	5.11809	2.29685
3606	5.83617	4.85545	6.41018	6.14804	3.23204	0.445731	3.86232	1.82946	2.5148	2.07997	2.318	0.183351
3609	4.5855	3.36717	5.8371	4.16176	7.19556	3.76897	7.24382	5.18858	1.9118	2.68693	3.50321	0.183995
3610	2.27548	2.13349	3.50744	3.49605	1.55469	0.604632	1.46022	0.718592	5.51747	4.99207	4.77918	2.68434
3614	2.58359	2.77878	3.4335	2.41641	2.08891	0	2.46754	0.931886	5.5346	4.3242	4.60662	1.99732
3634	4.1593	4.88606	5.48982	4.50116	3.11232	1.16402	3.52228	2.3309	4.73189	3.95632	3.87821	2.31943
3638	3.60334	2.55531	5.03912	4.43858	7.4865	6.71965	7.93519	6.89531	6.4363	5.46736	6.16979	2.84289
3652	6.20331	6.60934	6.12593	6.23046	4.52873	3.80658	4.9816	3.97572	5.54858	4.95806	5.36084	4.47564
3658	5.33036	4.32951	5.98921	6.13004	3.5474	3.15061	4.01179	2.88871	5.06397	4.4896	4.11648	2.77985
3663	4.1498	3.57129	4.28309	4.61367	2.33556	2.49883	2.8715	2.12496	5.82932	5.57794	5.80036	2.85479
3665	3.49721	3.74859	4.47932	3.90854	7.36718	4.74665	7.42856	6.41108	3.74046	3.51283	2.80713	1.12412
3666	3.3051	2.64006	3.94969	3.41524	6.8494	5.41866	7.26751	5.97726	3.67458	2.94586	3.02436	1.17917
3680	1.43233	0.564598	1.57513	2.37884	4.77966	3.9558	4.85928	3.6163	3.92943	2.41848	2.28817	0.44549
3681	3.92422	3.41116	4.54683	3.57649	8.92474	9.30409	9.37912	8.20345	4.49652	3.89652	3.49013	1.60152
3690	4.24251	3.57745	5.59283	3.66288	2.39874	0	2.32603	0.629505	5.30783	4.64019	3.56717	2.38468
3692	6.03892	4.03391	5.3386	6.10981	2.52947	1.75337	3.25576	1.62544	3.37226	3.04885	3.31361	0.892114
3702	5.13355	4.56316	5.7928	6.04831	5.67869	5.4783	5.97031	5.07187	4.67035	3.60662	4.27646	2.27934
3704	4.13617	3.10243	4.42927	4.39916	4.52318	4.12394	4.86467	3.85728	3.89091	2.22261	2.47701	0.650871
3709	2.27654	1.09299	2.73382	2.78098	3.34002	0.666887	3.6998	2.41294	8.19577	7.60389	7.41041	5.23445
3727	4.00439	6.04423	4.55437	5.41699	2.59273	2.25525	3.34864	2.11429	2.769	2.84564	2.32903	0.758908
3732	4.65681	4.37905	5.81439	5.60438	2.42285	3.10074	2.93023	1.63241	2.40711	2.76839	2.93623	1.18915
3761	6.39491	5.53013	5.70825	7.02816	4.55673	5.61085	5.14004	6.12381	5.52288	2.71725	4.08895	2.96369
3783	4.60961	3.86924	5.62851	5.41198	2.71101	0	3.11402	1.29866	2.36103	1.24434	3.29292	3.42692
3788	2.2615	2.02583	2.51309	2.81245	2.47502	1.99713	2.6044	1.86818	5.04267	5.01055	5.48919	2.57558
3794	5.15444	7.15551	6.06569	5.4759	7.26121	6.7933	7.77374	6.42021	4.19602	3.95276	3.93578	1.98711
3813	3.19762	2.61122	4.45844	3.21622	6.30308	4.59214	6.49114	5.31362	3.90808	3.40467	4.04987	0.998767
3826	5.17432	4.52241	5.73016	4.92554	3.17409	2.86895	3.36597	2.97061	4.39874	3.85838	3.91206	2.80037
3836	1.40777	1.66959	2.7708	1.93485	2.5271	0	2.83877	2.22023	6.11154	6.09425	5.87596	2.21702
3837	6.86234	6.8255	7.13192	7.3948	4.50522	3.29479	4.68509	3.65926	6.95235	6.00349	5.5876	2.9082
3843	1.09997	3.33471	3.21899	3.76703	7.26193	5.98996	7.54238	6.12617	5.03027	3.91729	3.21603	0.985256
3856	6.34316	5.60107	6.8843	6.83285	7.41644	8.20142	7.61111	6.31898	6.09764	5.25097	5.46632	2.98229
3861	0	0	0	2.36941	3.2789	0.369715	3.51999	2.22961	6.21985	4.665	5.86089	2.29857
3862	7.0558	4.51342	6.57781	5.95824	2.8038	2.87817	3.00474	1.98348	3.66846	3.383	2.50094	1.40494
3866	3.0605	2.08405	3.29618	3.158	3.25941	2.9502	3.70424	2.9298	6.56461	6.33245	6.21708	3.52783
3884	4.22148	4.12756	4.93285	5.62021	3.23495	2.02816	3.53624	2.5591	3.77844	2.86837	3.62689	1.71921
3917	6.92178	6.17363	7.7153	7.27719	5.91939	4.83183	6.07212	5.09711	5.36955	5.09248	5.30423	3.80094
3920	5.86197	4.82954	5.9284	6.40511	3.06136	0.830534	1.8395	0.452179	3.22082	2.81763	3.89323	0.856708
3924	6.26203	6.52421	7.0292	8.01497	3.06693	3.24282	3.50982	2.59041	5.22271	4.36291	4.20086	2.71899
3925	3.0702	1.20555	3.70036	3.23657	1.36357	0	2.17339	1.17114	4.99815	4.92417	5.45061	2.19308
3941	2.60287	2.24657	2.83528	2.25225	2.50627	2.90002	2.65769	2.03234	2.34503	1.28956	0.924642	0
3943	6.16556	5.41517	6.44613	6.34855	3.95705	0.327235	3.74647	2.06311	4.71917	2.82903	4.67919	1.07766
3944	4.25667	2.86897	4.90893	3.5892	6.77017	6.27347	6.78729	5.59337	7.59027	7.04389	6.87621	5.53443
3957	4.01858	3.20951	3.64288	4.22613	2.17311	1.32846	2.7286	1.60714	6.78071	6.16562	6.45089	4.21492
3966	3.66474	4.17598	5.20581	2.38444	1.28539	0.484697	2.35678	1.33741	4.71191	4.39712	3.80563	2.81683
3985	4.62011	3.92636	5.44993	4.48847	7.47376	6.23871	7.71708	5.98091	4.87877	4.46849	4.18726	2.3811
3994	2.36735	2.77249	2.89578	2.76803	8.05119	6.79298	8.62754	7.11194	2.95054	1.50401	2.46675	1.13962
3998	7.09514	6.0571	7.3762	6.84961	3.53044	3.04552	3.56384	3.00061	5.06466	3.89742	4.33747	2.26293
4008	5.6469	4.59309	6.40449	4.70159	3.83039	3.47512	4.04286	3.59802	4.57073	3.32753	2.99959	2.11099
4012	4.75785	4.37841	4.69414	3.84761	2.85769	0	3.30895	2.00123	2.59774	2.78392	0.66285	0.572878
4030	2.63734	2.69771	3.78336	3.46502	7.12125	5.94541	7.79936	6.21673	3.1218	2.94846	2.99388	0.58001
4031	7.12201	7.1158	7.95431	7.3235	3.66797	0.0754734	3.53708	3.34276	5.84654	6.19205	4.82068	3.54169
4035	1.98714	2.52862	3.33036	3.7036	2.72491	2.94343	2.7737	1.78534	5.43231	5.14818	5.22049	2.75841
4057	2.59402	0.584929	1.78116	1.5078	6.50028	7.62853	7.0945	6.01726	2.64534	2.64212	1.88984	0.383098
4064	5.74386	5.99354	6.36079	6.46526	3.82446	2.5366	4.24251	2.56221	7.02484	5.79116	6.08166	4.02342
4069	5.9718	4.8555	5.71144	6.07646	5.32474	4.90024	5.95934	4.38951	4.42164	4.31041	3.6976	1.98905
4118	3.25043	3.16529	4.09792	4.03924	5.97317	4.30914	6.37891	4.71992	3.90173	3.25161	3.42035	1.30218
4140	4.53771	4.08176	5.17775	5.65451	1.96601	0.80593	3.08634	2.07844	2.64339	1.59012	1.66437	0.0404622
4154	4.81309	4.04398	4.97237	4.9573	2.49661	1.62616	2.48161	2.69348	3.51578	4.32224	3.68458	1.44591
4168	6.18332	5.12919	6.91674	6.07788	8.01345	6.42152	8.42318	6.77346	5.45036	5.12134	4.49457	2.27492
4177	4.93241	3.7909	5.47275	4.52445	3.30132	0	3.60709	2.56974	8.29734	7.48546	8.01727	5.59053
4181	3.54785	2.32319	4.56376	4.8977	6.08278	5.20721	6.31523	4.98706	2.8567	2.70522	1.65417	1.18305
4189	4.09908	3.91561	4.38047	5.21573	2.53995	1.21036	2.67794	2.57205	5.69609	5.15505	4.65187	2.55003
4196	4.14536	4.11148	5.11069	5.3344	7.44241	6.91791	7.69691	6.31425	4.99614	4.714	4.06352	2.75853
4211	6.11459	5.4717	5.14063	5.15717	5.36498	3.59817	5.45143	4.17487	1.5803	3.71741	2.33335	0.685406
4225	6.05613	4.42285	6.09548	5.94359	4.15731	3.89095	4.65981	3.2419	2.96653	3.13467	3.54557	1.06568
4251	2.84826	3.06829	3.7812	3.85725	1.35536	1.33169	2.46557	0.331044	4.82234	4.12843	3.96194	1.54593
4260	2.50769	2.76384	3.13674	3.31032	6.67104	6.50565	6.9267	5.41232	4.57193	3.86417	3.46341	2.60824
4279	4.49552	4.56033	5.66289	4.6988	5.85715	4.42466	5.87	5.17751	4.21772	3.26905	2.99949	1.65437
4287	4.55984	4.0613	5.4647	4.75483	3.50245	2.7282	3.88427	3.06159	4.23207	3.65535	3.53845	2.52435
4290	1.13472	5.50168	5.72292	5.04253	2.65722	2.43466	3.23747	2.54925	9.00123	7.12749	6.64628	4.84936
4312	4.40208	3.88959	5.02802	4.71915	2.60457	0	1.50271	0.835269	3.47359	4.26899	4.33504	2.40865
4324	3.62225	2.06103	3.95516	3.10244	5.9381	4.97744	6.65066	4.84881	4.97905	3.45714	3.48624	1.64246
4332	3.29051	2.0833	3.56523	2.47737	3.12762	2.56509	3.73424	2.84489	2.58904	0	0	0
4334	8.23433	7.26146	8.55499	8.81835	2.4484	1.26493	3.48336	2.07419	3.00302	1.99085	0.908607	0.629096
4337	2.52416	2.90305	3.79089	3.00869	2.42879	0	2.19874	1.33968	5.41435	4.76838	4.07431	2.5979
4366	5.54468	4.85654	5.77328	5.85637	0.373733	0	2.13978	1.219	1.13508	2.67242	0	0
4374	5.93974	4.78097	7.19149	6.08776	1.44198	0	2.10878	2.40064	4.22355	3.47696	3.82294	1.28872
4379	5.60676	4.92153	6.08999	5.28623	4.36873	3.92717	4.45878	3.72616	2.69992	1.8988	3.72804	0.210943
4383	6.17184	5.27093	5.99474	6.48461	2.72638	0.0913426	2.87065	1.77569	2.3954	1.8613	1.87672	0.680635
4386	0	0	3.71353	0	4.35303	3.67305	4.51323	3.72196	1.5748	2.98857	1.47625	0
4388	6.69107	6.53146	7.60612	7.01212	3.0173	0	3.34156	2.73161	3.16886	1.02317	2.16689	0.114767
4391	3.90318	3.70275	4.44354	4.40817	2.83901	1.86887	3.41213	2.30795	2.99536	2.47949	2.0105	1.08741
4398	5.88499	4.76251	6.50134	6.56827	3.41089	2.31292	4.09819	3.03031	3.98812	3.41524	3.51782	1.30836
4418	4.95196	4.12473	5.48748	5.46775	4.20863	4.07254	4.51004	3.46226	3.64648	3.69676	3.52979	1.35417
4428	5.59621	4.74854	6.38619	5.83262	1.7337	0.813912	2.31128	1.29399	3.65118	3.22558	3.57215	1.32579
4443	5.04672	4.56872	5.36877	5.92163	0.58025	0	2.46477	1.74008	1.56376	2.85121	2.76957	1.68465
4447	3.75774	3.13173	4.95369	4.78503	1.57229	1.17837	2.47174	1.33185	2.39569	2.70563	2.98665	1.0241
4469	6.69038	6.65337	7.67354	6.74773	2.61397	0	2.92229	2.79239	4.52925	2.51081	5.40171	3.14831
4488	4.91209	4.47444	6.0201	5.47429	3.58852	1.2104	3.8336	2.97516	3.00268	2.75157	3.53829	1.56631
4527	5.45526	4.44797	6.03864	5.42829	2.40389	1.81518	3.34393	2.31402	4.2849	3.55543	3.12801	1.37696
4541	3.68506	2.6038	3.80598	3.37716	7.92775	6.73288	8.22159	7.17358	3.78596	2.67754	3.11106	1.62972
4553	4.648	4.67348	5.63819	5.94636	2.52219	1.84234	3.39515	2.01207	4.11497	3.05708	4.58253	1.28622
4555	5.3302	2.83786	5.34435	2.97568	6.65583	5.73072	6.97384	5.49367	3.63939	3.61108	3.08527	1.25767
4557	9.39669	8.42634	8.5925	10.0822	5.73931	6.20407	5.98775	7.24083	8.34512	5.84973	7.9144	5.01695
4559	4.56848	4.19598	5.093	4.72426	6.33187	4.9606	6.66388	5.47871	4.17388	3.8257	3.3858	2.32753
4583	4.00774	3.70345	4.98995	4.58541	2.62904	0.181387	2.9658	1.57098	3.98958	4.13107	3.96492	2.2503
4599	6.07817	3.7176	5.42809	5.35416	6.92408	5.93714	7.69863	6.01125	4.7722	4.33131	4.39298	2.47224
4605	5.42696	4.0522	5.25535	10.1546	1.46658	0	2.45793	2.07548	2.71041	2.11965	2.17495	0.0849851
4611	4.21004	4.51514	5.46724	5.83491	9.00081	8.68055	9.24421	8.42844	3.35981	6.32249	3.34404	2.75451
4622	1.64178	0.7541	1.66193	2.41874	6.10357	6.07505	6.5742	5.84786	2.29679	1.72214	2.47709	0.592909
4630	5.66501	4.92612	5.57829	5.88858	7.81595	7.88911	8.26273	7.03091	2.6038	2.15399	1.54045	0.347439
4638	5.73573	5.7355	6.49073	6.63892	5.23931	4.52484	5.43713	4.89835	4.6803	3.98913	4.40608	3.17152
4652	5.53427	4.70222	6.30091	6.37704	6.25836	5.06261	6.59926	5.09605	2.69216	1.80386	2.37503	0.094628
4656	5.73736	5.00734	5.10679	6.40279	3.07021	0.929142	3.34229	2.02422	0.138966	2.25113	0.112719	0
4669	7.79209	7.49873	7.25451	8.71312	5.74774	7.21657	7.68562	8.143	6.38015	4.91509	6.48525	4.6887
4681	5.71286	4.3042	6.26465	4.61503	7.21344	7.08712	7.27111	6.54516	5.45734	4.84806	5.22061	3.95433
4684	2.356	2.67529	3.86228	4.42376	2.05794	0	2.13556	1.17687	4.46779	3.82485	4.30969	2.23667
4693	6.22042	5.07789	6.94543	7.04949	1.91971	0.972369	1.71936	0.8538	3.64367	2.69009	2.70408	0.959653
4704	8.40596	8.2063	8.40986	8.64088	5.87981	6.05374	6.84449	5.54503	2.6146	4.13586	2.46427	0.885628
4721	5.83388	4.51774	5.853	5.96599	2.70083	2.8648	3.5374	2.61298	4.49008	3.92589	3.51762	1.79047
4724	4.99915	5.37992	5.21964	5.20324	4.97497	4.16007	5.94177	4.26514	2.60945	3.19447	2.93171	0.69857
4740	3.63451	4.05078	4.15466	4.66057	2.15702	0	2.67618	1.54472	6.19378	5.27223	6.37757	3.35026
4749	5.29267	4.16939	5.88163	6.28128	2.02292	2.2185	1.6001	1.13409	4.15899	1.96949	0.887532	0.265972
4757	3.71998	3.04736	3.87736	3.34515	0.6838	0	1.49583	1.24098	5.11797	4.94424	5.04549	2.49004
4761	3.1569	2.02202	4.47703	3.50986	6.76494	5.18916	7.56635	5.71323	2.80619	2.57964	2.52992	1.629
4766	0.121882	3.96279	2.82571	3.15311	5.94495	3.23712	6.11963	5.45558	5.9131	6.55887	7.57145	4.60488
4793	1.40317	0.224649	3.00529	2.5462	5.45807	3.25298	6.12709	4.66441	3.56776	2.84443	3.42028	1.20259
4795	3.3808	2.15367	3.19077	3.53336	6.9882	4.44444	7.38684	5.9468	5.15034	4.5452	4.72847	1.68992
4798	5.16803	4.67473	6.30946	6.30438	3.96742	2.51354	4.76251	2.73428	4.03149	2.94819	2.62042	0.996494
4803	5.28164	6.52463	6.22599	6.33459	4.10994	3.09607	4.287	3.30824	4.17497	3.60577	3.70399	1.77378
4818	7.57435	7.72361	7.83871	8.08343	4.63276	5.18473	3.66844	4.67581	7.83203	6.54975	7.59837	5.16341
4835	5.86426	6.31574	6.73887	6.9674	4.72072	4.863	5.28627	4.44464	2.51517	3.26559	1.98865	1.04631
4839	2.37774	1.88821	3.22946	2.84767	2.02904	0.836782	2.94511	1.6684	6.47537	5.60099	6.18677	3.36016
4845	4.15597	3.371	5.22908	3.79801	2.34046	1.1027	2.91302	1.94275	5.89803	5.12751	5.51797	3.48724
4849	6.79577	6.19126	7.81725	7.84186	4.28253	4.89437	4.90585	3.9205	1.29543	2.6323	0.795203	0.824597
4850	6.07961	5.71561	6.69666	6.09495	4.36583	0	4.49715	2.55582	7.48803	7.16415	7.43315	4.84691
4874	4.02805	3.14507	5.81378	4.53717	2.20831	1.06926	3.12462	2.17784	4.02506	3.76317	3.45449	2.49905
4876	4.24389	4.76177	5.35201	5.16186	2.98169	0.138283	3.25842	2.56145	7.05142	4.97007	6.72993	3.17789
4974	5.76369	4.76919	6.44278	5.83256	2.0975	0	2.42842	1.08535	2.03804	1.96907	2.66364	0.639767
5031	4.16984	3.70767	5.27842	4.87909	7.26655	9.527	7.90567	6.273	4.24163	4.172	3.95851	2.33664
5216	2.28345	3.05957	2.95323	4.09427	0.26331	0.411848	1.02645	2.212	4.18862	3.34888	3.48957	2.43713
5243	3.98157	2.97861	5.27431	5.25803	6.59715	6.06439	6.87043	5.58305	4.30698	4.58583	4.41086	2.44882
5254	4.16471	3.76629	3.94116	3.22304	2.05396	1.01669	2.61585	1.46616	3.43166	1.4445	2.80491	1.01161
5342	2.46125	2.23992	3.47026	2.56434	1.70114	0	2.24949	0.302852	0	0	0	1.84747
5867	5.34457	4.91367	5.79344	5.92834	8.41492	7.10609	9.00897	7.23925	4.80971	3.46239	3.89566	1.57411
5904	2.18016	1.32644	2.58327	2.05187	1.67419	0.27273	2.52141	1.57951	4.97933	4.5237	4.38413	2.15226
5917	4.66379	3.38687	5.42501	4.83246	3.48948	1.8951	3.81985	2.02906	2.90745	1.94395	2.30195	0.219827
5941	5.42806	4.54055	6.22871	5.51556	2.1675	1.03596	2.73638	1.07558	3.12807	2.85512	2.25584	0.821193
5947	1.76801	0.165102	2.17651	0.728351	6.86319	4.26313	7.37186	5.27038	2.73782	1.91776	1.80995	0.251632
6101	5.05911	4.17831	5.40266	6.22869	2.66738	0.50546	3.04362	1.95023	4.37583	3.81213	4.21771	1.70022
6103	2.71925	1.98016	3.51903	3.21704	7.32854	6.19289	7.73819	6.16947	3.3949	3.07523	2.90454	0.63394
6147	2.80223	1.60863	3.07333	2.8992	3.17646	1.47278	3.63535	2.02761	6.59336	6.85475	6.27854	5.42792
6396	2.7517	2.39839	3.47272	3.21329	6.77011	5.39195	7.44714	6.03349	2.97466	2.84136	2.65468	0.704064
6480	3.94058	3.69373	4.5855	4.35053	5.97317	4.30914	6.37891	4.71992	3.65641	2.98808	3.28411	1.25956
6582	1.69826	0.962736	2.32217	0.856331	4.80816	2.45592	5.64235	3.26109	3.36935	1.52529	0.814736	0.603913
6659	4.2217	3.23451	4.57125	5.2785	1.77826	0	2.55362	1.36332	2.12297	2.60867	1.77496	0.609406
6671	3.94902	3.10257	4.55412	4.09696	5.58103	3.7188	5.95169	4.83485	3.09383	2.53252	2.85835	1.27048
